# Supplementary material for: Sirt6-mediated epigenetic modification of DNA accessibility is essential for Pou2f3-induced thymic tuft cell development
Source: Commun Biol. 2022 Jun 6;5:544. doi: 10.1038/s42003-022-03484-9 (PMC9170729; doi:10.1038/s42003-022-03484-9)
Supplement: Supplementary file 3 — Supplementary data 1 [file 42003_2022_3484_MOESM3_ESM.xlsx]

## Sheet: Fig 1c
Fig 1c:Marker genes for each mTEC cluster by gene accessibility matrix.
Pdpn				Aire				Pigr				Gnat3
mTEC_I	mTEC_II	mTEC_III	mTEC_IV	mTEC_I	mTEC_II	mTEC_III	mTEC_IV	mTEC_I	mTEC_II	mTEC_III	mTEC_IV	mTEC_I	mTEC_II	mTEC_III	mTEC_IV
0	0	0	0	0	0	0.30103	0	0	0	0.30103	0	0	0	0	0.30103
1.09861	0	0	0	0	0	0	0	0	0	0	0	0	0	0	0
1.38629	0	0.693147	0	0	0.30103	0	0	0	0	0	0	0	0	0	0
0.693147	0	0	0	0	0.60206	0	0	0	0	0	0	0	0	0	0
0	1.09861	0	1.09861	0	0	0	0	0	0	0	0	0	0	0	0.954243
0	0	0	0	0	0.60206	0	0	0.30103	0	0	0	0	0	0	0.30103
0	0.693147	0	0	0	0.477121	0	0.30103	0	0	0	0.30103	0	0	0	0
0	0	1.09861	0	0	0.30103	0.30103	0	0	0	0	0	0	0	0	0.477121
1.09861	0	0	0	0	0	0.69897	0	0	0	0	0	0	0	0	0.30103
1.09861	0	0	0	0	0.30103	0	0	0	0	0	0	0	0	0	0
0	0	0	0	0	0.60206	0.30103	0	0	0	0	0	0	0	0	0
1.38629	0	0	0	0	0.477121	0	0	0	0	0	0	0	0	0	0
1.09861	0	0.693147	0	0	0	0.477121	0	0	0	0	0	0	0	0	0
0.693147	0	0	0	0.477121	0	0	0.30103	0	0	0	0.30103	0	0	0	0.477121
0	0.693147	0	0	0	0	0	0.30103	0	0	0	0	0	0	0	0.477121
0	0	0	0	0	0.30103	0	0	0	0.30103	0	0	0	0	0	0
0	0	0	0	0	0.477121	0.30103	0	0	0	0	0	0	0	0	0
0	0	0	0	0	0	0	0	0	0	0.845098	0	0	0	0	0
0	0	1.09861	0.693147	0	0	0	0	0	0	0	0	0	0	0	0
0	0	0	0	0	0	0	0	0	0	0	0	0	0	0	0
0.693147	1.09861	0.693147	0	0	0	0	0	0	0.477121	0	0	0	0	0	0.477121
0	0	0	0.693147	0.30103	0	0.30103	0	0	0	0.477121	0.30103	0	0	0.30103	0.30103
0.693147	1.09861	0	0	0	0	0	0	0	0	0	0	0	0	0	0.30103
0	0	0	0.693147	0	0	0	0	0	0	0.30103	0	0	0	0	0
1.38629	1.09861	0.693147	0	0	0	0	0	0	0	0	0	0	0	0	0
0.693147	0	0	0.693147	0	0.30103	0	0	0	0	0.30103	0	0	0	0	0
0	0	0	0	0	0	0	0	0	0	0.477121	0	0	0	0	0.60206
1.09861	0	0	0	0	0	0.30103	0	0	0	0	0	0	0	0	0.30103
1.09861	0	0	0	0	0.30103	0	0.477121	0	0	0.477121	0	0	0.30103	0	0.30103
0.693147	0.693147	0	0	0	0.30103	0	0	0	0	0	0	0	0	0	0.30103
1.38629	0	0.693147	0	0	0	0	0	0.69897	0	0	0	0	0	0.30103	0
1.38629	0	1.09861	0	0	0.30103	0	0.30103	0	0	0	0	0	0	0	0.30103
0	0	0	0	0	0.30103	0	0.30103	0	0	0	0	0	0	0	0.778151
0.693147	0	0	0	0	0	0	0	0	0	0	0	0	0.30103	0	0
0	0	0	0	0	0	0	0	0.30103	0	0	0	0	0	0	0
1.09861	0	0.693147	0	0	0	0	0	0	0	1.04139	0	0	0	0	0
0	0	0	0	0	0	0	0	0	0.30103	0.30103	0	0	0	0	0
0	0	0	0	0	0.477121	0	0.30103	0	0	0	0	0.30103	0	0.30103	0
0	0	1.09861	0.693147	0	0	0.477121	0.30103	0	0.30103	0.477121	0	0	0	0	0
0.693147	0	0	0	0	0	0	0	0	0	0	0	0	0	0	0
1.09861	0.693147	0	0	0	0.30103	0	0	0	0	0	0	0	0	0	0
1.09861	0	0	0	0	0	0	0.477121	0	0	0	0	0	0	0	0.30103
0	1.09861	0.693147	0	0	0.30103	0	0	0	0	0	0	0	0	0	0
0	0	0.693147	0.693147	0	0	0	0.30103	0	0	0.477121	0	0	0	0	0.30103
0	0	0	0	0.30103	0.30103	0	0	0	0	0	0	0	0	0	0
0	0	0	0	0	0.477121	0	0	0	0	0	0	0	0	0	0
0	0	0	0.693147	0	0	0	0	0	0	0	0.30103	0	0	0	0.30103
0.693147	0	0	0	0	0.60206	0	0	0	0	0	0	0	0	0	0.69897
0	0	0	0	0	0	0	0	0	0	0	0	0	0	0	0
0.693147	0	0	0	0	0.30103	0	0	0.30103	0	0	0	0	0	0	1
0	0	0.693147	0	0	0	0	0	0	0	0	0	0	0	0	0
0.693147	0	0	0.693147	0.30103	0	0	0.477121	0	0	0	0	0	0	0	0
0	0.693147	0.693147	0	0	0	0.30103	0	0	0	0	0	0	0	0.30103	0.30103
1.60944	0.693147	0	1.09861	0.30103	0.477121	0	0.30103	0	0	0	0	0	0	0	0
0	0	0.693147	0	0	0.30103	0	0	0	0	0	0	0	0	0	0.30103
0	0	0.693147	0	0	0.30103	0	0.30103	0	0	0.477121	0	0	0	0	0.60206
1.38629	0	0.693147	0	0.30103	0.30103	0	0	0	0	0	0	0	0	0	0.30103
0	0	0	0	0	0	0	0	0	0	0	0	0	0	0	0.69897
0.693147	0	0	0	0	0	0	0	0	0	0	0	0	0	0	0.30103
0.693147	0	0	0	0.30103	0	0.30103	0	0	0	0	0	0	0	0	0.30103
0.693147	0	0	0	0	0	0	0	0	0	0	0	0	0	0	0.30103
0.693147	0.693147	0	0.693147	0	0	0.30103	0	0	0	0	0	0	0	0	0
0.693147	0	0	0	0	0	0	0	0	0	0	0	0	0	0	0.30103
0	0	0.693147	0	0	0	0	0	0	0	0	0	0	0.30103	0	0
0.693147	0	0	0	0	0.477121	0	0	0	0	0	0	0	0	0	0
1.09861	0	0	0	0	0	0	0	0	0	0	0	0	0	0	0
0	0	0	0	0	0	0	0	0	0	0	0	0	0	0	0.477121
0	0	0	0	0	0.30103	0	0.30103	0	0	0	0	0	0	0	0.477121
0.693147	0	0	0	0	0.30103	0	0	0	0	0	0	0	0	0	0
1.38629	0	0.693147	0	0	0.30103	0	0	0	0	0	0	0	0	0	0
0	0	0	0	0	0	0	0	0	0	0.69897	0	0	0	0	0
0	0	0	0	0	0	0	0	0	0	0	0	0	0	0	0.60206
0	0	0	0	0	0	0.30103	0.477121	0	0	0	0	0	0	0	0.477121
0	0	0	0	0	0	0	0	0	0	0	0	0	0	0	0.60206
0	0	1.09861	0	0	0	0	0	0	0	0	0.30103	0	0	0	0
0.693147	0	0	0	0.60206	0	0	0	0	0	0	0	0	0	0	0.30103
0	0.693147	0	0	0	0	0	0.30103	0	0	0	0.30103	0	0	0	0
0	0	0	0	0	0.477121	0	0	0	0	0	0	0	0.30103	0.30103	0.477121
0.693147	0	0	0.693147	0	0	0	0	0.30103	0	0.30103	0	0	0	0	0.69897
0.693147	0.693147	0	1.60944	0	0.477121	0	0	0	0	0	0	0	0	0	0
0	0.693147	0	0	0.30103	0	0	0.30103	0	0	0	0	0	0	0	0
1.60944	0.693147	0	0	0.30103	0	0	0	0	0	0	0	0	0	0	0
0.693147	1.09861	0	1.09861	0	0	0	0	0	0	0.60206	0	0	0	0	0
0	0	0.693147	0	0	0	0.69897	0.30103	0	0	0.30103	0	0	0	0	0
0	0	0.693147	0	0	0.30103	0	0	0	0	0	0	0	0	0	0.30103
0.693147	0	0.693147	0	0.60206	0	0	0	0	0	0	0	0	0	0	0
0.693147	0	0	0	0	0	0	0	0	0	0	0	0	0	0	0
1.79176	0	0	0	0	0.30103	0	0	0	0	0	0	0	0	0	0.477121
0.693147	0	0.693147	0	0	0	0	0	0	0	0	0	0	0	0	0.477121
1.09861	0.693147	0	0	0.477121	0.30103	0.30103	0.30103	0	0	0	0	0	0	0	0.30103
1.38629	0	0	0	0	0	0	0	0	0.30103	0.60206	0	0	0	0	0
0.693147	0	0	0.693147	0.30103	0.30103	0	0.30103	0	0	0	0.30103	0	0	0	0.30103
0.693147	0	0.693147	0	0	0	0.30103	0	0	0	0	0	0	0	0	0.30103
0.693147	0	0	0	0	0	0.30103	0	0	0	0	0	0	0	0	0
0	1.09861	0.693147	0	0	0	0	0	0	0.30103	0	0.30103	0	0	0	0.477121
0.693147	0	0	0	0	0	0.30103	0	0	0	0	0	0	0	0	0
0	0	0	0	0	0	0.30103	0.30103	0	0	0	0	0	0	0	0.30103
0	0	0	0	0	0	0	0	0	0	0	0	0	0	0	0.30103
0	0	0.693147	0	0	0	0	0	0	0	0	0	0	0	0	0.30103
1.09861	0.693147	0	0	0	0	0	0	0	0	0.60206	0	0	0	0	0
0	0.693147	0	0	0	0	0	0	0	0	0.30103	0	0	0	0	0
0	0	0	0	0	0	0	0.30103	0	0	0	0	0	0	0	0
0	0	0	0.693147	0	0	0.30103	0	0	0.30103	0	0	0	0	0	0
0.693147	0	0	0	0	0	0	0	0	0	0	0	0	0	0	0
0	0	0	0	0	0.30103	0	0	0	0	0	0	0	0	0	0
0	0	0.693147	0	0	0	0	0.30103	0	0	0	0	0.30103	0	0	0
0	0	0	0	0	0	0	0	0	0	0	0	0	0	0	0
0	0	0	0	0	0	0.30103	0.30103	0	0	0.60206	0	0	0	0	0.30103
0.693147	0	0	0	0.30103	0.60206	0.30103	0	0	0	0	0	0	0	0	0
0.693147	0	0	0	0	0	0	0	0	0	0	0	0	0	0	0
0	0	1.38629	0.693147	0	0	0	0	0	0	0	0	0	0.30103	0	0.69897
0	0	0	0	0.30103	0	0.30103	0	0	0	0	0	0	0	0	0
0.693147	0.693147	0.693147	0.693147	0	0	0	0	0	0	0	0	0	0	0	0.60206
0.693147	0.693147	0	0	0	0	0	0	0	0.30103	0	0	0	0	0	0.477121
0	0	0.693147	0.693147	0	0.30103	0	0	0	0	0	0	0	0	0	0.69897
0.693147	0	0	0.693147	0	0.477121	0	0.30103	0	0	0	0	0	0	0	0
0.693147	0	0	0	0.477121	0.30103	0	0	0.30103	0	0.30103	0	0.30103	0	0	0.69897
1.09861	0	0	0	0	0.477121	0	0	0	0	0	0	0	0	0	0
0	0.693147	1.09861	0	0	0	0.30103	0	0	0	0	0	0	0	0	0
0.693147	0.693147	0	1.09861	0	0.60206	0	0.30103	0.30103	0	0	0.30103	0	0	0	0.477121
0.693147	0	0.693147	0	0	0	0	0	0	0	0.30103	0	0	0	0.30103	0.477121
1.09861	0	0	0	0	0.30103	0	0	0	0	0	0	0.30103	0	0	0
0	0	0	0	0	0	0	0	0	0	0.30103	0	0	0	0	0.778151
0.693147	0	0	0	0	0	0	0	0	0	0	0	0	0	0	0
0	0	0	0	0	0	0	0.30103	0	0	0	0	0	0	0	0
1.09861	0	0	0	0	0	0	0	0	0	0	0.30103	0	0	0	0.30103
0	0	0.693147	0	0.30103	0.30103	0	0	0	0	0	0	0	0	0	0.30103
0	0.693147	0.693147	0	0	0	0	0	0	0	0	0	0	0	0	0.30103
1.09861	0	0.693147	0	0	0.69897	0	0	0	0	0.30103	0.30103	0	0	0	0
0	0	1.38629	0	0	0.30103	0	0.30103	0	0	0	0	0	0	0	0
1.09861	0	0	0	0	0	0	0	0	0	0	0	0	0	0	0
0.693147	0.693147	0	0	0	0.30103	0.477121	0.30103	0	0	0	0	0	0	0	0.30103
1.09861	0	0	0	0	0.30103	0	0	0	0	0	0	0	0.30103	0	0
0.693147	0	0	0	0	0.30103	0	0	0	0	0	0	0	0	0	0
0	0	0	0	0	0	0	0	0	0	0	0	0	0	0	0
0	0	0	0	0	0	0	0	0	0	0	0	0	0	0	0.60206
0	0.693147	0	0	0	0.477121	0	0	0	0	0	0	0	0	0	0.477121
0.693147	0.693147	0	0	0	0	0	0	0	0	0	0	0	0	0	0
0	0	0.693147	0.693147	0	0.69897	0	0	0	0	0	0.60206	0	0	0.30103	0.30103
0	0.693147	0.693147	0.693147	0	0	0	0	0.30103	0	0	0.30103	0	0	0	0
0	0	0	0	0	0	0	0	0	0	0.30103	0	0	0	0	0
1.09861	0	0	0	0	0	0.30103	0	0	0	0	0	0.60206	0	0	0
0	0	0	0	0	0.30103	0	0	0	0	0.30103	0	0	0.477121	0	0
0.693147	1.09861	0	0	0	0.30103	0	0.30103	0.30103	0	0	0	0.30103	0	0	0
0	0	0	0	0	0.477121	0	0	0	0	0	0	0	0	0	0.30103
1.38629	0	0.693147	0	0	0	0.30103	0	0	0	0	0	0	0	0	0
0	0	0.693147	0	0	0	0	0.30103	0	0	0	0	0	0	0	0
0.693147	0	0	0	0	0	0	0	0	0	0.30103	0	0	0	0	0
0	0.693147	0	0	0	0.30103	0	0.30103	0	0	0	0	0	0	0	0.778151
1.09861	0	0	0	0	0.477121	0	0	0.30103	0	0	0	0	0	0	0.69897
1.09861	0.693147	0	0	0	0	0.30103	0	0.30103	0	0	0.30103	0	0	0	0
0.693147	0	0	0	0	0	0.477121	0	0	0	0	0	0	0	0	0.30103
0.693147	0	0	0	0.30103	0.477121	0.30103	0.30103	0	0	0	0	0	0	0	0.60206
0.693147	0.693147	0	0	0	0	0	0	0	0	1	0	0	0	0	0.30103
1.38629	0	0	0	0.30103	0	0	0	0	0	0	0	0	0	0	0.30103
0	0	0.693147	0	0	0	0	0	0	0	0	0	0	0	0	0
0	0	0	0.693147	0.30103	0	0	0	0	0	0.30103	0	0	0	0	0
0.693147	0.693147	0.693147	0	0	0.30103	0	0	0	0	0.30103	0	0	0	0.69897	0.30103
1.79176	0	1.09861	0	0	0.30103	0	0	0.30103	0	0	0	0	0	0	0
0	0.693147	0	0	0	0.477121	0.30103	0.30103	0	0	0	0	0	0	0	0.477121
0.693147	0.693147	0	0.693147	0	0	0	0.30103	0	0	0.30103	0.30103	0	0	0	0
0.693147	0.693147	0	0	0	0	0	0.30103	0	0	0	0	0	0	0	0
0.693147	0	0	0	0	0	0.30103	0	0	0	0	0	0	0	0	0
1.09861	0	0	0	0	0	0	0	0	0	0.477121	0.30103	0	0	0	0.30103
1.09861	0	0	0.693147	0	0	0	0	0	0	0	0	0.30103	0	0	0
0	0	0.693147	0	0.30103	0	0	0	0.30103	0	0.30103	0	0	0	0	0
0	0.693147	0	0	0.30103	0	0	0	0	0	0	0	0	0	0	0.30103
0	0	0	0	0	0	0.30103	0	0	0	0	0	0	0	0	0.60206
0	0.693147	1.09861	0	0	0	0	0	0	0	0	0	0	0	0	0
0	0.693147	0.693147	0	0	0	0	0	0.30103	0	0	0	0	0	0	0
1.09861	0	0	0	0	0.30103	0	0	0	0	0	0	0	0	0	0
0	1.09861	1.38629	0	0	0.30103	0	0	0	0	0	0	0	0	0	0.477121
0	0	0	0	0	0.30103	0	0	0	0	0	0	0	0	0	0
0	0.693147	0	0	0	0.30103	0.477121	0	0	0	0	0	0	0	0	0.30103
1.09861	0	0	0	0	0	0	0	0	0	0	0	0	0	0	0
1.09861	0	0	0	0	0	0	0	0	0	0	0	0	0	0	0.30103
0	0	0	0	0	0	0.30103	0	0	0	0	0.30103	0	0	0	0
0	0	0	0	0	0.30103	0	0	0	0	0.477121	0	0	0	0	0.30103
0	0	0.693147	0	0	0.30103	0	0	0	0	0.30103	0	0	0	0	0
1.38629	0.693147	0	0	0	0.30103	0	0.477121	0	0	0	0	0	0	0	0.30103
0.693147	1.09861	0	0	0.30103	0	0	0	0.30103	0	0	0	0	0	0	0.30103
0	0	0	0.693147	0	0	0	0	0	0	0	0	0	0	0	0
0	0	0	0	0	0	0	0	0	0	0	0.30103	0	0	0	0
1.09861	0	0	1.09861	0	0	0	0	0	0	0	0	0	0	0	0
0	1.09861	0	0	0	0	0.30103	0	0	0	0	0	0	0	0	0
0	0	0	0.693147	0	0	0	0.477121	0	0	0	0	0	0	0	0.477121
0	0	0	0	0	0	0.30103	0	0	0	0	0	0	0	0	0.69897
0	0	0	0	0	0	0	0.30103	0	0	0	0	0	0	0	0.30103
0.693147	0	0	0	0	0	0	0	0	0	0.69897	0	0	0	0	0.30103
1.09861	0	0	0.693147	0	0.30103	0.30103	0	0	0	0.954243	0	0	0	0	0
0	0	0	0.693147	0	0.30103	0	0	0	0	0.30103	0.30103	0	0	0	0
0	0	0	0	0	0	0	0.30103	0	0	0.30103	0	0	0	0	0.30103
0	0	0.693147	0	0	0	0	0	0	0	0	0	0	0	0	0.477121
0.693147	0	0	0	0	0.60206	0	0	0.30103	0	0	0	0	0	0.30103	0.30103
0.693147	0	0	0.693147	0	0.30103	0.30103	0	0	0	0.30103	0	0	0	0.30103	0.30103
0	0	0	0	0	0	0.477121	0	0.30103	0	0	0	0	0	0	0
0.693147	0	0	0	0	0	0.30103	0	0	0	0.30103	0	0	0	0.477121	0.30103
0	0.693147	0	0	0	0	0.30103	0	0	0	0.477121	0	0	0	0	0.60206
0	0	0	0	0	0.30103	0	0	0	0	0.30103	0	0	0	0	0
0.693147	0	0	0	0	0	0	0	0	0	0.30103	0.30103	0	0	0	0.30103
1.09861	0	0	0	0	0	0	0	0	0	0	0	0	0	0	0.30103
1.09861	0.693147	0	0	0	0	0	0.30103	0	0	0.778151	0	0	0	0	0
0	0	0	0	0	0	0	0	0	0	0	0	0	0	0	0.69897
0.693147	0	0	1.09861	0	0	0	0	0	0	0	0	0	0	0	0
0.693147	0	0	0	0	0.30103	0	0	0	0.30103	0.30103	0	0	0	0	0.90309
0	0	0	0	0	0	0.30103	0	0	0	0	0	0	0	0	0.477121
0.693147	0	0	0	0.30103	0	0	0	0	0	0.60206	0	0	0	0	0
0	0	0	0.693147	0	0	0	0.477121	0	0	0	0	0	0	0	0.30103
0	0	0	0	0	0.30103	0.30103	0	0.30103	0	0	0	0	0	0	0.30103
0.693147	0	0.693147	0	0.30103	0	0	0	0	0	0	0	0	0	0	0.30103
0	0	0	0	0	0	0	0	0	0	0	0	0	0	0	0
0.693147	0	0	0	0	0	0	0	0.30103	0	0.60206	0	0	0	0	0
0.693147	0	0	0	0	0	0	0	0	0	0	0	0	0	0	0
0	0	0	0	0	0	0	0	0	0	0	0	0	0	0.30103	0
0	0	0	0	0	0.30103	0	0	0	0	0.30103	0	0	0	0	0
0	0	0	0	0	0	0.30103	0	0	0	0	0	0	0	0	0
0.693147	0	0	0	0	0	0	0.30103	0	0	0	0.30103	0.477121	0	0	0
1.09861	0	0	0	0	0	0	0	0	0	0	0	0	0	0.30103	0
0	0	0.693147	0	0	0.60206	0	0	0	0	0	0	0	0	0	0.30103
0.693147	0	0	0	0	0.30103	0.30103	0	0	0	0	0	0	0	0	0
0	0	0	0	0	0	0	0	0	0	0	0	0	0	0.30103	0
0	0	0	0	0	0.30103	0.30103	0	0	0	0	0	0	0	0	0
0	0	0	0	0	0	0	0	0	0	0	0	0.30103	0	0	0
0.693147	0.693147	0	0	0	0	0	0	0	0	0	0	0	0	0	0
0.693147	1.09861	0	0	0	0	0	0	0	0	0.477121	0	0	0	0	0
0	0	0	0	0	0	0	0	0	0	0	0	0	0	0.30103	0
1.09861	0	0.693147	0	0	0.60206	0	0	0	0.30103	0	0	0	0	0	0.30103
0	0	0	0	0	0.477121	0	0	0	0	0	0	0	0	0	0.477121
1.09861	0	0	0	0	0	0	0	0	0	0	0	0	0	0	0
0	0	0	1.09861	0	0	0	0.30103	0	0	0	0	0	0	0	0
0	0	0.693147	0	0	0	0	0.30103	0	0	1.07918	0.30103	0.30103	0	0	0
0.693147	0.693147	0.693147	0	0	0	0	0	0	0	0	0	0	0	0	0
0	0	0	0	0	0	0	0.30103	0	0	0	0	0	0	0	0.30103
0.693147	0	0	0	0	0.30103	0	0	0	0	0	0	0	0	0	0.30103
1.94591	0.693147	0	0	0.30103	0.30103	0	0	0	0	0	0	0	0	0	0
1.38629	0	0	0.693147	0	0	0	0	0	0	0	0	0	0	0	0
0	0	0	0	0	0.60206	0	0	0	0	0	0	0	0	0	0
0.693147	0	0	1.79176	0	0	0	0	0	0	0	0	0	0	0	1.04139
1.09861	0.693147	0	0	0	0.30103	0.30103	0	0	0.30103	0	0	0	0	0	0.778151
0	0	0	0	0	0.30103	0	0.30103	0	0	0	0	0	0	0	0.30103
0	1.09861	0	0	0.30103	0	0	0	0	0	0	0	0	0	0	0.30103
0	0	0	0	0	0	0	0	0	0	0	0	0	0	0	0
0.693147	0	0	0	0	0	0.30103	0.30103	0	0	0.30103	0	0	0	0	0.60206
1.09861	1.09861	0	0	0	0	0	0	0	0	0	0	0	0	0	0
0	0	0	0	0	0.30103	0	0	0	0	0	0	0	0	0	0.30103
0.693147	0	0	0	0	0.30103	0.30103	0	0	0	0	0	0	0	0	0
0	0	0	0	0	0	0.30103	0	0.30103	0	0	0	0	0	0	0.30103
0.693147	0	0	0	0	0.30103	0	0	0	0	0	0	0	0	0	0.477121
1.09861	0	0	0	0	0.30103	0.30103	0	0	0	0	0	0	0	0	0.778151
0.693147	1.09861	0	0	0	0	0	0	0	0	0	0	0	0	0	0
0	0	0	0	0	0.69897	0	0	0	0	0.69897	0	0	0	0	0
1.94591	0	0	0	0	0.477121	0.30103	0	0	0	0	0	0	0	0	0.30103
1.09861	0	0.693147	0	0	0	0	0	0	0	0	0	0	0	0	0
0	0	0	0.693147	0	0	0.477121	0	0	0	0	0	0	0	0	0.30103
0	0	0	0	0	0	0	0	0	0.30103	0	0	0	0	0	0
0.693147	0	0	0	0	0	0	0.30103	0	0	0.69897	0	0	0	0	0
0	0	0	0	0	0.60206	0	0	0	0	0	0	0	0	0	0
0	0	0	1.09861	0	0	0	0	0	0	0.30103	0	0	0	0	0.60206
0	0.693147	0	0.693147	0	0	0	0	0	0	0	0	0	0	0	0
0.693147	0.693147	0.693147	0	0	0.30103	0	0	0	0.30103	0	0	0	0	0	0
0	0	0	0	0	0	0	0	0	0	0	0	0	0	0	0
0.693147	0.693147	0.693147	0	0	0	0	0	0	0	0	0.30103	0.477121	0.30103	0	0
0	0	0	0.693147	0	0	0.30103	0	0	0	0	0	0	0	0	0
1.94591	0	0.693147	0.693147	0.30103	0	0.30103	0	0	0	0	0	0	0	0	0
0	0	0	0	0	0.30103	0	0	0	0	0	0	0	0.30103	0	0
0	0	0	0	0	0.30103	0.30103	0.30103	0	0	0.30103	0	0	0	0	0
1.09861	0	0	0	0	0.30103	0	0	0	0	0	0	0	0	0	0
1.38629	0	0	0	0	0	0	0	0	0	0.30103	0	0	0	0	0
0.693147	0	0	0	0	0	0	0.30103	0	0	0	0.60206	0	0	0	0.60206
1.09861	0.693147	0	0	0	0	0	0.30103	0	0	0	0	0	0	0	0
0.693147	0	0	0	0	0	0	0	0	0	0.30103	0	0	0	0	0
0	0	0.693147	0	0	0	0	0	0	0.30103	0	0	0	0	0	0.477121
0	0	0	0.693147	0	0.30103	0	0	0.477121	0	0	0	0	0	0	0
0.693147	0	0	0	0	0	0	0.30103	0	0	0	0	0	0	0	0.30103
1.38629	0	0	0	0	0	0	0	0	0	0	0	0	0	0	0.30103
1.09861	0	0	0	0	0	0	0.30103	0	0	0	0	0	0	0	0.30103
1.38629	0	0	0	0	0	0.30103	0	0	0	0	0	0	0	0	0
0	0	0	0	0	0.30103	0	0.30103	0	0.30103	0	0	0	0	0	0.30103
0	0.693147	0	0	0	0	0	0	0	0	0	0	0	0	0	0
0	0	0	0	0	0.30103	0	0	0	0	0.845098	0.30103	0	0	0	0
0	0.693147	0	0	0	0	0	0	0	0.477121	0	0	0	0	0	0
0	0	0	0	0	0	0	0	0	0	0	0	0	0	0	0.477121
0	0	0	0	0	0	0	0.30103	0	0	0	0	0	0	0	0.30103
0	0.693147	1.09861	0	0	0	0	0	0	0	0.30103	0	0.30103	0	0	0.30103
0.693147	0	0	0	0	0	0.30103	0	0	0	0.30103	0	0	0	0	0.30103
0.693147	0	0.693147	0	0	0	0	0	0	0	0	0	0	0	0.477121	0.30103
0	0.693147	0	0.693147	0	0	0	0	0	0	0.778151	0	0	0.30103	0	0
0	0	0.693147	0.693147	0	0	0.30103	0	0	0	0	0	0	0	0	0
0.693147	0	0	0	0	0	0.30103	0.60206	0	0	0	0.30103	0	0	0	0.30103
0.693147	0	0.693147	0	0	0	0	0	0	0	0	0	0	0	0	0.30103
0	1.09861	0	0	0	0.30103	0.30103	0.477121	0	0	0.60206	0.69897	0	0	0	0
0	0	0	0.693147	0	0	0.30103	0	0	0	0.30103	0	0	0	0	0
0.693147	0	0.693147	0	0	0	0	0	0	0	0	0	0	0	0	0
0.693147	0	0	0	0.477121	0	0.477121	0	0	0	0.30103	0	0	0	0.30103	0.60206
1.09861	0	0	0	0	0	0	0	0	0	0	0	0	0	0	0
0	0	0	0	0	0	0	0	0	0	0.477121	0	0	0	0	0.60206
1.09861	0.693147	0	0	0.30103	0.30103	0	0	0	0	0	0	0	0	0	0.30103
0	0	0.693147	0	0.30103	0	0.30103	0	0	0	0	0	0	0	0	0
0.693147	0	0	0	0	0.477121	0	0	0	0	0	0	0	0	0	0
0	0.693147	0	1.38629	0	0	0	0	0	0	0	0	0	0	0	0
0	0	0	0	0	0.30103	0	0	0	0	0	0	0	0	0.30103	0
0.693147	0	0	0	0	0.30103	0	0	0	0	0.845098	0	0	0	0	0
1.09861	0.693147	0	0	0	0	0	0	0	0	0.60206	0	0	0	0	0
1.09861	0	1.09861	0	0	0	0	0	0	0	0	0	0	0	0	0
0	0	0.693147	0	0.60206	0.30103	0.30103	0	0	0.30103	0	0	0	0	0	0
0	0	0	0	0	0	0	0	0	0	0	0	0	0	0	0
0.693147	0	0	0	0	0.60206	0.30103	0.30103	0	0	0	0	0	0	0	0.30103
1.09861	0	0.693147	0	0.30103	0	0	0	0	0	0	0	0	0	0	0
0	0	0	0	0	0	0	0.30103	0	0	0	0	0	0	0	0
0	0	0	1.09861	0.30103	0	0	0	0	0.30103	0	0	0.30103	0	0	0.30103
0	0	1.09861	0	0	0	0	0.30103	0	0	0	0	0	0	0	0
0	0	0	0.693147	0	0	0	0.30103	0	0	0	0	0	0	0	0.477121
0	0	0	0	0	0	0.30103	0	0	0	0	0	0	0.30103	0	0
0	0	0.693147	0	0	0	0	0	0	0	0.30103	0	0	0	0	0
0.693147	0.693147	1.38629	0	0	0.477121	0	0	0	0	0	0	0	0	0	0
1.09861	0.693147	0	0	0	0	0.30103	0.30103	0	0	0	0	0	0	0	0.30103
0	0	0	0	0	0	0	0	0	0	0	0	0	0	0	0
1.38629	0	0	0	0	0	0.30103	0	0.30103	0.30103	0	0	0	0	0	0
0	0	0	0	0	0.30103	0.30103	0	0	0	0.69897	0	0	0	0	0
1.09861	0.693147	0	0.693147	0	0	0.477121	0	0	0	0	0	0	0	0	0.60206
1.38629	0	0	0	0	0.477121	0	0	0	0.30103	0	0	0	0	0	0
0	0	0	0	0	0.30103	0	0	0	0	0	0	0	0	0	0.90309
1.79176	0	0	0	0	0	0	0	0	0	0.30103	0.30103	0	0	0	0.477121
1.09861	0	0	0	0	0	0	0	0	0	0.30103	0	0	0	0	0
0.693147	0.693147	0	0	0	0.30103	0	0	0	0	0	0	0	0	0	0
1.38629	0	0	0	0	0	0	0	0	0	0	0	0	0	0	0.30103
0.693147	0	0	0	0	0.30103	0.477121	0	0	0	0	0	0	0	0	0.477121
1.38629	0	0	0	0	0	0	0	0	0	0	0	0	0	0	0
1.09861	0	0	0	0	0	0	0	0	0	0	0	0	0	0	0.30103
1.09861	0	0.693147	0	0	0	0	0.30103	0	0	0	0	0	0	0	0.30103
0.693147	0.693147	0	0	0	0.30103	0	0	0	0.30103	0	0	0	0	0	0
0.693147	0	0	0	0	0	0	0.30103	0	0.30103	0.30103	0.30103	0	0	0	0
0	0	0	0	0	0.30103	0	0	0	0	0	0	0	0	0	0
0.693147	0	0	0.693147	0	0	0	0	0	0	0.778151	0	0	0	0	0
0	1.09861	1.60944	0.693147	0	0	0	0	0	0	0	0	0	0	0	0
0.693147	0	0	0	0.30103	0	0.477121	0	0	0	0	0	0	0	0	0
0	0	0	0	0	0	0	0	0	0	0	0	0	0	0	0
0	0	0	0	0	0.30103	0	0	0	0	0.30103	0	0	0	0	0.30103
0	0.693147	0	0	0	0	0	0	0	0	0.30103	0	0	0	0	0
0	0.693147	0	0.693147	0	0	0.30103	0	0	0	0	0	0	0	0	0
0	0.693147	0	0	0	0	0	0	0	0	0	0	0	0	0	0.30103
0.693147	0	0.693147	0	0.30103	0	0	0.30103	0	0	0	0	0	0	0	0.30103
1.09861	0	0	0	0	0.477121	0	0	0	0	0	0	0	0	0	0
0	0	0.693147	0	0	0	0	0	0	0	0	0	0	0	0	0
0	0	0	0	0	0	0	0	0	0	0.477121	0	0	0	0	0
0	0	0	0	0	0	0	0	0	0	0	0	0	0	0	0
0.693147	0	0	0	0	0	0.477121	0	0	0	0	0	0	0	0	0
0.693147	0	1.09861	0	0	0	0	0	0	0.30103	0	0	0	0	0	0
0	0	0	0	0	0	0	0	0	0	0	0	0	0	0	0
0	0	0	0.693147	0	0.477121	0	0.477121	0	0	0	0	0	0	0	0
1.60944	0.693147	0	0	0	0.477121	0	0	0	0	0	0	0	0	0	0
1.09861	0	0	0	0	0	0	0	0	0	0.30103	0	0	0	0	0
0.693147	0	0	0	0	0.30103	0	0	0	0	0.30103	0	0	0	0	0.30103
0	1.09861	0	0	0	0	0	0	0	0	0.477121	0	0	0	0	0.60206
0	0.693147	0	0	0	0.30103	0.30103	0	0	0	0	0	0	0	0	0
1.09861	0	0	0	0	0.30103	0	0.30103	0	0	0	0	0	0	0	0
1.60944	0	0	0	0.60206	0	0	0	0	0	0	0	0	0	0	0
0	0	0	0	0	0	0	0	0	0	0	0	0	0	0	0
0	0	0	0	0	0	0	0	0	0	0.30103	0	0	0	0	0.845098
0	0	0	0	0	0	0	0	0	0	0	0	0	0	0	0
0.693147	0	0	0	0	0	0	0	0	0	0	0	0	0	0	0
0.693147	0	0	0	0	0	0	0	0	0	0	0	0	0	0	0.30103
1.38629	0	0	0	0	0	0	0	0	0	0.30103	0	0	0	0	0
0	0	0	0	0	0.30103	0	0	0	0	0	0	0	0	0	0
1.09861	0	0	0	0	0.30103	0	0	0	0	0	0	0	0	0	0.30103
0	0	0	0	0	0	0	0	0	0	0	0	0	0	0	0
0	0	1.09861	0	0	0.30103	0	0	0	0	0.30103	0	0	0	0.30103	0.30103
0	0	0	0	0	0	0.30103	0	0	0	0.30103	0.30103	0	0	0	0
1.38629	0	0	0.693147	0	0	0	0	0	0	0	0.30103	0	0	0	0.30103
0.693147	0	0	0	0	0	0	0.30103	0.30103	0	0	0	0	0	0	0.477121
0	0	0	0.693147	0	0	0	0	0	0.30103	0	0	0	0	0	0
0	0	0	0	0	0.30103	0	0	0	0	0	0	0	0	0	0
0	0.693147	0	1.09861	0	0	0	0	0	0	0	0	0	0	0	0
0	0	0	0	0.30103	0	0	0	0	0	0	0	0	0	0	0.845098
0	0	0	0	0	0	0	0	0	0	0	0	0	0	0	0.30103
0	0	0	0	0	0	0.30103	0	0	0	0	0	0	0	0	0
0	1.09861	0.693147	0	0	0	0	0	0	0	0	0	0	0	0.30103	0.477121
0	0	0.693147	0	0	0.30103	0	0	0	0	0	0	0	0	0	0.778151
1.09861	0	0	0	0	0.30103	0	0	0	0	0.60206	0	0	0	0	0
0.693147	0	0	0	0.30103	0	0	0	0	0.30103	0	0.30103	0	0	0	0.30103
0.693147	0.693147	0	0	0	0	0	0	0	0	0.60206	0	0	0	0	0.30103
0	0	0	0	0	0.30103	0.30103	0.60206	0	0	0	0	0	0	0	0
0	0	0.693147	0	0	0	0	0	0	0	0	0	0	0	0	0
0	0	0.693147	0	0	0	0.477121	0	0	0	0	0	0	0	0	0
0	0	0.693147	0	0	0	0	0	0	0	0.60206	0	0	0	0.30103	0
0	1.09861	0	0	0	0.69897	0	0	0.30103	0	0	0	0	0	0	0
0	0	0	0	0	0	0	0	0	0	0	0	0	0	0	0
0.693147	0	0	0	0	0	0	0	0	0	0.477121	0	0	0	0	0
1.60944	0	0	0	0	0	0	0.30103	0	0	0	0	0	0	0	0.60206
0	0	0.693147	0	0	0	0.477121	0.30103	0	0	0.30103	0	0	0	0	0.477121
0	0	0	1.09861	0	0.60206	0.30103	0	0	0.30103	0.30103	0	0	0	0	0.30103
0	0	0	0	0	0	0	0.30103	0	0	0	0	0	0	0	0
1.09861	0	0	0.693147	0	0	0	0	0	0	0	0	0	0	0	0
1.79176	0.693147	0.693147	0	0	0	0	0	0	0	0	0	0	0	0	0.477121
0	0	0	0	0	0	0.477121	0	0	0	0	0	0	0	0	0
0.693147	0	0	0	0	0	0	0.30103	0	0	0	0	0	0	0	0.30103
0.693147	0	0	0	0	0	0.30103	0	0	0	0	0.477121	0	0	0	0.30103
0	0.693147	0	0	0	0	0	0.30103	0	0	0	0	0	0	0	0
0.693147	0	0	0	0.30103	0	0	0	0	0	0	0.30103	0	0	0	0.30103
1.09861	0	0.693147	0.693147	0.477121	0.30103	0	0	0	0	0	0	0	0	0	0.30103
0	0	0	0	0	0.30103	0	0	0	0	0	0	0	0	0	0.477121
0.693147	0	0	0	0	0	0	0	0	0	0	0	0	0	0	0
0	0	0.693147	0	0	0	0	0	0	0.30103	0	0	0	0	0	0
0.693147	0	0.693147	0	0	0	0.30103	0	0	0	0	0	0	0	0	0
0	0.693147	0.693147	0	0	0	0.30103	0	0	0	0	0	0	0	0	0.845098
1.38629	0.693147	0	0.693147	0	0.60206	0	0	0	0	0	0	0	0	0	0.477121
0	1.09861	0.693147	0.693147	0	0.30103	0	0	0	0	0	0	0	0	0	0.30103
0	0.693147	0	0	0	0.30103	0	0	0	0	0	0	0	0.30103	0	0.30103
0	0	0	0	0	0	0	0	0	0	0	0	0	0	0	0
1.09861	0	0	0	0	0	0	0	0	0	0.60206	0.30103	0	0	0	0.477121
1.09861	0	0.693147	0	0.30103	0.477121	0	0	0	0	0	0	0	0	0	0.30103
0	0	0	0	0	0.30103	0	0.30103	0	0	0	0	0	0	0	0
0	0	0	0.693147	0	0.30103	0.30103	0	0	0	0	0.30103	0	0	0	0.60206
0.693147	0	0	0	0	0.477121	0	0	0	0	0	0	0	0	0	0
0	0	0	1.09861	0	0.30103	0	0	0	0	0	0	0	0	0	0
0.693147	1.38629	0	0	0	0	0	0	0	0	0	0	0	0	0	0
0	1.09861	0	0	0	0	0	0	0	0	0	0	0	0	0.30103	0
1.09861	0	0.693147	0	0	0	0.30103	0	0	0	0.30103	0	0	0	0	0
1.60944	0	0	0	0	0	0	0	0	0	0	0	0	0	0	0
0	0	0	0	0	0	0	0	0	0	0.30103	0	0	0	0	0.30103
0.693147	0.693147	0	0	0	0.30103	0	0	0	0	0	0	0	0	0	0
0	0.693147	0	0	0	0.30103	0	0	0	0	0.30103	0	0	0	0	0
0	0	0	0	0	0	0.30103	0	0	0	0.477121	0	0	0	0.30103	0.477121
0	0	0	0	0	0.60206	0	0	0	0	0	0	0	0	0	0.30103
0	0.693147	0	0	0	0	0	0	0.477121	0	0	0	0	0	0	0.30103
0.693147	0.693147	0.693147	0	0	0	0	0	0	0	0	0	0	0	0	0
0	0	0.693147	0.693147	0	0.30103	0.30103	0	0	0	0.30103	0.30103	0	0	0	0
1.38629	0	0	0	0	0	0	0	0.30103	0.477121	0.30103	0	0	0	0	0
1.38629	0	0	1.09861	0.60206	0	0.30103	0.30103	0	0	0	0	0	0	0	0
0.693147	0	0.693147	0	0	0.30103	0	0	0	0	0.30103	0	0	0	0	0
0.693147	0	0.693147	0.693147	0	0	0	0	0	0	0	0	0	0	0	0.477121
0	0	0	0	0	0	0	0.477121	0	0	0	0	0	0	0	0.477121
0.693147	0	0	0	0	0	0	0.30103	0	0	0	0	0	0	0	0.30103
0	0	0	0.693147	0	0.30103	0	0	0	0	0	0	0	0	0	0
0.693147	0	0	0	0	0	0	0	0.30103	0	0	0	0	0	0	0
0	0	0	0	0	0	0.30103	0.30103	0	0.477121	0	0	0	0	0	0.60206
1.09861	0	0.693147	0	0	0	0	0	0	0	0.30103	0	0	0	0	0.30103
0.693147	0	0.693147	0	0	0	0.30103	0	0	0	0	0	0	0	0	0
0	0.693147	0	0	0	0.60206	0	0	0	0.30103	0	0	0	0	0	0.30103
1.09861	0	0	0	0	0	0	0	0	0	0.30103	0	0	0	0	0
0	0	0	0	0	0	0	0	0	0	0	0	0	0	0	0
0	0	0	0	0	0	0	0	0	0	0	0	0	0	0	0
1.09861	0	0	0	0	0	0	0	0	0	0	0	0	0	0	0
0.693147	0	0	0.693147	0	0	0	0	0	0	0	0.30103	0	0	0	0
0.693147	0	0	0	0	0	0	0	0	0	0.69897	0	0	0	0	0.60206
0.693147	0	0	0	0	0	0	0	0	0	0.30103	0	0	0	0	0.477121
0	0.693147	0	0	0	0	0	0	0	0.30103	0	0	0	0	0	0
0	0.693147	0.693147	1.09861	0.30103	0	0	0	0.30103	0	0	0	0	0	0	0.30103
0	0	0	0	0	0.30103	0	0	0	0	0	0	0	0	0	0.30103
1.09861	0	0	0	0	0	0	0	0	0	0	0	0	0	0.30103	0.477121
0	0	0	0	0	0	0	0.60206	0	0	0	0	0	0	0	0.30103
1.09861	0.693147	0	0	0	0.30103	0	0.30103	0	0	0.69897	0	0	0	0	0.477121
1.38629	0	0	0	0	0.30103	0	0	0	0	0.30103	0	0	0	0	0.477121
1.09861	0	0.693147	0	0	0	0	0	0	0	0	0	0	0	0.30103	0.30103
0	0	0	0	0	0.30103	0	0	0	0	0	0.30103	0	0	0	0.30103
0.693147	0	0	0	0	0	0	0	0	0	0	0	0	0	0	0.60206
0	0.693147	0	0	0	0	0	0	0	0	0	0	0	0	0	0.477121
1.09861	0.693147	0	0	0	0	0	0	0	0	0	0	0	0	0	0
1.09861	0	0	0	0	0.30103	0	0	0	0	0	0	0	0	0	0
0	0	0	0	0	0	0	0.477121	0	0	0.30103	0	0	0	0	0.30103
0.693147	0	0.693147	0	0	0	0	0	0	0	0.90309	0	0.30103	0	0	0.30103
0.693147	0	0.693147	0	0	0	0.30103	0	0	0	0	0	0	0	0	0
0	1.09861	0	0	0	0	0.30103	0	0	0	0	0	0	0	0	0.30103
1.09861	0	0.693147	0	0	0.30103	0	0	0	0	0	0	0	0	0	0
0	0	0	0	0	0.30103	0	0.30103	0	0	0	0	0	0	0	0.30103
0	0	0	0	0	0.30103	0	0	0	0	0	0	0	0.30103	0	0
1.09861	0	0	0	0	0	0	0	0.30103	0	1.07918	0.30103	0	0	0	0.30103
0	0	0	0.693147	0	0	0	0	0	0	0	0	0	0	0	0
0.693147	0	2.19722	0	0.30103	0	0	0	0	0	0	0	0	0	0	0
1.09861	0	0	0	0	0	0.30103	0	0	0	0	0	0	0	0	0
0	0	0	0	0	0	0	0	0	0.30103	0	0	0	0	0	0.477121
0	0	0	0	0	0	0	0	0	0	0	0	0	0	0	0
0.693147	0.693147	0	0	0	0	0	0	0	0	0	0.477121	0	0	0	0
1.09861	0	0	0	0	0.30103	0.30103	0	0	0	0.30103	0	0	0	0	0
0.693147	0	0	0	0	0	0	0.30103	0	0.30103	0.30103	0	0	0	0	0.30103
0	0	0	0	0.30103	0	0.30103	0	0	0	0	0	0	0	0	0
1.09861	0	0.693147	0	0	0	0	0	0	0	0	0	0	0	0	0.477121
0	0	0	0	0.30103	0.477121	0	0.30103	0	0	0.477121	0	0	0	0	0
0	0.693147	0	0	0	0	0	0	0	0	0.60206	0	0	0	0	0
0	0	0	0	0	0.30103	0.30103	0.30103	0	0	0.30103	0	0	0	0	0.30103
0	0	0	0	0	0	0	0	0	0	0	0	0	0	0	0.30103
0.693147	0	0	0	0	0.477121	0	0	0	0	0	0	0	0	0	0
0	0.693147	0.693147	0	0	0	0	0	0	0.60206	0	0	0	0	0	0
0.693147	0	0	0	0	0	0	0	0	0	0	0	0	0	0	0
0	0	0	0	0	0	0	0	0	0	0	0	0	0	0	0
2.07944	0	0	0	0	0	0	0	0	0	0	0	0	0	0.30103	0
1.09861	0.693147	0	0	0	0	0	0	0.30103	0	0	0	0	0	0	0
0	0	0	0	0	0.477121	0	0	0	0	0	0	0	0	0	0.30103
0	0	0	1.09861	0	0	0	0	0	0	0.30103	0	0	0	0	0.30103
0	0	0	0	0	0.30103	0	0	0	0	0	0.30103	0	0	0	0.69897
0.693147	0.693147	0	0	0	0	0	0	0	0	0.30103	0	0	0	0	0.30103
0	0	1.09861	0	0	0	0	0	0	0	0.60206	0	0	0	0	0.477121
0	0	0	0	0	0	0	0	0	0	0	0	0	0	0	0
1.09861	0.693147	0	0	0	0	0	0	0	0	0.30103	0	0	0	0	0
1.60944	0	0	0	0	0	0	0	0	0	0	0	0	0	0	0
0	0	0		0	0	0.477121		0	0	0.477121		0	0	0
0	0	0		0	0	0		0.30103	0	0		0	0	0
0.693147	0	0		0	0.30103	0		0	0	0		0	0	0
0	0	0		0	0	0		0	0	0.30103		0	0	0.30103
0	0.693147	0		0	0	0		0.30103	0	0		0	0	0
0	0.693147	0		0.30103	0	0		0	0	0.30103		0	0	0
0	0	0		0.30103	0	0		0	0	0.30103		0	0	0
0	0	0		0.30103	0.30103	0		0	0	0		0	0	0
0.693147	0	0		0	0	0.30103		0.30103	0	0		0	0	0
0.693147	0	0.693147		0	0.30103	0		0	0	0		0	0	0
0	0	0		0.60206	0	0		0	0.30103	0		0	0	0
0	0	0		0	0.477121	0		0	0	1.11394		0	0	0
0	0	1.09861		0	0	0		0	0	0.90309		0	0	0.30103
0	0.693147	0		0	0	0.30103		0	0	0		0	0	0
0.693147	0	0		0	0.30103	0.477121		0	0	0		0	0	0
0.693147	0.693147	0		0	0	0		0	0	0		0	0	0.477121
0	0	0		0	0	0		0	0	0		0	0	0
0	0	0		0	0	0		0	0	0		0	0	0
0.693147	0	0		0.477121	0	0		0	0	0		0	0	0
1.09861	0	0		0	0	0		0.30103	0	0		0	0	0
0	0	0		0	0	0		0	0	0.60206		0	0	0
0	0	0		0	0	0		0	0	0		0	0	0
0.693147	0	0		0	0	0		0	0	0		0	0	0
0	0	0		0	0	0		0	0	0		0	0	0
0	0	0		0	0	0.30103		0	0	0		0	0	0
1.60944	0	0		0	0.30103	0		0	0.30103	0		0	0	0
1.09861	0	0		0	0.30103	0.60206		0	0	0.30103		0	0	0
0	0	0		0	0	0		0	0	0		0	0	0
0	0	0		0	0	0		0	0	0		0	0	0
0	0.693147	0		0	0	0		0	0.30103	0		0	0	0
0.693147	0	0.693147		0	0	0		0	0	0.30103		0	0	0
0	0.693147	0		0	0	0		0	0	0.845098		0	0	0
1.09861	0.693147	0		0.477121	0	0		0	0	0		0	0	0
0.693147	0	0.693147		0.30103	0.30103	0		0	0	0		0	0	0.30103
0	0	0		0	0	0		0	0	0		0	0	0
0	0.693147	0		0	0.60206	0		0	0	0.30103		0	0	0
0	0	0		0	0.30103	0		0	0	0		0	0	0
0	0	0		0	0	0		0	0	0		0	0	0
0.693147	0	0		0	0	0		0	0	0		0	0	0
0.693147	0	0		0	0	0		0	0	0		0	0	0
1.09861	0	0.693147		0	0	0		0	0	0		0	0	0
0.693147	0.693147	0		0	0.30103	0		0	0	0		0	0	0
0	0	0		0	0.30103	0		0	0	0		0	0	0
0	0	0		0	0.30103	0		0	0	0		0	0	0
0	0	0		0	0.30103	0		0	0.30103	0		0	0	0
0	0	0		0	0	0		0	0	0		0	0	0
0.693147	0	0		0	0	0		0	0	0.30103		0	0	0
0.693147	0	0		0	0.30103	0		0	0	0.778151		0	0	0
0.693147	0	0		0	0	0		0	0.477121	0		0	0	0
0.693147	0	0		0	0	0		0	0	0.30103		0	0	0
0	0	0		0	0	0		0	0	0		0	0	0
0	0	0		0	0	0		0	0	0		0	0	0
0	0.693147	1.09861		0	0	0.477121		0	0	0		0	0	0
0	0	0.693147		0	0	0		0	0	0		0	0	0
0	0	0		0	0	0		0	0	0		0	0	0
2.19722	0	0		0	0.30103	0		0	0	0		0	0	0
0.693147	0	0		0	0	0		0	0	0		0	0	0
0	0.693147	0		0	0	0		0	0	0		0	0	0
0.693147	0	0		0	0.477121	0		0	0	0		0	0	0
0	0	0		0	0	0		0	0.30103	0		0	0.30103	0
0	0	0		0	0.30103	0		0	0.30103	0		0	0	0
0.693147	0	0.693147		0	0.30103	0.30103		0	0	0		0	0	0
1.09861	0	0		0	0	0		0	0	0		0	0	0
0	0	0		0.30103	0	0.60206		0	0	0		0	0	0
1.38629	0	0		0	0	0		0	0	0		0	0	0
0	0	0		0	0.30103	0		0	0	0		0	0	0
0.693147	0.693147	0		0	0.30103	0		0	0.30103	0		0.30103	0	0
0	0.693147	0		0	0	0		0	0	0.30103		0	0	0
0	0	0		0	0.477121	0		0	0	0		0	0	0
1.38629	0	0		0	0	0		0	0.30103	0.30103		0	0	0
1.60944	0	0		0	0	0		0	0	0		0	0	0
0	0	0		0	0	0		0	0	0		0	0	0
0.693147	0	0		0	0	0.477121		0	0	0		0	0	0
0	0	0		0	0	0.30103		0	0	0		0	0	0
0.693147	0	0		0	0	0		0	0	0		0	0	0
0.693147	0	0		0	0	0		0	0	0.30103		0	0	0
0	0	0		0	0	0		0	0	0		0	0	0
0	0	0.693147		0	0.60206	0		0	0	0.60206		0	0	0.477121
0	0	0.693147		0	0	0		0	0	0		0	0	0
0	0	0		0	0	0		0	0	0		0	0	0
0.693147	0	0		0	0.30103	0		0	0	0		0	0	0
0	0	0		0	0	0		0	0	0		0	0	0
0.693147	0	0		0.477121	0.477121	0		0	0	0		0	0	0.30103
0	0	0		0.30103	0	0		0	0	0		0	0	0
0	0.693147	0		0	0	0		0	0.30103	0.30103		0	0	0
0.693147	0	0		0	0.30103	0		0	0	0		0	0	0
0.693147	0.693147	0		0	0	0		0	0	0		0	0	0
0	0	0		0	0	0		0	0	0		0	0	0
0	0	1.09861		0	0	0		0.30103	0	0		0	0	0
0	0	0		0	0.477121	0		0.30103	0.30103	0		0.30103	0	0
0	0	0		0	0.477121	0		0.30103	0	0		0	0	0
1.09861	0	0		0	0	0.30103		0	0	0		0	0.30103	0
0	1.09861	0		0	0.477121	0.60206		0	0	0		0	0	0
1.09861	0	0.693147		0	0	0		0	0	0		0	0	0
0	0	0.693147		0	0.477121	0		0	0	0		0	0	0
0	0	0		0.30103	0.30103	0		0	0	0		0	0	0
0	0	0		0.30103	0	0		0	0	0		0	0	0
0	0	0		0	0.30103	0		0	0	0.30103		0	0	0
0	0	0		0.30103	0.477121	0		0	0	0		0	0	0
0.693147	0	0		0	0.30103	0		0	0	0		0	0	0
0.693147	0	0		0	0.30103	0		0	0	0		0	0	0
1.60944	0	0.693147		0	0	0		0	0	0.30103		0	0	0
0.693147	0	1.09861		0	0	0		0	0	0		0	0	0
1.79176	1.09861	0		0	0.30103	0.30103		0	0	0		0	0	0
1.94591	0	0		0	0.477121	0		0	0	0		0	0	0
0.693147	0.693147	0		0	0.69897	0		0.30103	0	0		0	0	0
0	1.38629	0		0	0.60206	0.30103		0	0	0		0	0	0
0.693147	0	0		0	0	0.60206		0	0	0.30103		0	0	0
1.09861	0	0.693147		0	0.30103	0.30103		0	0.30103	0		0	0	0
1.60944	0	0		0	0.30103	0.30103		0.477121	0.30103	0.30103		0	0	0
0.693147	0	0		0	0	0		0	0	0		0	0	0
1.09861	0	0.693147		0	0.30103	0		0	0	0		0	0	0
0.693147	0	0		0	0	0		0	0	0		0.30103	0	0
0	0	0		0	0	0		0	0	0		0	0	0
0	0.693147	1.09861		0	0	0		0	0	0		0	0	0
1.09861	0.693147	0		0	0.30103	0		0	0	0		0	0	0
0	0	0.693147		0	0.60206	0		0	0	0.60206		0	0	0
0	0	0		0	0.30103	0		0	0	0.30103		0	0	0.30103
0.693147	0	0		0	0.30103	0		0	0	0		0	0	0
1.60944	0	0		0	0	0		0	0	0		0	0	0
0.693147	0	0		0	0.477121	0		0	0	0		0	0	0
0.693147	0	0		0	0	0		0	0	0		0	0	0
1.79176	0	0.693147		0.30103	0	0		0	0	0		0	0	0.30103
0	0	0		0	0	0		0	0	0		0	0	0.30103
0.693147	0	0		0	0	0		0	0	0		0	0	0
0	0	0		0	0	0		0.477121	0	0		0	0	0
0	0	0		0	0	0.30103		0	0	0		0	0	0
0.693147	0	0		0	0.69897	0		0	0	0.30103		0	0	0
0.693147	0	0		0.477121	0	0		0	0.30103	0		0	0	0
0.693147	0	0		0	0.30103	0		0	0	0		0	0	0.30103
0.693147	0	0		0	0	0		0	0	0.30103		0	0	0
0	1.09861	0		0	0	0.30103		0	0	0		0	0	0
0.693147	0	0.693147		0.30103	0.477121	0		0	0	0		0	0	0
0	0	0		0	0	0		0	0.30103	0		0	0	0
0.693147	0	0		0	0.30103	0.30103		0	0	0		0	0.30103	0.30103
0	1.09861	0		0	0.30103	0		0	0	0		0	0	0
0.693147	0	0.693147		0	0.477121	0.30103		0	0.30103	0.30103		0	0	0
0.693147	0	0		0.30103	0.30103	0		0	0	0		0.30103	0	0
0	0	0		0	0	0		0	0	0		0	0	0
0	0	1.09861		0	0	0		0	0	0		0	0	0
0	0	0		0	0	0.30103		0	0	0		0	0	0
0	0	0		0	0	0.30103		0	0	0		0	0	0
0	0.693147	0		0	0	0		0	0	0		0	0	0
	1.09861	0.693147			0	0			0	0			0	0
	0	0.693147			0	0			0	0			0	0
	0	0.693147			0	0			0	0			0	0
	0	0			0	0			0	0.30103			0	0
	0	0			0	0			0	0			0	0
	0	0			0	0			0	0			0	0
	0	0			0	0			0	0			0	0
	0	0			0.30103	0.30103			0	0.60206			0	0
	0	0			0	0			0	0			0	0
	0	0			0.30103	0			0	0			0	0
	0	1.09861			0.30103	0.30103			0	0			0	0
	0	0			0	0			0	0.30103			0	0
	0.693147	0			0	0.477121			0	0			0	0
	0	0			0	0.30103			0	0			0	0
	0	0			0	0			0.30103	0			0	0
	0	0			0.30103	0.30103			0	0			0	0
	0.693147	0			0	0			0	0			0	0
	0.693147	0.693147			0.30103	0			0	0.30103			0	0
	0	0			0	0			0	0			0	0
	0	0			0.30103	0			0.30103	0.30103			0	0
	0	0			0	0			0	0			0	0
	0	0			0	0			0	0			0	0
	0	0			0	0			0	0.30103			0	0
	0.693147	0			0	0.30103			0	0.30103			0	0
	0	0			0	0			0	0			0	0
	0.693147	0			0	0			0.30103	0.60206			0	0
	0.693147	0			0	0			0	0			0	0
	0	0			0	0.30103			0	0			0	0
	0	0			0.30103	0			0	0			0	0
	0.693147	0			0	0			0.778151	0			0	0
	0	0			0	0			0	0			0	0
	0	0			0.30103	0			0	0			0.30103	0
	0	0			0	0			0	0			0	0
	0	0			0	0.30103			0	0.60206			0	0
	0	0			0.477121	0			0	0			0	0
	0	0			0.30103	0			0	0			0	0
	0	0.693147			0	0			0	0			0	0
	0	0			0.30103	0			0	0			0	0
	0.693147	0.693147			0.30103	0			0	0			0	0
	0	0			0	0			0	0			0	0
	0	0.693147			0	0			0	0			0	0
	0.693147	0			0	0.30103			0	0.477121			0	0
	0	0			0	0			0	0			0	0
	0	0			0	0			0	0			0	0
	0	0.693147			0	0			0	0.30103			0	0
	0.693147	0.693147			0	0			0	0			0.30103	0
	0	0			0	0			0	0.30103			0	0
	0.693147	0			0	0.477121			0	0			0	0
	0	0			0	0			0	0			0	0
	0.693147	0			0.30103	0			0	0			0	0
	0	0			0	0			0	0.30103			0	0
	0	0			0	0			0	0			0	0
	0	0			0.477121	0.30103			0	0.30103			0	0
	0	0			0.30103	0.30103			0	0.69897			0	0
	0	0			0.69897	0			0	0			0	0
	0.693147	0			0	0			0	0			0	0
	0	0			0	0			0	0			0	0
	0	0			0.30103	0			0	0.30103			0	0
	0	0.693147			0	0			0	0			0	0
	0	0			0	0			0	0			0	0
	0	2.19722			0	0.30103			0	0.477121			0	0
	0.693147	0.693147			0.30103	0			0	0			0	0
	0.693147	0.693147			0	0			0	0			0	0
	0	0			0	0			0	0			0	0
	0	0			0.30103	0			0	0			0	0
	0	0			0	0			0	0.69897			0	0
	0	0			0	0.477121			0	0.30103			0	0
	0	0			0	0			0	0			0	0
	0.693147	0			0.30103	0			0	0			0	0
	0	0			0	0			0	0			0	0
	0	0			0	0.60206			0	0.30103			0	0
	0.693147	1.09861			0.30103	0			0	0.69897			0	0
	0	0			0	0.30103			0	0			0	0
	0	1.38629			0	0			0	0			0	0.30103
	0.693147	0			0.30103	0.30103			0	0			0	0
	0.693147	0			0	0			0	0			0	0
	0	0			0.30103	0			0.30103	0			0	0
	0	0			0.30103	0			0	0			0	0
	1.09861	0			0.30103	0.30103			0	0			0	0.30103
	0	0.693147			0	0			0	0			0	0
	0	0.693147			0.30103	0			0	0			0	0
	0	0			0	0			0.30103	0			0	0
	0	0			0.30103	0.30103			0	0			0	0
	0	0			0.30103	0			0.30103	0			0	0
	0.693147	0			0	0.30103			0.30103	0.30103			0	0.30103
	0.693147	0			0	0			0	0			0	0
	0.693147	0.693147			0.60206	0			0	0			0	0
	0.693147	0			0.30103	0.477121			0	0.60206			0	0
	0	0			0.30103	0			0	0			0	0
	0	0			0	0			0	0			0	0
	0.693147	0			0	0			0	0			0	0
	0	0			0	0			0	0			0.30103	0
	0	1.09861			0.30103	0			0	0			0	0
	0	0			0.30103	0			0.30103	0			0	0
	1.09861	0			0	0			0	0			0	0.30103
	0	0			0	0			0	0.845098			0	0
	0	0			0.30103	0.30103			0	0			0	0
	0	0			0	0			0	0			0	0
	1.94591	0			0.30103	0			0	0			0	0
	0	0			0	0			0	0.30103			0	0
	0	0			0.30103	0			0	0.30103			0	0
	0	0.693147			0	0			0	0			0	0
	0	0			0	0			0	0.30103			0	0
	0	0			0	0			0	0			0	0
	0	0			0.30103	0			0	0			0	0
	0	0			0	0			0	0			0	0
	0	0.693147			0.30103	0			0	0			0	0
	1.09861	0			0	0			0	0			0	0
	0	0			0	0.477121			0	0			0	0
	0.693147	0.693147			0	0			0	0			0	0
	0	0			0	0.30103			0	0			0	0.30103
	0	0			0	0			0	0.30103			0	0
	0	0.693147			0	0			0	0			0	0.30103
	0.693147	0			0	0.60206			0	0.30103			0	0
	0	0			0	0			0	0			0	0
	1.38629	0			0	0			0	0			0	0
	0.693147	0			0.60206	0			0	0.30103			0	0
	0.693147	0			0	0.30103			0	0			0	0
	0	0			0	0			0	0			0	0
	0	0			0	0			0	0			0	0
	0	0.693147			0	0.30103			0	0			0	0
	0	0			0.30103	0			0	0			0	0.30103
	0	0.693147			0	0			0	0			0	0
	0	0.693147			0.30103	0			0	0			0	0
	0	0			0	0			0	0			0	0
	1.09861	0.693147			0	0.30103			0	0.30103			0	0
	1.09861	1.09861			0	0			0	0			0	0
	0	0.693147			0	0			0	0			0	0
	0	0			0.30103	0.30103			0	0			0	0
	0	0			0.30103	0			0	0.477121			0	0
	0.693147	0			0	0			0	0			0	0
	0	0.693147			0	0			0	0.30103			0.30103	0
	0	0			0	0			0	0			0	0
	0.693147	0.693147			0	0			0	0			0	0
	0	0			0.30103	0			0	0			0	0
	0	0			0	0			0	0			0	0
	0	0.693147			0	0			0	0			0	0.30103
	0	0			0.30103	0			0	0.30103			0	0
	0	0			0	0			0	0			0	0
	0	0			0.30103	0			0	0.30103			0	0
	0.693147	0			0	0			0.30103	0.30103			0	0
	0.693147	1.09861			0	0.60206			0	0			0	0.30103
	0.693147	0			0.30103	0.30103			0	0			0	0
	0	0			0.30103	0.30103			0	0			0	0
	0	0			0.477121	0.30103			0	0			0	0
	0	0			0	0			0	0			0	0.477121
	0	0			0.477121	0			0	0			0	0
	0	0			0	0			0	0			0	0
	0	0			0	0			0	0.30103			0	0
	0	0			0	0			0	0			0	0
	0	0			0	0			0	0			0	0
	0.693147	0			0.30103	0			0	0.477121			0	0
	0	0			0	0			0	0			0	0
	0.693147	0.693147			0	0			0	0			0	0
	0	0			0	0			0	0			0	0
	0	0			0	0			0	0			0	0
	0	0			0	0			0	0			0	0
	0	0			0	0.30103			0.30103	0			0	0
	0	0			0	0.30103			0	0.90309			0	0
	0	0			0	0			0	0			0	0
	0	0			0.30103	0			0	0			0	0
	0	0			0	0			0	0			0.30103	0.477121
	0	0			0	0			0	0			0	0
	0	0			0	0			0	0			0	0
	0.693147	0			0	0			0	0			0	0
	0	0.693147			0	0			0	0			0	0.30103
	0.693147	0			0.30103	0			0.30103	0			0	0
	0	0			0	0			0	0.69897			0	0
	0	0.693147			0.30103	0			0	0			0.30103	0
	0.693147	0			0	0			0	0			0	0
	0	0			0	0			0	0			0	0
	1.38629	0.693147			0.30103	0			0	0			0	0
	1.09861	0			0	0			0	0			0	0
	0	0.693147			0.30103	0			0	0.60206			0	0.30103
	0	0.693147			0	0.30103			0	0			0	0.30103
	0	0			0	0			0	0			0	0
	0.693147	0.693147			0	0			0	1.07918			0	0
	0	0.693147			0	0.30103			0	0			0	0
	0	0			0.30103	0			0	0			0	0
	0	0.693147			0.477121	0			0	0			0	0
	0	0			0	0			0	0			0	0
	0	1.09861			0.30103	0			0.30103	0.477121			0	0
	0	0			0	0.30103			0	1.17609			0	0
	0	0			0.30103	0.69897			0	0.30103			0	0
	0	0			0	0.30103			0	0			0	0
	1.09861	0			0	0			0	0			0.30103	0
	0	0.693147			0	0			0	0.30103			0	0
	0.693147	0			0	0.30103			0	0			0	0
	0	0			0	0			0	0			0	0
	0	0			0	0			0	0			0	0
	0.693147	0			0.477121	0			0	0			0	0
	0	0			0	0			0	0			0	0
	0	0			0.477121	0			0	0.30103			0	0
	0	0			0	0.30103			0	0			0	0
	0	0			0.30103	0			0	0			0	0
	0.693147	0			0.30103	0			0	0.477121			0	0
	0	0			0	0			0	0			0	0
	0	0			0.30103	0.30103			0	0			0	0
	0	0			0.477121	0.30103			0	0.60206			0	0
	0.693147	0			0	0			0	0.90309			0	0
	0	0			0.477121	0			0	0			0	0
	0	0			0	0			0	0			0	0
	0	0			0.69897	0.477121			0	0			0	0
	0	0.693147			0	0			0	0			0	0
	0	0			0	0			0	0			0	0
	0	0			0	0.30103			0	0			0	0
	0	0			0	0			0	0			0	0
	0.693147	0			0.30103	0			0	0			0	0.60206
	0.693147	0			0	0			0	0			0	0
	0	0			0	0			0	0			0	0
	0	0			0.477121	0			0	0.60206			0	0
	0	0			0.30103	0			0	0			0	0
	0	0			0	0			0	0			0	0
	0	0			0	0			0.30103	0			0	0
	0	0			0.30103	0			0	0			0	0
	0	0			0	0			0	0			0	0
	0	0			0.69897	0			0	0			0	0
	0	0			0.30103	0			0	0.30103			0	0
	0	0			0	0			0	0			0	0.845098
	0	0			0	0			0	0			0	0
	0.693147	0			0.30103	0			0	0.30103			0	0
	1.09861	0			0	0			0	0.30103			0	0
	0	0			0	0			0	0.30103			0	0
	0.693147	0			0.30103	0			0	0.30103			0	0
	0	0			0	0			0.30103	0			0	0
	0	0.693147			0	0			0	0			0	0
	0	0.693147			0	0			0	0			0	0
	0	0			0	0			0.30103	0.60206			0.30103	0
	0	0			0	0			0	0			0	0
	0	0			0	0			0	0			0	0
	0	0			0	0			0	0			0	0
	0	0			0.30103	0			0	0			0.30103	0
	0	0			0	0			0	0			0	0
	0	0.693147			0.60206	0			0	0			0	0
	0	0			0	0			0	0			0	0
	0.693147	0			0.30103	0			0	0			0	0
	0	0			0	0			0	0			0	0
	0	0.693147			0	0			0.30103	0.477121			0	0.30103
	0	0			0.30103	0			0	0			0	0
	0.693147	0			0.477121	0			0.30103	0			0	0
	0	0			0.30103	0			0	0			0	0
	0	0			0	0.30103			0	0			0	0
	0	0			0	0			0	0			0	0
	0	0			0	0			0	0			0	0
	0.693147	0.693147			0	0.30103			0.30103	0.30103			0	0
	1.79176	0			0	0			0	0			0	0
	0	0			0	0			0	0			0	0
	0	0			0.30103	0			0	0.30103			0	0.477121
	0	0			0	0			0	0			0	0
	0	1.38629			0.30103	0			0	0			0.30103	0
	0	0			0	0.30103			0	0			0	0
	0	0			0	0.30103			0	0.30103			0	0
	0.693147	0			0.30103	0.30103			0.30103	0			0	0
	0	0			0.60206	0			0	0			0	0
	0	0			0	0			0	0			0	0
	0	0			0	0			0	0.477121			0	0
	0	0			0	0			0	0			0	0
	0	0			0	0.30103			0	0			0	0
	0	0.693147			0	0			0	0.30103			0	0
	0	0			0	0.30103			0	0			0	0
	0	0			0	0.30103			0	0			0	0
	0.693147	0			0	0			0	0			0	0
	0	0.693147			0	0.477121			0	0.30103			0	0
	0	0			0	0			0	0			0	0
	0	0			0	0			0	0.30103			0	0
	0	0			0	0.60206			0	0			0	0
	0	0			0	0			0	0			0	0
	0	0.693147			0.30103	0			0.30103	0			0	0.30103
	0	0			0.30103	0			0	0.60206			0	0.30103
	0	0			0	0.30103			0	0.30103			0	0
	1.09861	0			0	0			0	0			0	0
	0	0			0	0.30103			0	0			0	0
	0	0			0.30103	0			0	0			0	0
	0	0			0	0.30103			0	0			0	0
	0	0			0	0.30103			0	0			0	0
	0	0			0	0			0	0			0	0
	0.693147	0.693147			0.30103	0			0	0			0	0
	0	0			0	0			0	0			0	0
	0	0			0	0.30103			0	0			0	0
	0	0			0	0			0	0			0	0
	0	0			0	0			0	0			0	0
	0	0			0.477121	0			0	0.477121			0	0.30103
	0	0			0.30103	0			0	0.60206			0	0
	0.693147	0			0	0			0.30103	0			0	0.30103
	0	0			0	0			0.30103	0			0	0
	1.09861	0			0	0			0	0.30103			0	0
	0	0			0.30103	0			0.30103	0.477121			0	0
	0	0			0.30103	0			0	0			0	0
	0	0			0.477121	0.60206			0	0.477121			0	0
	0	0			0	0			0	0			0.30103	0
	0	0			0	0			0	0			0	0
	0	0			0	0			0.30103	0.60206			0	0
	0	0.693147			0.477121	0			0	0			0	0
	0	0			0	0			0	0			0	0
	0	0			0.30103	0			0	0			0	0
	0	0			0	0			0	0.477121			0	0
	0	0.693147			0.30103	0			0.30103	0			0	0
	0	0			0	0.30103			0	0			0	0
	0	0.693147			0	0			0.30103	0			0	0
	0	0			0	0			0	0.477121			0	0
	0	0.693147			0.30103	0.30103			0	0.69897			0	0
	0.693147	0			0.477121	0			0	0			0	0
	0	0			0	0			0	0			0	0
	0.693147	0			0	0			0	0			0	0
	0	0			0	0.30103			0	0			0	0
	0	0			0.30103	0			0	0			0	0
	0	0			0.30103	0			0.30103	0.30103			0	0
	0.693147	0			0.30103	0			0	0.30103			0	0
	0	0			0	0			0	0			0	0
	0	0.693147			0.477121	0			0	0.30103			0	0
	0	0.693147			0.30103	0			0	0			0	0
	0	0			0	0			0	0			0	0
	0	0.693147			0	0			0	0.30103			0	0
	0	0.693147			0.30103	0			0	0			0	0
	0	0			0	0.30103			0	0			0	0
	0.693147	0			0	0			0	0			0	0
	0.693147	0			0.477121	0			0	0			0	0
	0	0			0	0			0.30103	0			0.30103	0
	0	0			0.30103	0.30103			0	0			0	0
	0	0			0	0			0	0			0	0
	0	0			0	0			0	0			0	0
	0	0			0	0			0	0			0	0
	0	0			0	0			0	0			0	0
	0.693147	0			0.30103	0.30103			0	0			0	0
	0	0			0	0			0	0			0	0
	0	0			0.30103	0			0	0			0	0
	0	0			0	0.30103			0	0			0	0
	0	0			0.30103	0.30103			0	0			0	0
	0.693147	0			0	0			0	0			0	0
	0	0			0.30103	0			0	0.30103			0	0
	0	0			0	0			0	0.477121			0	0
	1.94591	0			0.60206	0			0	0			0	0
	0	0			0	0			0	0			0	0
	0	0			0.30103	0			0	0			0	0.30103
	0	0			0	0			0	0			0	0
	0	0.693147			0	0			0	0.30103			0	0
	0	0			0	0			0	0			0	0
	0.693147	0			0	0.30103			0	0			0	0
	0	0			0.60206	0			0	0.30103			0	0
	0	0			0	0			0	0.477121			0	0
	0	0			0	0			0	0			0	0
	0	0			0	0.30103			0	0			0	0
	0	0.693147			0	0			0	0.477121			0	0.477121
	1.09861	0			0	0.477121			0	0.477121			0	0.30103
	0.693147	0			0.30103	0			0	0			0	0
	0	0			0	0.30103			0	0			0	0
	0	0			0	0.477121			0	0			0	0
	0	0			0	0			0	0			0	0
	1.09861	0			0.477121	0			0	0			0	0
	0.693147	0			0	0			0	0			0	0
	0.693147	0			0.477121	0			0	0.30103			0	0
	0	0.693147			0	0			0	0			0	0
	0.693147	0			0	0			0.30103	0			0	0
	0	0			0	0			0	0			0	0
	0	0			0.477121	0			0.30103	0			0	0
	0	0			0.30103	0			0	0			0	0
	0.693147	0			0.477121	0			0	0.477121			0	0
	0	0			0.30103	0			0	0			0	0.30103
	0	0.693147			0.30103	0.30103			0	0			0	0
	0	0			0	0			0	0.477121			0	0
	0	0			0.30103	0			0	0			0	0
	0	0			0	0			0	0			0	0
	0	0			0	0			0	0			0	0
	0.693147	0			0	0			0	0			0	0
	1.38629	0			0	0			0	0			0	0
	0	0			0.30103	0			0	0			0	0
	0.693147	0.693147			0	0.30103			0	0.30103			0	0
	1.09861	0			0.30103	0			0.477121	0			0	0
	0	0			0.30103	0			0	0			0.477121	0
	0.693147	0			0	0			0	0			0	0
	0	0			0	0			0	0			0	0
	0	0			0	0			0	0.30103			0	0
	0	0.693147			0	0			0	0			0	0
	0	0			0	0.30103			0.30103	0			0	0
	0	0			0	0			0	0			0	0
	0	0			0	0			0	0			0	0
	0	0			0.477121	0			0	0			0	0
	0	0			0.60206	0.30103			0	0			0	0
	0.693147	0			0	0			0	0.30103			0	0
	0	0			0.60206	0.30103			0	0			0	0
	0	0			0	0			0.30103	0			0.30103	0
	0	0			0	0			0.30103	0			0	0
	0	0.693147			0	0			0	0			0	0
	0.693147	0			0.30103	0.30103			0	0			0	0
	0	1.60944			0	0			0	0			0	0
	0	0			0	0.30103			0	0			0	0
	0	0			0.477121	0			0	0			0	0
	0	0			0	0			0	0			0	0
	0.693147	0			0	0			0	0			0	0
	0	0			0	0			0	0			0	0
	0	0			0.30103	0			0	0			0	0
	0.693147	0			0	0.30103			0	0			0	0
	0.693147	0			0	0			0	0			0	0
	0	0			0.30103	0			0	0			0	0
	0	0			0	0			0	1.07918			0	0
	0	0			0	0.477121			0	0			0	0
	0	0			0	0			0	0			0.30103	0
	0	0			0	0			0	1.34242			0	0
	0	0			0	0			0	0			0	0
	0	0			0	0			0	0			0	0
	0	0			0	0			0	0			0	0
	0	0			0.30103	0			0	0			0	0
	0	0			0.30103	0			0.30103	0			0	0
	0	1.09861			0.69897	0			0	0			0	0
	0	0			0	0.30103			0	0			0	0
	0	0			0.30103	0			0	0			0	0
	0	0			0.477121	0.477121			0	0.30103			0	0
	0	0			0	0			0	0			0	0
	0	0			0	0			0	0.69897			0	0
	0	0			0.30103	0			0	0.69897			0	0
	0	0.693147			0	0			0	0			0	0
	0	0			0	0			0	0			0	0
	0	0			0	0			0	0.477121			0	0
	0	0			0	0			0	0			0	0
	0	0			0	0			0	0			0	0
	1.09861	0			0.30103	0			0	0			0	0
	0	0			0	0			0	0			0	0
	0	0			0	0.30103			0	0			0	0
	0	1.09861			0	0			0	0			0	0
	0	0			0	0			0	0			0	0
	0	0			0.30103	0.30103			0	0			0	0
	0	0			0	0			0	0			0	0
	0	0			0.30103	0			0	0			0.30103	0
	0	0.693147			0	0			0	0			0	0
	0	0			0	0.30103			0.30103	0			0	0
	1.09861	0			0	0			0	0			0	0
	0	0			0	0			0	0			0	0
	0	0			0.477121	0			0	0			0	0
	1.09861	0			0	0			0	0			0	0
	0	0			0.30103	0			0	0.30103			0	0
	0	0			0.30103	0			0.30103	0			0	0.30103
	0.693147	0			0	0			0	0			0	0
	0	0			0	0.477121			0	0			0	0
	0	0			0	0.30103			0.30103	0			0	0
	0	0			0	0			0	0			0	0
	0	0			0	0			0	0			0	0
	0	0.693147			0.30103	0			0	0.30103			0	0
	0	0			0	0			0	0			0	0
	0.693147	0			0	0			0	0			0	0
	0	0			0	0			0	0			0	0
	0	0			0	0			0	0.90309			0	0.30103
	0	1.09861			0.30103	0			0	0			0	0
	0	0			0.477121	0			0	0			0	0
	0	0			0	0			0	0			0.30103	0.477121
	1.09861	0			0	0			0	0.30103			0	0
	0	0.693147			0	0			0	0			0	0
	0	0			0	0			0.30103	0			0	0
	0	0			0.477121	0			0	0.477121			0	0
	0	0.693147			0	0.30103			0	0.477121			0	0
	0	0			0	0			0	0			0	0.30103
	0	0			0.30103	0.30103			0	0			0.30103	0
	0	0			0.30103	0			0	0			0.30103	0
	0	0			0.477121	0			0	0			0	0
	0	0			0	0			0	0			0	0
	0	0			0	0			0	0			0	0
	0	0			0	0			0	0			0	0
	0	0			0.477121	0			0	0			0	0
	0	0.693147			0	0			0	0			0	0.30103
	0	0			0	0.30103			0	0			0	0.30103
	0	0			0	0			0	0			0.30103	0
	0	0			0.30103	0			0	0			0	0
	0	0			0	0.30103			0	0			0	0
	0	0			0	0			0	0			0	0
	0	0			0.30103	0.69897			0	0.477121			0	0
	0	0			0	0			0	0			0	0
	0	0			0	0			0	0			0	0
	0	0.693147			0	0			0	0.30103			0	0
	0	0			0	0.30103			0.30103	0			0	0
	0	0			0	0			0	0			0	0
	0	0			0	0			0	0			0	0
	0	0			0	0			0	0.30103			0	0
	0	0			0	0			0	0			0	0
	0	0			0	0			0	0			0	0
	0	0			0	0.30103			0	0			0	0
	0.693147	0			0.477121	0			0.30103	0			0	0
	1.09861	0.693147			0.30103	0.30103			0	0			0	0
	0	0			0	0			0	0			0	0
	0	0			0	0			0	0			0	0
	0.693147	0			0.30103	0			0.477121	0			0	0
	0.693147	0			0.30103	0			0	0			0	0.30103
	0	0			0.30103	0			0.30103	0			0	0
	0	0			0	0			0.30103	0			0	0
	0.693147	0			0	0			0	0			0	0
	0	0.693147			0	0.30103			0	0			0	0
	0.693147	0			0.30103	0			0	0			0	0
	0	0			0	0			0	0			0.30103	0
	0	0			0	0			0	0			0.30103	0
	0	0.693147			0.69897	0			0	0.30103			0	0
	0	1.09861			0.30103	0			0	0			0	0
	0	0			0.30103	0			0	0			0	0
	0	0			0.30103	0			0	0			0	0
	0	0.693147			0	0.30103			0	0.30103			0	0
	0	0.693147			0.30103	0.477121			0	0.90309			0	0.30103
	0	0			0	0			0	0.30103			0	0
	0	0.693147			0	0			0	0			0	0
	0.693147	0			0	0			0	0.477121			0	0
	0	0			0	0.30103			0	0.30103			0	0
	0	0			0	0			0	0			0	0
	0	0.693147			0	0			0	0.60206			0	0.30103
	0	0			0	0			0	0			0	0
	0	0			0.477121	0			0	0			0	0
	0	0			0	0.30103			0	0			0	0
	0	0			0	0			0	0.778151			0	0
	0.693147	0			0.778151	0			0	0			0	0
	0.693147	0			0	0			0	0			0	0
	0	0			0	0			0	0			0	0
	0	0			0	0			0	0			0	0
	0	0			0	0			0	0			0	0
	0	0			0	0			0	0			0	0
	0.693147	0			0.30103	0.30103			0	0			0	0.477121
	1.09861	0.693147			0	0			0	0.30103			0	0
	0	0.693147			0.30103	0.60206			0	0.30103			0	0.30103
	0	0			0	0			0	0.477121			0	0
	0	0.693147			0	0			0	0			0	0
	0	0			0	0			0	0			0	0
	0	0			0.30103	0.477121			0	0			0	0
	0	0			0.30103	0			0	0			0	0
	0	0			0	0.30103			0	0			0	0
	0	0			0	0			0	0			0	0
	0.693147	0			0	0			0	0			0	0
	0.693147	0			0	0			0	0.30103			0	0.30103
	0	1.09861			0.477121	0			0.30103	0.60206			0	0
	0	0			0.30103	0.30103			0	0			0	0
	0	0			0.30103	0.477121			0	0			0	0.30103
	0.693147	0			0	0			0	0			0	0
	0	0			0.30103	0			0	0			0	0
	0.693147	0			0	0.30103			0	0			0	0
	0.693147	0			0	0			0	0			0.30103	0
	0	1.38629			0.60206	0			0	0.477121			0	0
	0	0			0	0			0	0			0	0
	0	0			0.30103	0			0	0			0	0
	0	0			0	0			0	0			0	0
	0	0			0	0.477121			0	0			0	0
	0	1.09861			0.30103	0.30103			0	0			0	0
	1.09861	0			0	0			0	0			0	0
	0	0			0	0			0	0			0	0
	0	0			0	0			0	0			0	0
	0	0			0	0			0	0			0	0
	0	0			0.30103	0.30103			0	1			0	0
	0	0			0	0			0	0.30103			0	0
	0	0			0	0			0	0			0	0
	0	0			0	0.30103			0	0			0	0
	0	0			0.477121	0.30103			0	0			0	0
	1.09861	0			0	0.30103			0	0			0	0
	0	0			0.30103	0			0	0.30103			0	0
	0.693147	0			0.30103	0			0	0			0	0
	0	0			0	0.30103			0	0.69897			0	0
	0	0			0	0			0	0			0	0
	0	0			0	0			0	0			0	0
	0	0			0.30103	0			0	0			0	0
	0	0			0	0.30103			0.30103	0			0	0
	0	0			0.477121	0			0	0			0.30103	0
	0	0			0	0			0	0			0	0
	0	0			0.477121	0.477121			0	0			0	0
	0.693147	0			0	0			0	0			0	0
	0	0			0.477121	0			0	0.30103			0	0
	0	0			0.30103	0			0	0			0	0
	0	0			0	0			0	0			0	0.30103
	0	0.693147			0	0			0	0.30103			0	0
	0.693147	0			0	0			0	0			0	0
	0	0			0.30103	0			0	0			0	0
	0	0			0	0			0	0			0	0
	0	0			0	0			0	0			0	0
	0	0			0	0			0	0			0	0
	0	0			0	0			0	0			0	0
	0.693147	0			0	0			0	0			0.477121	0
	0	0			0	0.30103			0	0			0	0
	0	0			0	0.30103			0	0			0	0
	0.693147	0			0	0			0	0			0	0
	0	0			0.30103	0			0	0			0	0
	1.38629	0			0.30103	0			0	0			0	0
	0	0			0	0			0	0			0	0
	0	0			0	0			0	0.30103			0	0
	0.693147	0			0.30103	0			0	0			0	0
	0	0			0	0			0	0			0	0
	0	0			0	0.30103			0	0.30103			0	0
	0	1.09861			0	0.30103			0	0			0	0
	0	0			0	0			0.30103	0			0	0
	0	0			0.477121	0.30103			0	0.477121			0	0
	0	0			0	0			0	0			0	0
	0	0			0	0.30103			0	0			0	0
	0	0			0	0			0	0			0	0
	0.693147	0			0	0.30103			0	0			0	0
	0	0			0	0.60206			0	0			0	0
	0	0.693147			0	0			0	0			0	0.477121
	0	0			0	0.477121			0	0			0	0
	0	0			0.30103	0			0	0.30103			0	0
	0	1.09861			0	0.30103			0	0			0	0
	1.38629	0			0	0			0	0			0	0
	1.60944	0			0	0.30103			0	0			0	0
	0	0			0	0			0	0			0	0
	0	1.09861			0	0			0	0.30103			0	0
	0	0			0	0			0	0			0	0
	0	0			0	0			0	0			0	0
	0	0			0	0			0	0.69897			0	0
	0	0			0	0			0.30103	0			0	0
	0.693147	0			0.60206	0.477121			0	0			0	0
	0	0			0	0			0	0			0	0
	1.09861	0			0	0.30103			0	0			0	0
	0	0			0	0			0	0			0	0
	0	0			0.30103	0			0	0			0	0
	1.38629	0			0.477121	0			0	0			0	0
	0	0.693147			0	0			0	0.30103			0	0
	0	0			0	0			0	0			0	0
	0	0			0	0.30103			0	0			0	0
	0	1.09861			0	0			0	0			0	0
	0	0			0	0			0	0			0	0
	0	0			0	0			0	0			0	0
	0.693147	0			0	0			0	0			0	0
	1.09861	0.693147			0	0			0	0			0	0
	0	0			0.30103	0			0	0			0	0
	0	0			0	0			0	0			0	0
	0	0			0	0			0	0.30103			0	0
	0	0			0	0			0.477121	0			0	0
	0	0			0.30103	0			0	0			0	0
	0	0.693147			0	0.477121			0.30103	0.30103			0	0
	0	1.09861			0	0			0	0			0	0
	0	0.693147			0	0			0	0			0	0
	0	0			0.477121	0			0	0			0	0
	0.693147	0			0.30103	0			0	0.30103			0	0
	0	0			0	0.30103			0	0			0	0
	0	0			0	0			0	0			0	0
	0	0.693147			0.30103	0.30103			0	0			0.30103	0
	1.09861	0.693147			0.30103	0			0	0			0	0
	0	0.693147			0.778151	0.30103			0	0.30103			0	0
	0				0				0.30103				0
	0				0				0.477121				0
	0.693147				0				0				0
	0.693147				0				0.30103				0
	0				0.30103				0.30103				0
	0				0.30103				0				0.30103
	0.693147				0				0				0
	0.693147				0.30103				0				0
	0				0				0.30103				0
	0				0				0				0
	0				0				0				0
	1.60944				0.30103				0				0
	0				0				0				0
	1.09861				0				0				0
	0				0				0.30103				0
	0				0				0				0
	0.693147				0				0				0
	0				0				0				0
	0				0				0				0
	0				0				0				0
	0				0				0.30103				0
	0				0				0.30103				0
	0				0				0				0
	0				0				0				0
	0				0				0				0
	0				0.30103				0				0
	0				0				0				0
	0				0				0				0
	0				0				0				0
	0.693147				0				0				0
	0				0				0				0
	0				0.30103				0.30103				0
	0				0				0				0
	0				0				0				0
	0				0				0				0
	0				0				0				0
	1.09861				0				0				0
	0				0.30103				0				0
	0				0				0				0
	0				0				0				0
	0.693147				0.30103				0.60206				0
	0				0				0				0
	0				0				0				0
	0				0.30103				0				0
	0				0				0.30103				0
	0.693147				0				0				0
	0.693147				0.477121				0				0
	0				0				0				0.30103
	0				0				0				0
	0.693147				0.30103				0				0
	0				0				0.30103				0
	1.38629				0				0				0
	0				0.30103				0				0
	0				0				0				0
	0				0				0				0
	0				0.60206				0				0
	0				0				0				0
	0				0				0				0
	0				0				0				0
	0				0				0				0
	0				0				0				0
	0				0				0				0.30103
	0				0				0				0
	0				0.477121				0				0
	1.09861				0				0				0
	0.693147				0				0.30103				0
	0				0				0				0
	0				0.30103				0.30103				0
	0				0				0				0
	0				0				0				0
	0				0				0				0
	0				0				0				0
	0				0				0				0
	0				0				0				0
	0				0				0				0.30103
	0.693147				0				0				0
	0				0.30103				0				0
	0				0				0				0
	0				0				0				0
	0				0				0				0
	0				0				0				0
	0				0.477121				0				0
	0.693147				0				0				0
	0				0.477121				0				0
	0				0				0				0
	0				0				0				0
	0				0				0				0
	0				0.30103				0				0
	0				0				0				0
	0				0				0				0
	0.693147				0.30103				0				0
	0				0				0				0
	0				0				0				0
	0				0.477121				0				0
	0.693147				0				0				0
	0				0.30103				0				0
	0.693147				0				0				0
	0.693147				0				0.477121				0
	1.09861				0				0				0
	0				0.477121				0				0
	0				0.30103				0				0
	0				0				0				0
	0				0.30103				0				0
	0				0.30103				0				0
	0				0				0				0
	0				0.30103				0				0
	0				0				0				0
	0.693147				0				0				0
	0.693147				0.60206				0				0
	0.693147				0.30103				0				0
	0				0				0				0
	0				0				0				0
	0				0				0				0
	0.693147				0.30103				0				0
	0				0.30103				0				0
	0				0.477121				0				0
	0				0				0				0
	0				0				0.30103				0
	0				0				0				0
	0				0.30103				0.30103				0
	0				0				0				0
	0				0				0				0
	0				0				0				0
	0				0.477121				0				0
	0				0				0				0
	0				0				0				0
	0				0.30103				0				0
	0				0.30103				0				0
	0				0				0				0
	0				0				0				0
	0				0				0				0
	1.09861				0				0.30103				0
	0				0.30103				0				0
	0				0				0				0
	0				0				0				0
	0				0				0				0
	0.693147				0.30103				0				0
	0				0				0				0
	0				0				0				0
	0.693147				0				0				0
	0				0				0				0
	0				0				0				0
	0.693147				0				0.30103				0
	0				0				0				0
	0				0				0				0
	0				0.477121				0				0
	0				0.30103				0				0
	0.693147				0.477121				0				0
	0				0				0				0
	0				0				0				0
	0				0.30103				0				0.477121
	0				0				0.30103				0
	0				0				0				0
	0				0.477121				0				0
	0				0				0				0
	0				0.778151				0				0
	0				0				0				0
	0.693147				0				0.30103				0
	0.693147				0				0				0
	0				0				0				0
	0.693147				0				0				0
	0				0				0				0
	0				0				0				0
	0				0				0				0.30103
	1.09861				0.30103				0.30103				0
	0				0				0				0
	0				0				0				0
	0				0				0				0
	0				0				0				0
	0				0				0				0
	0.693147				0				0				0.30103
	0				0.30103				0.30103				0
	0.693147				0				0				0
	0				0				0				0
	0				0				0				0
	0				0.30103				0				0
	0				0.477121				0				0
	0				0				0				0.30103
	0.693147				0				0				0
	0				0				0				0
	0				0.30103				0				0
	0				0				0				0
	0.693147				0				0.30103				0
	0				0				0				0
	0				0				0				0
	0.693147				0.30103				0				0
	0				0.60206				0				0
	0				0				0				0
	0				0				0				0
	0				0				0				0
	0				0				0				0
	1.09861				0				0				0.30103
	0				0				0				0
	1.38629				0.30103				0				0
	0.693147				0				0.30103				0
	0				0				0				0
	0				0				0				0
	0				0				0				0
	0				0.30103				0				0
	0.693147				0.30103				0				0
	0				0.477121				0				0
	0				0.477121				0				0
	0				0				0				0
	0				0				0				0
	0				0.30103				0				0
	0				0.30103				0				0
	0				0.30103				0				0
	0				0.30103				0.30103				0
	0				0				0				0
	1.09861				0				0				0
	0				0.30103				0				0
	1.09861				0				0.30103				0
	0				0				0				0
	0				0.30103				0.30103				0
	0.693147				0.477121				0				0
	0				0				0				0
	0				0				0.30103				0
	0				0				0				0
	0.693147				0				0				0
	0.693147				0				0				0.477121
	0				0				0				0
	0				0				0				0
	0				0				0				0
	0				0				0				0
	0				0				0				0
	0				0				0				0
	0				0.30103				0				0
	0				0.30103				0				0
	0				0				0				0
	0				0				0				0
	0				0.30103				0				0
	0				0				0				0
	0				0				0				0
	0.693147				0				0				0
	0				0				0				0
	0				0				0				0
	1.38629				0				0				0
	0				0				0				0
	0				0				0				0
	0.693147				0				0				0
	0				0				0				0
	0				0				0				0
	0.693147				0.30103				0				0
	0				0				0				0
	1.79176				0.30103				0				0
	0				0.477121				0				0
	0				0				0				0
	0				0				0				0
	0				0				0				0
	0.693147				0.30103				0				0
	0				0				0				0
	1.09861				0				0				0
	0				0				0				0
	0				0				0				0
	0				0.30103				0.477121				0
	0				0				0				0
	0				0				0				0
	0				0				0				0
	0				0				0				0
	0				0.60206				0				0
	0				0				0				0.30103
	0				0				0				0
	0				0				0				0
	0				0				0				0
	0				0				0.30103				0
	0				0.30103				0				0
	0				0				0				0
	0				0				0				0
	0				0				0				0
	0				0				0				0
	0				0.60206				0				0
	0				0				0				0
	0				0.477121				0				0
	0				0				0				0
	0				0.30103				0				0
	0				0				0				0
	0				0				0.30103				0
	0				0.30103				0.30103				0
	0				0				0				0
	0.693147				0				0				0
	0				0				0				0
	0				0.30103				0				0
	0				0				0				0
	0.693147				0				0				0
	0				0				0				0
	0				0				0				0
	0				0				0				0
	0				0.477121				0.30103				0
	0				0				0				0
	0				0				0				0
	1.38629				0.30103				0				0
	0				0				0				0
	0				0				0.477121				0
	0				0.30103				0				0
	0				0				0				0
	0.693147				0				0				0
	0				0.60206				0				0
	0				0				0				0
	0				0				0				0
	0				0				0				0
	0.693147				0.30103				0				0
	0				0.30103				0.30103				0
	0				0				0				0
	0				0				0				0
	0				0.60206				0				0
	0				0				0				0
	0				0.30103				0				0
	0.693147				0.477121				0.30103				0
	0				0				0				0
	0				0				0				0
	0				0				0				0
	1.60944				0.30103				0				0
	0				0.30103				0				0
	1.09861				0				0.30103				0
	0.693147				0				0.30103				0
	0				0				0				0
	0				0				0				0
	1.09861				0.30103				0				0
	0				0				0				0
	0				0				0				0
	0				0.60206				0				0
	0				0				0				0
	0				0.30103				0				0
	0				0				0				0
	0				0				0				0
	0				0				0				0
	1.09861				0.477121				0				0
	0				0				0				0
	1.09861				0.30103				0				0
	0				0				0				0
	0				0				0.30103				0
	0				0				0				0
	0				0				0				0
	0				0				0				0
	0.693147				0				0				0
	0				0				0				0
	0				0.477121				0				0
	0				0				0				0
	0				0.30103				0				0
	0				0.30103				0				0
	1.38629				0				0				0
	0				0				0				0
	0.693147				0.30103				0				0
	0				0.477121				0				0.30103
	0				0				0				0
	0				0				0				0
	0.693147				0.477121				0				0
	0				0				0				0
	0				0				0				0
	0.693147				0				0				0
	0				0				0				0
	0				0				0.30103				0
	0				0				0				0
	0				0				0				0
	0				0				0				0
	0				0				0.30103				0
	0				0.30103				0				0
	0				0				0				0
	0				0				0				0
	0				0.30103				0				0
	0				0.30103				0				0
	1.09861				0.477121				0				0
	0				0				0				0
	0				0				0				0
	0				0				0				0
	0				0.30103				0.477121				0
	0.693147				0				0				0
	0.693147				0				0				0
	0				0				0.69897				0
	1.38629				0.30103				0				0
	0				0				0				0
	0				0				0				0
	0				0				0				0
	0.693147				0.477121				0				0
	0.693147				0				0				0
	0				0				0				0
	0				0				0				0
	0				0				0				0
	0				0				0.30103				0
	0				0				0				0
	1.09861				0				0				0
	0				0				0.30103				0
	0.693147				0				0				0
	0				0				0				0
	0				0				0				0.30103
	0				0				0				0
	0.693147				0.30103				0				0
	0				0.477121				0				0
	0				0				0				0
	0				0.30103				0				0
	0.693147				0.477121				0				0
	0				0				0				0
	0				0				0				0
	0.693147				0				0				0
	0				0				0				0
	0				0.30103				0				0
	0				0.30103				0				0
	0				0				0				0
	0				0				0				0
	0				0				0				0
	0				0.477121				0				0
	0				0				0				0
	0				0.30103				0				0
	0				0				0				0
	0				0.30103				0				0
	0				0.30103				0				0
	0				0				0.30103				0
	1.09861				0.30103				0				0
	0				0.30103				0				0
	0				0				0				0
	0				0.30103				0				0
	0.693147				0				0				0
	0.693147				0.477121				0				0
	0				0				0				0
	0				0				0				0
	0				0				0				0
	0				0				0				0.69897
	0				0.30103				0				0
	0				0				0				0
	0				0				0.30103				0
	0				0				0				0
	0				0				0				0
	0				0				0				0
	0				0				0.30103				0
	0				0				0				0
	0				0				0				0
	0.693147				0				0				0
	0				0				0				0
	0				0.30103				0				0
	0.693147				0.477121				0				0
	1.09861				0				0				0.30103
	0				0				0				0
	0.693147				0				0				0
	0				0				0				0
	0.693147				0				0				0
	0				0				0				0
	0				0.477121				0.30103				0.30103
	0				0.60206				0				0
	0				0				0				0
	0				0				0				0
	0				0				0				0
	0				0				0				0
	0.693147				0				0				0
	0				0				0				0
	0.693147				0.30103				0.30103				0
	0.693147				0				0				0
	0				0.30103				0				0
	1.09861				0				0				0
	0.693147				0				0				0
	0				0.30103				0				0
	0				0				0				0
	0.693147				0				0				0.30103
	0				0				0				0
	0				0				0.60206				0
	0				0.30103				0				0
	0				0				0				0
	0				0.30103				0				0
	0				0.30103				0				0
	0				0.30103				0				0
	0				0.30103				0				0
	0				0				0				0
	0				0				0.30103				0
	1.09861				0.477121				0				0
	0				0				0				0
	0				0				0				0.30103
	0				0				0				0
	0				0				0				0
	1.09861				0				0				0
	0				0				0				0
	0				0				0				0
	0				0				0				0
	0				0				0				0
	0				0.30103				0				0
	0				0.30103				0				0
	0				0				0				0
	0				0				0				0
	0.693147				0.30103				0				0
	0				0				0				0
	0				0				0				0
	0				0				0				0
	0.693147				0.477121				0.30103				0
	0				0				0				0
	0.693147				0.69897				0				0
	0				0				0.30103				0
	0				0				0.477121				0
	0				0				0.477121				0
	0				0				0				0
	0				0				0.30103				0
	0				0				0				0
	0				0				0				0
	0				0.477121				0				0
	0				0				0.30103				0
	1.09861				0.477121				0				0
	0				0				0.30103				0
	0				0				0.30103				0
	0				0				0				0
	0				0				0				0
	0.693147				0				0				0
	0				0				0				0
	0.693147				0				0				0.30103
	0				0.30103				0				0
	0				0.477121				0				0
	0.693147				0.30103				0				0
	0.693147				0.30103				0				0
	0				0				0				0
	0				0				0				0
	0				0.477121				0				0
	0				0				0				0
	0.693147				0				0				0
	0.693147				0				0.30103				0
	0				0				0				0
	0				0				0				0
	0				0				0				0
	0.693147				0				0				0
	0				0.30103				0				0
	0				0				0				0
	0				0.477121				0				0
	0				0				0				0
	0				0.30103				0				0
	0				0.477121				0				0
	0.693147				0				0				0
	0				0				0				0
	1.09861				0				0				0
	0				0.30103				0				0
	0				0.477121				0				0
	0				0				0				0
	0.693147				0.477121				0				0
	0				0				0				0
	0				0				0				0
	0				0				0.30103				0
	0				0				0				0
	0.693147				0.30103				0				0
	0				0				0				0
	0				0.477121				0				0
	0				0.30103				0				0
	0				0				0				0
	0.693147				0				0				0
	0				0				0				0
	0				0.30103				0				0
	0				0				0				0
	0				0				0				0
	0.693147				0				0				0
	0				0				0				0
	0.693147				0				0.30103				0
	1.09861				0.30103				0				0
	0				0				0				0
	0				0.30103				0				0
	0.693147				0				0				0
	0				0				0				0
	0				0				0				0
	1.38629				0.30103				0				0
	0				0				0				0
	0				0				0				0
	0				0				0				0
	0				0				0				0
	0				0				0.30103				0
	0				0.30103				0				0
	0				0.30103				0				0
	0				0				0				0
	0				0				0				0
	0.693147				0.477121				0				0
	0				0				0				0
	0.693147				0.30103				0				0
	0				0				0				0
	0				0.477121				0				0
	0				0				0				0
	0				0				0				0
	0.693147				0				0				0
	0				0				0				0
	0.693147				0.30103				0				0
	0				0				0				0
	0.693147				0.30103				0				0
	0				0				0				0
	0				0				0				0
	0				0.30103				0.30103				0
	0				0				0				0
	0				0				0				0
	0				0				0				0
	0				0				0				0
	0				0.477121				0				0
	0				0				0				0
	0				0.477121				0				0
	0				0				0.30103				0
	0				0				0				0
	0.693147				0.30103				0				0
	0				0				0				0
	0.693147				0.30103				0				0.30103
	0				0				0				0
	0				0				0				0
	0				0.477121				0				0
	0				0				0				0
	0				0				0				0
	0				0				0				0
	0				0				0				0
	0				0				0				0
	0				0				0				0
	0				0				0				0
	0				0				0				0
	0				0				0				0
	0				0				0				0
	0				0				0				0
	0.693147				0.30103				0				0
	0				0.30103				0				0
	0				0				0				0
	0				0				0				0
	0				0				0				0
	1.09861				0				0				0
	0				0				0				0
	0				0				0				0
	0				0				0				0
	0				0				0.477121				0
	0				0				0				0
	0				0				0				0
	0				0				0				0
	1.60944				0				0				0
	0				0.30103				0				0
	0.693147				0.30103				0				0
	0				0				0				0
	0				0				0				0
	0				0				0				0
	0				0				0				0
	0				0				0				0
	0				0.30103				0				0
	0				0				0				0
	0				0				0				0.477121
	0				0				0				0
	0.693147				0.30103				0				0
	0				0				0				0
	0				0				0				0
	0				0				0				0
	0.693147				0				0				0
	0				0.30103				0				0
	0				0				0				0
	0				0				0				0
	0				0				0				0
	0				0				0				0
	0				0				0				0
	1.38629				0.30103				0				0
	0				0.30103				0				0
	0				0.30103				0				0
	0				0.477121				0				0
	0				0				0				0
	0				0				0				0
	0				0				0				0
	0				0.30103				0				0
	0				0				0				0
	0.693147				0				0				0.30103
	0				0.30103				0				0
	0				0				0.477121				0
	0				0				0				0
	0				0.477121				0				0
	0				0.30103				0				0
	0.693147				0.30103				0				0
	0				0.30103				0				0
	0				0.30103				0				0
	0.693147				0				0				0
	0				0				0.30103				0
	0				0.30103				0				0
	1.09861				0				0				0
	0.693147				0				0				0
	0				0.30103				0				0
	0				0				0				0
	0.693147				0.30103				0				0
	0				0.30103				0.30103				0
	0				0.30103				0				0
	0				0				0				0
	0				0				0				0
	0				0.845098				0				0
	0				0				0				0
	0				0				0				0
	0.693147				0				0				0
	0				0				0				0
	0				0				0				0
	0				0				0.30103				0
	0				0.30103				0				0
	0				0.30103				0				0
	0				0.30103				0				0
	0.693147				0.30103				0				0
	1.09861				0				0				0
	0				0				0				0
	0				0.30103				0				0
	0				0				0				0
	0				0				0				0
	0				0				0				0
	0				0				0				0
	0.693147				0				0				0
	0.693147				0.30103				0				0
	0				0				0				0
	0.693147				0				0				0
	0				0.30103				0				0
	0				0				0				0
	0				0				0				0
	0				0.30103				0				0
	0				0.60206				0				0
	0				0.30103				0				0
	0				0.30103				0				0
	0				0				0				0
	0				0				0				0
	0				0				0				0
	0				0				0				0
	0				0				0				0
	0				0				0				0
	0.693147				0.30103				0				0
	0				0.30103				0				0
	0.693147				0				0				0
	1.09861				0				0				0
	0				0				0				0
	0.693147				0.477121				0				0
	0.693147				0.30103				0				0
	0				0				0				0
	0.693147				0.60206				0				0
	0				0				0				0
	0				0				0.30103				0
	0				0				0				0
	0				0				0				0
	0				0				0.30103				0
	0				0				0				0
	0				0				0				0
	0				0.30103				0.30103				0
	0				0.30103				0				0

## Sheet: Fig 1e
Fig 1e: Marker gene set module scores of mTEC I-IV in scRNA-seq and scATAC-seq.
mTEC_I geneset module score								mTEC_II geneset module score								mTEC_III geneset module score								mTEC_IV geneset module score
scRNA-seq				scATAC-seq				scRNA-seq				scATAC-seq				scRNA-seq				scATAC-seq				scRNA-seq				scATAC-seq
mTEC_I	mTEC_II	mTEC_III	mTEC_IV	mTEC_I	mTEC_II	mTEC_III	mTEC_IV	mTEC_I	mTEC_II	mTEC_III	mTEC_IV	mTEC_I	mTEC_II	mTEC_III	mTEC_IV	mTEC_I	mTEC_II	mTEC_III	mTEC_IV	mTEC_I	mTEC_II	mTEC_III	mTEC_IV	mTEC_I	mTEC_II	mTEC_III	mTEC_IV	mTEC_I	mTEC_II	mTEC_III	mTEC_IV
0.601637	-0.0868422	0.00885582	-0.125464	0.0506667	-0.00872562	-0.0215835	0.0195517	-0.413271	0.194827	-0.164292	-0.428942	-0.0635844	0.216385	0.0071568	-0.0680845	-0.144867	-0.0614932	0.36126	0.0277852	-0.0687243	0.176225	-0.0611255	-0.00382174	-0.0413315	-0.0489137	0.0214767	0.598827	-0.0102847	-0.0593098	-0.0159111	0.185811
0.606174	-0.0675938	0.260997	-0.0308041	0.473762	0.144827	0.0495769	0.0786667	-0.462379	0.229638	-0.46762	-0.23395	-0.0675558	0.028329	0.0239509	-0.0281392	-0.162401	0.05433	0.0965866	0.103708	-0.222767	0.0544207	0.0562981	0.0720097	-0.0119431	-0.0334185	0.0322386	0.487238	-0.0679502	0.00908512	-0.0215674	0.134272
0.0365796	-0.027571	0.0488296	-0.158775	0.340051	0.0501528	0.0438078	0.0334189	-0.217769	-0.147102	-0.0630443	-0.311447	-0.0943532	-0.0522257	-0.0722593	-0.109887	-0.213672	-0.277394	0.301368	-0.0123732	-0.115602	-0.0142365	-0.00832514	-0.0138566	-0.0935032	-0.108338	0.00251114	0.41898	0.00716903	-0.0238046	-0.0356112	0.301839
0.0553529	-0.0268718	0.0533595	-0.174518	0.109755	-0.0568705	0.232633	0.00423797	-0.256537	-0.130823	-0.279805	-0.340369	-0.0926046	0.164688	-0.126383	-0.00821405	-0.254207	0.121582	0.188759	-0.000566263	-0.0434025	-0.228556	0.140108	-0.0981472	-0.071729	-0.0610392	0.000452635	0.643277	-0.00944336	-0.102833	0.0239404	0.204087
0.509481	-0.0397232	-0.0385441	-0.171579	0.0871387	0.0973809	0.116904	-0.0597279	-0.321584	-0.143601	0.0105702	-0.274489	-0.0456381	0.00813273	2.71091e-05	0.0341981	-0.109984	-0.239199	0.176629	0.0657836	-0.107925	-0.410524	0.0976556	-0.213403	-0.0266474	-0.078673	0.0114176	0.706116	-0.0318832	-0.130362	0.139042	1.01887
0.486345	0.0167903	-0.166895	-0.121103	0.548924	0.0730006	0.263074	-0.0294967	-0.418604	-0.0864786	-0.318196	-0.202251	-0.204863	0.0565224	-0.0818423	-0.081002	-0.198308	-0.111553	0.142966	0.28728	-0.134398	-0.000681656	0.0726243	-0.0670928	-0.00893252	-0.0766857	0.13254	0.33706	-0.0549433	-0.0223326	-0.00315347	0.213332
0.156122	-0.0174421	-0.0344328	-0.156842	0.263861	0.139092	0.0537686	0.150579	-0.331805	0.108915	-0.139968	-0.261278	0.0195863	0.184328	-0.0619714	-0.11497	-0.262981	-0.150254	0.109263	0.0502394	-0.274864	0.172247	0.0936215	-0.0560634	-0.0536545	-0.0443874	-0.0525167	0.635929	0.00940559	-0.0393069	0.0580358	0.509989
0.567554	-0.00125932	-0.0912418	-0.139823	0.159915	0.067365	0.453378	-0.0569418	-0.429452	-0.0809691	0.0236934	-0.355815	-0.00505584	0.01491	0.196717	0.0517919	-0.108508	-0.127937	0.356617	0.100338	-0.0951301	0.243418	0.311897	-0.0681879	0.00747063	-0.0642487	0.261088	0.595377	-0.0253399	-0.0614793	0.00927399	0.246489
0.481522	0.0165267	-0.185381	-0.137846	0.383484	0.100546	0.020096	0.0743521	-0.448816	-0.0183027	-0.415424	-0.333369	-0.100859	0.0972132	-0.0582439	0.0178784	-0.178944	-0.10472	0.0567709	0.0629646	-0.153942	-0.183745	0.0881347	0.0908949	-0.0275505	-0.0276507	0.175928	0.583197	-0.0218129	-0.052117	0.0116129	0.551484
0.388057	-0.0564446	-0.116352	-0.0798377	0.192677	-0.00529218	-0.0381008	-0.0475755	-0.378576	0.0697975	-0.291242	-0.36966	0.0125515	0.0377765	-0.0152218	-0.00520494	-0.103426	-0.0572183	0.262779	0.0514292	-0.125749	0.0885482	0.00334123	0.0509901	-0.0083728	-0.00598521	0.202089	0.684572	-0.0425627	-0.0279676	0.00540465	0.124258
0.433852	-0.0682591	-0.090198	-0.124052	0.107849	-0.0576948	0.0352143	-0.0317306	-0.347624	-0.0706119	-0.290485	-0.376266	0.139734	0.326312	0.0229614	-0.149656	-0.189704	-0.14572	0.0805609	-0.00651225	-0.184427	-0.23773	-0.0530015	-0.119413	-0.0387141	-0.0745495	0.174598	0.524907	-0.0625181	-0.0554752	0.000522126	0.105112
0.455196	-0.0235575	0.0272695	-0.118712	0.280633	0.0179308	-0.0100414	-0.0230935	-0.372053	-0.0915564	-0.180391	-0.393434	-0.209702	0.138229	-0.109128	0.0232189	-0.170931	-0.276775	0.223335	-0.0222204	-0.16809	-0.0543872	0.0768371	-0.0266404	-0.0149851	-0.0956187	0.244214	0.41832	-0.0161414	-0.0466423	0.0244888	0.125241
0.576112	-0.163948	-0.0860292	-0.148486	0.243681	-0.0165912	0.019812	0.0285046	-0.463463	0.116456	-0.314835	-0.308141	-0.0740078	0.145698	-0.0177293	-0.119131	-0.140919	-0.160047	-0.0905205	0.110893	-0.158021	-0.166659	-0.00945378	-0.0311438	-0.0250219	-0.0685367	0.12091	0.64188	-0.152585	-0.03595	0.0255269	0.0299732
0.581804	0.0112161	-0.0986475	-0.0874418	0.402381	0.259458	0.0161791	-0.0870686	-0.450725	-0.255447	-0.0232302	-0.417814	-0.0943532	-0.0940821	-0.0635573	0.106227	-0.207595	-0.268477	0.227351	0.00575109	-0.110428	-0.164435	-0.00972197	-0.263276	0.0192816	-0.0754664	0.0304676	0.617707	-0.0574723	-0.086584	0.000279036	0.58296
0.600764	-0.0150741	-0.248432	-0.0461709	0.105694	0.132489	0.0217949	0.0173892	-0.364095	-0.159833	0.468202	-0.386635	-0.0860307	0.0430763	-0.0649127	0.0102066	-0.19269	-0.248759	0.0327765	-0.120799	-0.116295	-0.062433	-0.0237239	-0.176091	-0.0319718	-0.0881625	-0.0379669	0.497056	0.00667189	-0.0556908	0.014664	0.904202
0.533641	-0.076984	-0.0710021	-0.108035	0.280552	0.0857	0.0399595	-0.0221463	-0.493448	0.0344866	-0.25557	-0.391659	-0.0456653	0.0788874	0.0715002	-0.0397419	-0.154964	-0.185989	0.143817	-0.0857346	-0.134823	-0.209447	0.150333	-0.0661876	0.0178058	-0.0817572	0.0488425	0.589917	-0.0120339	-0.162294	-0.00753458	0.202545
0.565189	-0.0944355	-0.102189	-0.0856714	0.31658	-0.0277172	0.132647	-0.0133929	-0.450922	0.0606708	0.27443	-0.401257	-0.170177	0.282002	-0.303784	-0.0492708	-0.101969	-0.220759	0.252353	0.00774151	-0.147271	0.00135214	-0.2324	-0.0293559	-0.0260331	-0.116072	0.00873153	0.49719	-0.0470322	-0.0771236	-0.0105626	0.0365153
0.509247	-0.163911	-0.214785	-0.093455	0.236365	0.0593237	0.0801925	0.0280752	-0.427339	-0.0590889	0.352771	-0.374349	-0.165447	0.0304977	-0.0821948	-0.0626355	-0.175806	-0.203434	0.270104	0.00667005	-0.104617	-0.0453469	-0.046956	0.058086	-0.0580501	-0.0649651	-0.0255676	0.672231	-0.0285841	-0.024677	-0.000456328	0.429252
0.120442	-0.10092	-0.129206	-0.106295	0.414511	0.0705844	0.051466	0.0475583	-0.360376	-0.196295	0.241014	-0.306007	0.0427104	0.00437812	0.00378172	-0.127901	-0.241236	-0.313461	0.11832	-0.00490949	-0.276439	0.111088	-0.0477159	0.0916212	-0.0034943	-0.126827	-0.0283886	0.460063	-0.0239764	0.0271938	-0.00280133	0.069533
0.549415	-0.0718099	-0.0482787	-0.157794	0.366489	0.0048483	0.0264318	0.00172399	-0.408838	-0.0808721	0.0541861	-0.370235	0.00111147	0.176683	0.0043239	-0.0606701	-0.170198	-0.254336	0.339397	-0.0639034	-0.368854	-0.0452686	-0.00892857	-0.0475818	-0.023637	-0.0976682	-0.0234773	0.577002	0.0152117	-0.0631133	0.00973824	0.18609
0.233469	-0.0167615	-0.0187477	-0.0703491	0.225823	-0.0161777	0.0302576	-0.0366767	-0.148027	-0.0459088	-0.076431	-0.413818	-0.115973	0.0631235	-0.0568749	-0.0124431	0.126226	-0.187936	0.232145	0.0131187	-0.152188	0.0640421	-0.0549236	0.0315461	-0.0197669	-0.064965	0.0559521	0.488955	-0.046925	-0.02519	-0.025614	0.121601
0.577778	-0.0595426	-0.211859	-0.0766947	0.351822	0.04938	0.0811093	0.0181541	-0.313311	-0.00437883	-0.0363632	-0.352525	0.0354993	0.0971861	-0.13457	-0.0950445	-0.0390339	-0.224402	-0.00727766	0.0437883	-0.320725	-0.0668917	-0.271187	0.0158345	-0.0131923	-0.0831671	-0.0409173	0.665387	-0.0811928	-0.0255708	0.0896839	0.320098
0.622792	-0.0651587	-0.147174	-0.101335	0.209159	0.18	-0.01759	-0.024371	-0.424411	-0.0861823	0.137886	-0.265594	-0.196948	0.421004	-0.0418022	0.139856	-0.182791	-0.197819	0.203239	0.155648	-0.27169	0.161083	-0.00572144	-0.0289201	-0.0299058	-0.0620362	-0.0388573	0.634155	0.0380482	-0.0520829	-0.0154816	0.411949
0.545564	-0.0634012	-0.246189	-0.0906912	0.114084	0.0758858	-0.175391	0.0125686	-0.500769	-0.22655	0.198156	-0.371744	0.00950173	0.0536489	0.268014	-0.152177	-0.132367	-0.148276	0.106369	-0.0158354	-0.0411787	0.000178795	0.779289	-0.0843242	-0.0338181	-0.0460167	-0.0187055	0.541465	0.0530193	-0.10024	0.124859	0.0912539
0.689973	-0.0471186	-0.0960395	-0.127946	0.590562	0.104776	0.208568	-0.0420151	-0.493821	0.0114836	-0.263459	-0.392039	-0.291911	0.136806	0.0937703	-0.13034	-0.109523	-0.212112	-0.0727814	-0.034006	-0.333721	0.0707469	0.219515	-0.0086492	0.0134892	-0.0616624	-0.0468679	0.654612	-0.0616298	-0.0422849	0.0440694	0.116712
0.337952	-0.123694	-0.0954717	-0.0847089	0.202571	0.290207	0.0216813	0.00876129	-0.341657	-0.0235212	0.0381079	-0.392625	-0.15913	0.277055	0.086722	-0.0664579	-0.206934	-0.207663	0.246433	-0.0593639	-0.189679	-0.279456	-0.00819104	0.0277691	-0.0546255	-0.0489911	-0.0088022	0.59497	-0.0746769	-0.0816796	-0.00996914	0.212004
0.465351	-0.0242481	-0.127209	-0.149662	0.357098	0.0233313	0.118484	-0.0718738	-0.411887	-0.165552	-0.143722	-0.275788	-0.130354	-0.00346996	-0.0928215	0.00589623	-0.151392	-0.220123	0.0657308	0.0641691	0.0230869	0.00117334	-0.110216	-0.186595	-0.00607825	-0.0723266	-0.0200215	0.527954	-0.101256	-0.00782032	-0.0222662	0.275331
0.173222	-0.137784	-0.119323	-0.123589	0.286564	0.0284108	-0.00414153	-0.0608812	-0.229741	-0.0942174	-0.0652024	-0.40304	-0.0534456	0.0272446	-0.0351334	-0.0240729	-0.199888	-0.255645	0.215063	0.111416	-0.170548	-0.171945	0.0251766	0.00194439	-0.0715407	-0.0697997	0.0253099	0.590442	-0.00128491	-0.0501613	-0.00980038	0.0677302
0.515222	-0.00703336	-0.147283	-0.0412385	0.367562	0.0543102	0.0977415	0.0367097	-0.342333	-0.0287581	0.171114	-0.405065	-0.0490268	0.0346725	-0.105075	-0.0574848	-0.086172	-0.187402	0.124641	-0.105237	-0.202195	-0.0239362	0.0927387	-0.179689	-0.0108373	-0.092359	-0.0507098	0.600693	-0.0945908	-0.0758314	-0.0553259	0.452771
0.503974	-0.128411	-0.0981464	-0.143326	0.180186	0.0974958	0.0706201	-0.171371	-0.355868	-0.0982898	0.0704491	-0.325861	-0.0531474	0.266021	-0.0476984	0.0252928	-0.0813253	-0.260833	0.252955	0.0295438	-0.151942	-0.29062	-0.0128509	-0.0775299	-0.0190967	-0.0795352	-0.00531088	0.675181	-0.0298617	-0.153177	-0.0363478	0.958796
0.575477	-0.0150743	-0.0449844	-0.132649	0.152846	0.0287424	0.118046	0.055338	-0.346008	-0.104046	-0.0670005	-0.321751	-0.046709	0.32413	-0.101266	0.0278139	-0.053667	-0.227906	0.334538	0.0464504	-0.107109	0.0838548	-0.0728031	-0.0238356	-0.00555547	-0.103253	-0.0287895	0.602021	-0.0580109	-0.123866	0.123501	0.116454
0.638865	-0.0123727	-0.200529	-0.134302	0.143236	0.00570831	0.0498199	0.0623661	-0.438013	-0.231676	0.0983348	-0.361129	-0.0408941	0.126491	-0.0448113	-0.197679	-0.150209	-0.229432	0.168378	0.0388173	-0.12976	-0.0256459	0.0279144	-0.0505319	-0.0322556	-0.0785052	-0.052392	0.641008	0.00534494	-0.15142	-0.0534738	0.642253
0.573638	-0.0567462	-0.201479	-0.0918985	0.100421	0.0188965	-0.00710204	0.040085	-0.372574	-0.0704812	-0.0235545	-0.35555	-0.042629	0.135003	-0.00562514	-0.0767323	-0.051341	-0.2689	0.190404	0.12551	-0.0281267	-0.00544207	0.00276015	-0.105634	-0.000765506	-0.105117	0.00248535	0.604332	-0.01743	-0.0197671	-0.0226184	0.566521
0.541954	-0.0234624	0.0188939	-0.0905613	0.333312	0.0148831	0.0309723	0.0416386	-0.415935	-0.189906	0.03143	-0.30857	-0.0973216	-0.0002982	-0.241217	-0.0802429	-0.146932	-0.245234	0.266363	0.119509	-0.336179	-0.0458832	0.43807	-0.00874978	-0.0488245	-0.0938709	-0.0139795	0.694775	-0.0980477	0.102009	-0.00176865	0.215654
0.639464	-0.110625	-0.047344	-0.0942155	0.478241	0.0435343	0.0100573	0.0288613	-0.423675	0.0327993	-0.110138	-0.357651	-0.197015	0.059274	0.0151269	-0.00351063	-0.166134	-0.216108	0.137172	0.189987	-0.137382	-0.097298	0.0369435	-0.0470007	-0.0344679	-0.0653057	-0.0135243	0.579899	-0.0720985	-0.0243066	0.010841	0.135057
0.318251	-0.0137297	-0.244602	-0.0948336	0.639955	0.0494514	0.0671312	-0.038007	-0.397301	-0.155795	0.133107	-0.409972	-0.237001	0.0842144	-0.120297	0.044242	-0.217521	-0.242119	0.0963299	0.0413598	-0.179555	0.0183265	-0.267175	-0.038318	-0.0359624	-0.110585	-0.070636	0.60098	0.0262714	-0.106175	0.100371	0.221638
0.349484	-0.10998	-0.0552106	-0.195097	0.161423	-0.0436968	-0.0202268	0.0116439	-0.377072	-0.0531675	-0.171813	-0.397401	-0.0339135	-0.0219177	-0.0676914	-0.0645196	-0.181219	-0.221822	0.0784916	0.00186424	-0.198485	-0.0749374	-0.110216	-0.0370999	-0.0710219	-0.0721198	0.0686469	0.559677	-0.0290953	-0.0111627	-0.0308542	0.264604
0.512353	9.13531e-05	-0.093408	-0.195873	0.131162	0.250064	-0.0231833	0.0117535	-0.437823	-0.22742	0.00182817	-0.363219	-0.0510735	0.41931	-0.0593825	-0.0845804	-0.175109	-0.236697	0.215453	-0.00097718	-0.0658859	0.102226	-0.0450228	-0.11625	-0.0429619	-0.0878166	-0.0209815	0.490198	-0.032632	-0.0447627	0.0042355	0.196178
0.0237832	-0.0473247	-0.082296	-0.128293	0.528147	0.0530447	0.0485887	0.0803246	-0.12358	-0.160339	-0.0138821	-0.287679	-0.166043	-0.013907	-0.0222972	0.0176209	-0.214479	-0.259474	0.011648	0.0341311	-0.317886	0.0266963	0.332167	-0.19711	-0.0999054	-0.0791662	-0.0250391	0.557323	-0.107498	0.0389402	-0.100148	0.295285
0.107716	-0.0910404	-0.077721	-0.127405	0.167823	-0.00652869	0.0577661	0.0109754	-0.272801	-0.10972	0.191034	-0.395713	-0.20546	0.195524	-0.016889	0.0164146	-0.208821	-0.235399	0.101339	-0.0645999	-0.199278	-0.00890622	0.0631817	0.0357255	-0.0444062	-0.080051	0.00636813	0.517647	-0.125039	9.80891e-05	-0.058865	0.301742
0.608425	-0.00429874	-0.132232	-0.0252443	0.830814	-0.00229072	0.0968009	0.00949712	-0.477182	-0.190943	0.166722	-0.344467	-0.320402	0.479966	0.0314736	-0.037641	-0.156943	-0.296174	0.0922366	-0.150904	-0.441556	-0.185265	0.292307	-0.0637963	-0.0525476	-0.0867017	-0.0170025	0.592354	-0.0806402	-0.212084	-0.0300476	0.122552
0.347871	-0.0573554	-0.0957268	-0.0945514	0.373115	0.0483456	0.290847	0.0261888	-0.427649	-0.23789	-0.150296	0.179895	-0.0460177	0.158168	0.172251	0.305628	-0.184843	-0.269034	0.246967	0.0573044	-0.24382	0.077787	0.372754	-0.0340716	-0.0615098	-0.0921803	0.138306	0.398766	-0.119695	0.0298325	-0.030379	0.39957
0.357345	-0.0713362	-0.128347	-0.109791	0.157207	0.119073	0.219917	-0.0313951	-0.400443	-0.0326179	-0.0720926	0.131461	-0.115973	0.115729	-0.0113045	-0.0535811	0.11291	-0.228977	-0.0621525	-0.0225074	-0.184952	0.149595	0.354103	0.0192875	0.0315799	-0.064696	-0.0281969	0.401573	-0.014229	0.00423976	0.0255373	0.191897
0.546613	-0.164797	-0.140649	-0.0294065	0.175935	0.0444723	0.00817342	0.00151262	-0.431634	-0.0440527	-0.0830888	-0.417387	-0.111947	0.336451	0.060399	0.0103421	-0.136619	-0.244682	0.164259	-0.000754144	-0.155797	0.616842	-0.0166503	-0.0782451	-0.019494	-0.0949822	-0.035186	0.623979	-0.0155974	-0.168688	0.00257408	0.736678
0.382253	0.0634927	-0.165442	-0.122983	0.236284	0.0346053	0.0817738	-0.0224475	-0.382489	-0.290199	0.0574499	-0.47033	0.0192475	0.0324225	-0.0966032	-0.189533	-0.02865	-0.281189	0.208028	-0.0182258	-0.0554376	0.155909	0.0816869	-0.303739	0.0122086	-0.111936	0.0126069	0.523603	-0.045531	-0.0857737	0.0126986	0.851033
0.543381	0.0324317	-0.0999787	-0.025847	0.166295	-0.00979701	-0.0264503	-0.0170629	-0.35722	-0.298902	0.139387	-0.383276	-0.0327884	0.304286	0.202369	-0.0723406	-0.104171	-0.251087	0.230046	-0.0805212	-0.129637	0.0366641	-0.00861568	-0.0668358	-0.0411402	-0.0619369	-0.0225881	0.486126	-0.0276039	-0.0940242	-0.00765521	0.286644
0.373676	0.00456223	-0.130488	-0.0456228	0.385949	0.11628	0.109746	0.0329301	-0.348618	-0.281652	-0.0783976	-0.42807	-0.119809	0.127684	-0.0932959	-0.0357433	-0.121617	-0.235497	0.0625767	-0.0600122	-0.0472801	-0.237015	0.172425	-0.124564	-0.0492699	-0.0878753	0.00938751	0.551235	-0.0140572	-0.0320477	0.100736	0.672089
0.482907	-0.111747	-0.0449253	-0.135596	0.51074	0.0365644	0.0327148	0.0660492	-0.418371	-0.0305549	-0.0776832	0.221946	-0.087725	0.253782	0.149263	0.0275835	-0.127676	-0.185444	0.128334	-0.0256543	-0.250369	-0.280708	0.101053	-0.0362954	-0.0335094	-0.0904739	0.0688199	0.323149	-0.054451	-0.097595	0.0636751	0.662798
0.387592	0.00610262	0.0302643	-0.0647226	0.1372	0.154649	0.0561386	0.0127919	-0.474221	-0.179001	0.104656	-0.416688	-0.0945294	-0.0179598	0.0238831	-0.0675965	-0.206789	-0.262797	0.200148	0.00481597	-0.0626453	-0.22669	-0.0102919	0.0146724	-0.0288112	-0.0866064	0.0031379	0.451837	-0.0327343	-0.0931341	0.0300884	0.0753233
0.613576	-0.0173656	-0.112406	-0.0155269	0.0593858	0.197981	-0.0282919	-0.0328681	-0.461769	-0.16097	-0.00896793	-0.373228	-0.0413414	0.00628931	0.0322056	-0.0396199	-0.184423	-0.229035	0.190824	0.144483	-0.0560299	0.364764	0.0712274	-0.142231	-0.0467831	-0.102839	-0.0373643	0.481368	0.083054	0.048665	0.00865743	0.86476
0.61537	0.0677803	0.0109697	-0.135682	0.123728	0.0092633	-0.11157	-0.0172068	-0.400954	-0.284748	-0.0886995	-0.245649	0.00936619	-0.0184342	-0.147745	0.0758512	-0.112828	-0.301494	-0.0534615	0.0613141	-0.109657	-0.118954	0.0399718	-0.13575	-0.017817	-0.0828753	-0.0536012	0.616632	-0.0315774	-0.0393697	-0.0279073	0.558129
0.58278	-0.126016	-0.126006	-0.0391895	0.184708	-0.0458805	0.0027346	0.540997	-0.424277	0.0748622	0.272144	-0.401468	-0.0294676	0.190536	0.0453399	0.179137	-0.172837	-0.206157	0.0926445	0.0225511	-0.115055	-0.052968	-0.00528562	-0.245586	-0.0398365	-0.114742	-0.0398676	0.571243	-0.0195051	0.0475263	0.0241567	0.33929
0.108319	-0.0610518	-0.139066	-0.044119	0.330107	0.029284	0.0896262	-0.0795333	-0.247679	-0.15107	0.172137	-0.327766	-0.211451	0.0330866	-0.0581761	0.0459635	-0.259417	-0.261419	0.144963	-0.0552327	-0.177543	-0.0410111	0.0908949	-0.0986054	-0.0410221	-0.105637	-0.00387258	0.497198	-0.0360206	0.0036689	0.0349514	0.44729
0.563769	-0.0794008	-0.0808955	-0.0737955	0.34494	0.131952	-0.001148	-0.0194408	-0.471687	-0.166948	0.0826226	-0.381388	0.0070077	0.280552	-0.0424664	-0.0980129	-0.144248	-0.198119	0.165319	-0.0244269	-0.213012	-0.153641	-0.000815752	0.0133537	-0.0201527	-0.0622649	-0.0458762	0.428869	-0.0210477	-0.109118	-0.015177	0.569419
0.319308	-0.128801	0.0118093	-0.150889	0.178706	0.148001	0.108759	-0.034308	-0.416006	0.0167239	-0.200822	-0.272971	-0.0531338	0.231417	0.0821405	-0.105061	0.104351	-0.155721	0.168673	-0.0260424	-0.0771835	-0.192048	-0.13651	-0.135437	-0.0411323	-0.0572835	-0.0192175	0.499932	0.000587925	-0.0690645	0.0273571	0.325812
0.24345	-0.0834864	-0.0135406	-0.0890413	0.213027	-0.068048	0.259092	0.0176547	-0.442978	-0.0362898	-0.122408	-0.326894	-0.157924	0.119334	-0.319819	0.0778437	-0.201988	-0.236798	0.0519498	0.0956277	-0.116775	-0.00576614	0.451737	-0.0697412	-0.0456963	-0.0410767	-0.0087543	0.444756	-0.0309626	-0.0962309	0.0392819	1.36281
0.589509	-0.0211936	-0.0993896	0.0280818	0.253128	-0.0244635	0.0527884	0.00799243	-0.472068	-0.190188	0.298037	-0.341915	0.142052	0.114577	-0.0261874	0.0847295	-0.173402	-0.268274	0.183153	-0.0831149	-0.118731	-0.0318367	-0.0511912	-0.141181	-0.0276065	-0.114203	-0.0449112	0.526636	-0.0204275	-0.0371691	0.0183877	0.818466
0.555223	-0.0952174	-0.185238	-0.109581	0.116016	-0.0748382	0.00558017	-0.0566128	-0.329517	-0.0982389	0.104512	-0.32783	-0.118101	0.177402	0.0119687	-0.0122262	-0.109769	-0.289834	0.131781	-0.0481582	-0.0811729	0.0685232	0.150378	-0.129604	-0.042482	-0.114154	0.00997442	0.595813	0.0151021	-0.00803904	0.0598191	0.242159
0.483373	-0.00805071	-0.102434	-0.0462723	0.696298	0.164047	0.117375	-0.00201991	-0.478854	-0.0975775	0.122613	-0.472955	-0.335949	-0.0131886	-0.00840382	-0.105305	-0.224272	-0.191308	0.0892599	-0.0560825	-0.270796	-0.186204	0.0679868	-0.0704675	-0.0179827	-0.0599759	0.0402429	0.452761	-0.0435339	-0.0768196	-0.00208363	0.158401
0.515316	-0.0141322	-0.151855	-0.135129	0.349582	0.00272932	-0.0475622	0.0218728	-0.463987	-0.125044	0.216581	-0.324336	-0.0128633	-0.00895955	0.0254419	-0.084865	-0.0978507	-0.170604	0.10462	-0.0198335	-0.213716	-0.0391561	0.219583	-0.0786698	-0.0293483	-0.0171516	-0.0807491	0.548373	-0.100385	0.00259601	-0.124413	0.335229
0.301819	-0.117118	-0.135683	-0.08864	0.333402	-0.0135594	0.0200934	-0.0844794	-0.373986	0.153944	0.361794	-0.318869	-0.0670543	-0.00696704	-0.0106403	-0.0250624	-0.113615	-0.160119	0.0864196	-0.073828	-0.15392	-0.0493027	0.00999017	-0.0910066	-0.0475044	-0.0759786	-0.0463752	0.63931	-0.0554142	0.000181556	0.013889	0.375249
0.532275	-0.125474	-0.158179	-0.112167	0.700958	0.0162451	-0.173815	0.0363279	-0.390063	0.111584	0.314343	-0.387098	0.0463836	0.0181902	0.104411	-0.03043	-0.166283	-0.244497	0.133649	-0.0686296	-0.0315126	-0.11672	0.321518	-0.00708475	-0.0351526	-0.0903446	-0.0625545	0.527822	0.038011	-0.118044	-0.111945	0.206284
0.490454	-0.146158	-0.129151		0.152743	-0.0337743	0.0363028	0.010048	-0.323895	-0.0066212	0.411314		-0.0299691	0.0741434	-0.0168483	-0.125989	-0.0850005	-0.198296	0.101539		-0.0616842	0.0593487	-0.000290542	-0.151573	-0.0615107	-0.0569135	-0.0331478		-0.0104797	-0.0678685	0.0274741	0.323951
0.358591	-0.0910568	-0.131223		0.227167	0.107066	0.135932	0.0108631	-0.327486	0.0290995	0.445296		-0.105048	-0.0435914	-0.0952478	-0.0474138	-0.218294	-0.184639	0.0358246		-0.12433	-0.169185	0.13442	-0.066847	-0.0385897	-0.0631561	-0.0483915		-0.00978759	-0.0250322	0.0252351	0.258092
0.584728	-0.0609964	0.0572365		0.125851	-0.143132	0.113264	0.0312986	-0.425038	-0.200922	-0.0652207		-0.0331002	0.076922	-0.0339406	0.00155877	-0.198723	-0.283227	0.0446851		-0.111747	-0.114239	0.0689254	-0.0393349	0.0081195	-0.108489	-0.00906424		-0.0177328	-0.212949	0.0528499	0.204304
0.628406	-0.142142	-0.122514		0.635986	-0.0793629	0.000134748	0.0106993	-0.445277	-0.152531	0.249498		-0.223745	0.0555601	0.0450417	-0.0560616	-0.15457	-0.248399	0.1423		-0.320121	0.0392678	0.0273109	-0.0245061	-0.0599481	-0.0645635	-0.0478036		-0.0856129	-0.0538406	0.0290691	0.134704
0.549769	-0.00942447	-0.0807996		0.149806	0.013821	0.0596156	0.0977508	-0.489493	-0.168086	-0.0866227		-0.0432525	0.0814764	0.144261	-0.223162	-0.130891	-0.244355	0.0847474		-0.155127	-0.16096	0.176828	0.0239026	-0.0211412	-0.0788511	-0.0391601		-0.00632279	-0.0602919	0.0205104	0.693043
0.482242	-0.0600729	-0.0838874		0.260711	0.0191898	0.00258268	0.0287133	-0.422535	-0.181295	0.143128		-0.118873	0.0795923	0.0515615	-0.0410296	-0.0730432	-0.245135	0.234241		-0.147115	-0.0953871	0.173252	-0.0622765	0.0214794	-0.0895081	-0.0461401		-0.0405857	-0.0516174	0.0547873	0.249032
0.550594	-0.029293	-0.0451569		0.245003	-0.00300806	0.104352	0.0175173	-0.391959	-0.125259	0.209287		-0.0884976	0.300586	-0.0724897	0.0319074	-0.186005	-0.207052	0.112088		-0.0983372	0.0239809	-0.0868385	-0.115591	-0.0391031	-0.0553972	-0.0419351		-0.014703	-0.0904144	-0.0445745	0.081983
0.249455	-0.0949593	-0.161661		0.59314	-0.0532891	-0.00185081	0.0317042	-0.352865	-0.268327	0.0545489		-0.193369	0.118453	-0.0186375	0.0438354	-0.183792	-0.259029	0.33935		-0.250335	0.0560187	0.0343398	0.130565	-0.048935	-0.0912181	-0.0205072		-0.0820524	-0.14189	-0.0229145	0.694281
0.595352	-0.137296	0.0919735		0.18427	-0.0104073	-0.129043	-0.0374918	-0.40975	-0.122328	-0.0494945		-0.0111012	0.0953969	-0.120974	0.0208062	-0.125745	-0.274107	0.0890816		-0.0359713	-0.00202262	0.0416033	0.00851511	-0.0134277	-0.114146	-0.00704429		0.0168939	-0.00122215	0.0850347	0.0928307
0.573323	-0.0771056	-0.0321987		0.0629104	-0.0276499	0.0191396	0.11762	-0.366091	-0.0623286	0.411745		-0.00254825	-0.0354451	0.0605075	0.195457	-0.0395993	-0.221156	0.139882		-0.0270763	0.0966387	0.00289424	-0.0762113	-0.0149571	-0.0610144	-0.0476521		-0.0121094	-0.0102104	-0.0326996	0.669762
0.466508	-0.00936741	0.0729312		0.502064	0.090226	0.0872734	-0.14825	-0.419935	-0.135866	-0.0214518		-0.150645	0.131913	-0.0134326	-0.0645738	-0.16747	-0.193303	0.139213		-0.319238	-0.158502	0.0283502	-0.0901797	-0.0597147	-0.0572661	0.0108577		0.0631316	-0.167876	0.050065	0.739087
0.284697	-0.0565896	-0.0112985		0.397096	0.0584095	0.0613119	-0.0275891	-0.398238	-0.140451	0.362849		-0.115146	-0.0317583	-0.0387389	-0.232433	-0.205861	-0.190072	0.11487		-0.263231	0.021813	-0.0464867	-0.133169	-0.0207592	-0.0866762	-0.045412		0.0911723	-0.0212335	-0.0557975	0.709915
0.0175625	-0.137203	0.0474858		0.127275	0.130792	0.0255388	0.0409569	-0.238482	0.109463	-0.0810132		-0.0829267	-0.0977147	-0.0920218	-0.117057	-0.269949	-0.177655	-0.0426538		-0.0999352	0.0898221	0.00597846	-0.145774	-0.0826302	-0.0484112	-0.050049		0.0121911	0.0536651	0.0109433	0.263108
0.547305	-0.142194	0.186158		0.265091	0.00645868	0.181304	-0.0424141	-0.431967	-0.0745107	-0.0439441		0.173417	0.0747126	-0.0728828	0.0135681	0.0151774	-0.219119	0.113469		-0.211313	0.0778205	-0.0207402	-0.122329	0.0185428	-0.11056	-0.00878329		-0.117051	-0.0166398	0.0233763	0.224024
0.419438	-0.109957	-0.0392415		0.659989	0.0422436	0.216115	-0.0439293	-0.46387	0.0232684	0.221744		-0.0639232	-0.00712969	-0.136833	-0.145359	-0.167785	-0.239301	0.18504		-0.238848	-0.156781	-0.0971192	-0.250782	-0.0465801	-0.0796746	0.00466214		-0.0392564	-0.0722393	0.0749803	0.453242
0.341235	-0.137568	-0.145303		0.143602	0.0214105	0.158213	0.0199705	-0.353725	0.165555	0.341971		0.022487	0.227242	-0.00719746	-0.148246	-0.238061	-0.134456	0.154498		-0.140734	0.11149	0.0667911	-0.178191	-0.0461536	-0.060402	-0.0534146		-0.00336732	-0.0711408	0.0154372	0.18744
0.575019	0.0411662	-0.143382		0.44284	-0.0653028	0.121263	0.0718962	-0.425068	-0.189016	0.374398		-0.0218093	0.17995	-0.129663	-0.0243711	-0.123616	-0.14955	0.099592		-0.331028	0.174884	0.0164268	0.074848	-0.0136597	-0.0411813	-0.0247295		-0.00243334	-0.0204074	0.054738	0.416083
0.187237	-0.0302723	-0.0757865		0.350173	-0.0116993	-0.0141882	-0.00853935	-0.344192	-0.0331482	0.238686		0.10906	0.105346	0.0307553	-0.0111961	-0.251871	-0.19539	0.219883		-0.218532	-0.187019	0.00964375	-0.0797314	-0.0953206	-0.0324579	-0.00920296		-0.00936294	-0.0950904	0.0226153	0.15326
0.411999	0.117455	-0.121218		0.27348	0.0117139	-0.0535638	-0.0169532	-0.391258	-0.210483	0.162376		-0.133932	0.287261	-0.0942854	0.0396199	-0.198979	-0.228884	0.0237899		-0.21889	-0.209995	0.0838325	-0.0810835	-0.0304006	-0.0432283	-0.0329665		-0.0848075	-0.152164	-0.0702421	0.337087
0.493032	-0.0240719	-0.153382		0.652836	0.181319	0.060078	0.00804131	-0.44163	-0.150065	0.226124		-0.21671	0.0946514	-0.0641265	0.131072	-0.208549	-0.256127	0.100029		-0.131895	0.0643997	0.258716	-0.0206173	-0.0548219	-0.058365	-0.0579326		-0.028299	0.0299604	0.0296089	0.0933564
0.616868	0.0157425	-0.105762		0.219308	0.163211	0.01708	-0.0390097	-0.442765	-0.354412	0.190506		-0.146511	0.291748	-0.0637741	-0.0727066	-0.0981947	-0.30179	0.258148		-0.161362	-0.138108	0.058533	0.095253	-0.0125228	-0.0889266	-0.0327666		-0.0793053	0.0479838	0.047218	0.57069
0.578638	-0.00821518	-0.0723302		0.098373	-0.0537435	0.0266683	-0.108417	-0.40944	-0.162182	0.127417		0.110836	-0.00378172	0.303893	0.0978502	-0.133041	-0.212812	0.0528739		-0.153037	0.312757	0.506358	0.176761	-0.0459042	-0.0546248	-0.030073		-0.0689463	-0.106868	-0.145997	0.216377
0.59026	-0.0872397	-0.110307		0.111123	0.113951	-0.0144524	0.029033	-0.49202	-0.0816564	0.116403		-0.0923336	0.247262	0.460339	-0.111486	-0.0899518	-0.206626	0.212362		-0.0891181	0.128218	0.230109	-0.131817	-0.013604	-0.0852326	0.0123468		-0.0360749	0.0106558	0.0432012	0.217319
0.180128	-0.0874302	-0.0494013		0.516244	0.0283857	0.0109529	0.0915206	-0.364874	-0.0724549	-0.333807		-0.18933	0.106254	0.00748211	-0.02124	-0.220164	-0.192728	0.325916		-0.334592	-0.0227628	-0.0319484	-0.0913307	-0.0216272	-0.0962142	0.0601214		-0.139712	-0.0146884	0.00706424	0.483543
0.116112	-0.084329	-0.0939729		0.392098	0.0282417	0.0249139	-0.0273711	-0.285372	-0.189867	-0.278127		-0.0389015	0.116244	-0.103191	0.0181902	-0.197387	-0.137122	0.193369		-0.146154	0.229159	0.258292	0.0634275	-0.0600357	-0.0731496	0.0652801		-0.0386142	0.0631956	0.21491	0.232114
0.637686	-0.141532	0.100399		0.31901	0.0546841	-0.0384562	-0.0430033	-0.436004	-0.0904812	-0.216826		-0.0497858	0.0459635	0.0793076	-0.110686	-0.151314	-0.250877	0.340139		-0.169017	-0.0723337	0.396701	-0.137605	-0.0446428	-0.11444	0.0904726		-0.00184054	-0.0757729	-0.0793687	0.376612
0.0859855	0.0789367	-0.0352746		0.381617	0.212288	-0.0278441	-0.0360241	-0.27144	-0.208471	-0.362547		-0.152082	-0.109995	0.0236798	0.0275971	-0.30336	-0.237587	0.287234		-0.154825	-0.101075	-0.0654836	-0.0423632	-0.0535946	-0.0949844	-0.025476		0.0490933	0.0539722	0.0365732	0.90601
0.0741596	-0.0707822	-0.129855		0.316174	0.0590912	0.0424735	0.0567687	-0.298344	-0.167523	0.123954		-0.25389	0.13972	-0.0282612	-0.165759	-0.243704	-0.134285	0.272396		-0.411172	-0.271344	-0.0052074	-0.227561	-0.06192	-0.036779	-0.0350537		-0.190015	-0.112109	0.0151563	0.517395
0.66269	-0.094425	-0.0753205		0.541092	0.153749	0.0589538	0.0121036	-0.490179	-0.25657	-0.0338026		-0.146416	0.0219177	0.0847972	-0.114346	-0.169829	-0.273326	0.310505		-0.267555	-0.249184	0.0206061	-0.113993	-0.0096724	-0.0909006	0.0225835		-0.0341222	-0.187485	0.0358415	0.733525
0.606179	-0.0753476	-0.0749021		0.239497	0.0729016	0.16371	0.000322339	-0.398221	-0.210985	0.0263697		-0.00391726	0.178974	0.0529712	0.0586641	-0.155337	-0.178195	0.219516		-0.123927	-0.122676	0.118966	0.00316244	0.0151907	-0.058149	0.0157034		0.00704901	0.091458	0.108522	0.170014
0.542146	-0.0246947	0.141493		0.385865	0.116333	0.010838	-0.0430231	-0.413016	0.0297131	-0.384004		-0.199672	-0.193315	0.0473867	-0.13095	-0.167512	-0.0698284	-0.0271671		-0.0966163	0.0256459	-0.0509566	-0.0537279	-0.0343154	-0.0318814	0.0229209		-0.0634472	-0.0619174	-0.00681201	0.119515
0.570653	-0.0116666	-0.0360125		0.088568	0.0136215	-0.0247145	-0.0526787	-0.450273	0.0538567	-0.200496		0.0167399	0.0593282	-0.0173092	0.112652	-0.173522	-0.0721194	0.353057		-0.0899227	0.00777758	-0.0385527	-0.155518	-0.00927004	-0.0369187	0.0842462		-0.00728966	0.0202301	0.0353565	0.361
0.641738	0.0332531	-0.0987324		0.101006	0.13973	0.129982	-0.0308363	-0.459377	-0.0873489	0.265156		-0.0696161	-0.102649	-0.0393488	-0.0758106	-0.131308	-0.18393	0.352486		-0.110071	-0.281334	0.159653	-0.109758	-0.00155157	-0.0396782	-0.0141212		-0.043083	-0.0582412	-0.0131183	0.0931962
0.457232	0.119244	-0.165904		0.150391	-0.0888719	0.0740007	0.0580277	-0.404051	-0.1816	0.0772374		-0.0786299	0.219096	0.0249133	-0.214392	-0.121555	-0.220261	0.165738		-0.0517947	-0.0897439	0.0589241	0.102114	-0.0437015	-0.0956996	-0.0255973		-0.0297064	-0.0189318	-0.00274954	0.251117
0.530625	-0.0397995	-0.0900795		0.197986	0.0768476	0.0858189	0.00586288	-0.438001	0.0674443	-0.358734		-0.0396335	0.134813	0.195822	-0.0112638	-0.128376	-0.0765854	-4.01239e-05		-0.14992	-0.0663553	-0.142656	-0.124363	-0.0109456	-0.0646491	0.0562531		-0.00848684	-0.0250639	0.071184	0.141378
0.382268	-0.060078	-0.117213		0.273483	-0.064419	0.136013	0.00236074	-0.415439	-0.0372995	-0.0992195		-0.0957493	0.283426	0.00302266	-0.0607244	0.0866984	-0.234103	0.477467		-0.21033	-0.017209	0.0508336	-0.185131	-0.0088018	-0.0349863	-0.0282876		0.0588754	-0.00208911	-0.0183402	0.560308
0.503089	-0.0231059	-0.0974273		0.130094	0.0258268	0.127098	0.0189137	-0.442726	-0.153292	0.00838304		-0.0478882	0.0328427	-0.0198032	0.0436727	-0.110966	-0.254274	0.179271		0.102204	0.092694	0.0388767	0.00741999	-0.0400806	-0.0832597	0.00142177		-0.0299464	-0.0416531	0.0680714	0.129046
0.469288	-0.120717	0.121459		0.466918	-0.0966807	0.0143969	-0.018516	-0.475854	-0.181729	-0.290962		-0.049962	0.224273	0.0353774	-0.218242	-0.085761	-0.305984	0.345945		-0.230008	-0.199446	0.0491239	-0.199703	-0.00199882	-0.102177	0.0330505		-0.0269532	-0.0614367	-0.047572	0.223597
0.477353	-0.0962756	-0.149627		0.321823	0.164579	0.023688	-0.0488252	-0.338718	0.0772153	-0.0808287		-0.203752	0.0488777	0.056292	0.150347	-0.0614476	-0.0820303	0.547018		-0.285077	-0.173453	0.316054	-0.0052074	0.0180107	-0.0422124	-0.00913683		-0.113633	-0.03416	0.068847	0.291941
0.52137	0.00110423	0.0835064		0.187648	0.0754974	0.452448	-0.079676	-0.439743	-0.247945	-0.250525		-0.102228	0.153736	-0.180885	0.0198574	-0.150729	-0.316164	0.21348		-0.100695	-0.0891293	0.124642	-0.0886711	0.0148667	-0.131743	0.044744		-0.000807255	0.034924	0.00447189	0.41302
0.330631	1.04541e-05	-0.0574886		0.0822217	0.182564	0.111703	-0.0979674	-0.304704	-0.257504	-0.312369		0.0397148	0.0195321	0.0487828	-0.139137	-0.216689	-0.266913	0.180574		-0.0183824	-0.11863	0.157496	-0.177901	-0.0245995	-0.0794863	0.0896175		0.020054	-0.0913825	-0.0171845	0.419203
0.580082	-0.095097	0.0531007		0.205342	-0.0287477	0.0961179	0.0207909	-0.431941	-0.162052	-0.330316		-0.0699279	0.0533371	0.126532	-0.00638419	-0.111224	-0.26713	0.475312		-0.0495821	0.127514	0.406568	-0.0188629	0.0145775	-0.0956576	0.0777219		-0.0458368	-0.0112936	-0.0117311	0.0586658
0.587888	-0.0609588	0.00857507		0.131719	0.0135435	0.0454155	-0.00937162	-0.474983	-0.139056	-0.399872		-0.0460854	0.0710529	-0.0790365	-0.0927809	-0.138893	-0.290095	0.412151		-0.118787	-0.0747251	0.00890622	-0.0615725	-0.0573376	-0.0949995	0.0971037		-0.0716983	-0.0318339	0.0448328	0.0811416
0.564252	-0.0671112	-0.0196912		0.325579	0.065674	0.0343952	0.171301	-0.370513	-0.0439942	-0.233102		-0.141008	0.0161164	-0.0111689	0.104587	-0.0709748	-0.152498	0.464226		-0.123402	0.0208967	-0.0404077	-0.100639	-0.00998857	-0.0573022	0.085807		-0.0442223	0.0338572	-0.00127516	0.516416
0.622451	-0.111222	-0.041199		0.0998328	-0.00179929	0.0947136	-0.0128117	-0.44146	-0.00312452	-0.119307		-0.0738858	0.0610497	0.0697381	-0.161326	-0.173282	-0.170552	0.435899		-0.0540631	0.086872	0.0619748	0.0106048	-0.0193252	-0.0869659	0.0434963		0.0176079	-0.0160817	-0.00345688	0.183976
0.465839	-0.0907208	-0.143258		0.197601	-0.0480101	0.0227302	-0.026058	-0.43804	-0.174315	-0.176554		-0.0501789	0.0752548	-0.0876301	-0.0614021	-0.0677627	-0.213809	0.173614		-0.136767	-0.204016	0.0157563	-0.0775299	-0.000495581	-0.0894873	-0.0154169		-0.0087476	0.0733012	0.0369357	0.176905
0.432788	-0.0540694	-0.0787479		0.190927	0.123008	0.0245903	-0.0243234	-0.377147	-0.0396922	-0.000614007		0.151635	0.125366	-0.0217279	-0.0522392	-0.117088	-0.14164	0.390911		-0.0915989	0.0358707	-0.0173766	-0.09532	-0.0153063	-0.0730321	0.0507278		-0.201761	-0.0194302	0.0560789	0.103983
0.51115	-0.0164777	-0.19028		0.291619	-0.0249139	0.0307108	-0.0608614	-0.327959	-0.124614	0.161939		-0.211736	0.0628118	-0.0494334	-0.035662	-0.130158	-0.254261	0.347605		-0.093912	-0.119524	-0.106104	-0.0282608	-0.0407988	-0.108446	0.0599908		-0.00584209	-0.026442	-0.00904674	0.35683
0.257746	-0.107911	0.222549		0.178174	-0.0203021	0.26972	-0.0327901	-0.311846	-0.0172945	-0.372812		-0.0070077	0.0725439	-0.0812053	-0.0103692	-0.136421	-0.202025	0.163181		-0.133806	0.0229751	0.0995552	0.082268	-0.0739707	-0.0708982	0.0392321		-0.0202386	-0.0145611	0.0315055	1.35893
0.558265	0.0359422	-0.0916992		0.140746	0.0203431	0.115028	0.0160641	-0.352343	-0.22353	0.00891645		-0.0375325	0.166314	0.0285865	0.00300911	-0.155851	-0.0818105	0.284115		-0.127615	-0.154535	0.0841118	-0.052331	-0.0415143	-0.0616624	0.0189599		-0.0323627	-0.0599824	0.0621477	0.0178772
0.504659	-0.0754797	0.0215305		0.82439	0.00865561	0.0439901	0.00896738	-0.412095	0.0428821	-0.354688		-0.253023	0.0041748	-0.0155064	0.0335475	-0.146897	-0.189821	0.238895		-0.26446	0.035949	-0.0495709	-0.136935	-0.0422276	-0.0681162	0.0945471		0.0053486	-0.0356618	0.00110883	0.879287
0.16419	-0.0987035	-0.0471283		0.202234	0.197669	0.210152	0.0279933	-0.223811	-0.128446	0.0503129		0.0172549	0.143122	0.0843906	0.0952207	-0.1047	-0.239332	0.412414		-0.096147	-0.186997	0.0930963	-0.0919118	-0.0362856	-0.0830331	0.0296961		-0.056029	-0.135697	-0.0467294	0.370325
0.55309	-0.18583	-0.109029		0.362501	-0.0044784	0.139643	0.0334678	-0.42885	0.163319	-0.0458765		-0.0680574	0.139327	-0.0335475	-0.0902055	-0.159754	-0.147321	0.237405		-0.149037	-0.0746804	0.0418492	-0.220108	-0.00853753	-0.113054	0.00632769		-0.0813579	-0.048941	0.0439141	0.566401
0.0731481	-0.08536	-0.13293		0.361291	0.0281188	-0.00967943	0.0489797	-0.158615	-0.206264	-0.141232		-0.137253	0.0680845	0.0606159	-0.170394	-0.202053	-0.292346	0.387372		-0.248726	-0.269489	0.0572479	0.0139572	-0.0621541	-0.0746976	-0.00482495		-0.119679	-0.141979	-0.0547014	0.654095
0.612225	-0.0957159	-0.14666		0.420759	0.0970902	0.0138289	0.0470576	-0.41862	0.125511	-0.0518566		-0.252047	-0.0512091	-0.0240864	-0.0521443	-0.117315	-0.149618	0.401987		-0.45881	-0.242826	-0.039212	-0.0325407	-0.0262873	-0.0767486	-0.0348189		-0.204037	0.0596571	-0.00236571	0.305484
0.177404	-0.0617486	0.0143339		0.115287	0.00411115	-0.108661	-0.0235149	-0.292377	-0.0693779	-0.271242		0.0503145	0.192	-0.105278	-0.0860036	-0.258656	-0.169253	0.394433		-0.0783122	-0.179264	0.153283	-0.0808377	-0.0568164	-0.0454258	0.0120242		0.103366	-0.142496	0.0408648	0.170391
0.44389	-0.0613333	-0.109305		0.0971774	0.0385592	0.145493	0.139554	-0.34756	-0.165758	-0.125995		-0.0239373	0.0692908	-0.0863696	-0.15562	-0.248785	-0.288858	0.665063		-0.0965157	-0.105556	-0.0219694	-0.253833	-0.0406287	-0.0995137	0.0659557		-0.00940863	-0.0230503	0.0441791	0.406557
0.518934	-0.104449	-0.12323		0.823185	0.0598495	0.0575389	0.049314	-0.39491	-0.108763	-0.0735836		-0.334824	0.297319	-0.0200065	-0.0421953	-0.111508	-0.240034	0.588746		-0.449915	-0.187422	0.158513	-0.111926	-0.0665019	-0.0991989	0.0158398		-0.112096	-0.0594542	0.0266802	0.620191
0.56137	-0.0778717	-0.131836		0.0813009	0.0454512	0.0105844	-0.0180286	-0.419298	-0.116351	0.00170102		-0.0858409	0.0398232	0.00239915	-0.0403925	-0.128301	-0.200302	0.306934		-0.0675733	-0.330111	0.063204	0.13661	-0.0501284	0.0364704	0.0327193		-0.0376467	-0.0673074	0.0607415	0.427808
0.399476	-0.183736	0.0566411		0.459005	0.0936436	0.018191	-0.0197737	-0.456858	0.0836114	-0.331156		-0.106471	0.0460854	0.00717035	-0.0232732	-0.0928303	-0.253605	0.248494		-0.185734	-0.0619748	-0.0374687	-0.0469337	0.0258818	-0.0943534	0.0948811		0.00490933	-0.0201862	0.00746086	0.261563
0.639612	-0.102563	0.0849015		0.112775	0.0393637	0.0249245	0.0489692	-0.422098	-0.129402	-0.36708		-0.0402705	0.0775998	-0.0560751	-0.0751599	-0.164223	-0.194596	0.241838		-0.0660424	-0.174068	0.045805	-0.10826	-0.0254529	-0.0226337	0.0153167		-0.00876222	-0.114915	-0.0238947	0.877603
0.241151	0.133908	-0.118614		0.350536	-0.0847105	0.0704853	-0.0818531	-0.446012	-0.27631	-0.0939379		-0.0731268	-0.146565	-0.0112503	-0.0455297	-0.273419	-0.216891	0.263884		-0.0889505	0.0338481	0.00145271	-0.0928951	-0.0594315	-0.0658696	-0.00777879		-0.0268374	0.00132085	-0.00624663	0.305913
0.469547	0.0644922	-0.141533		0.13742	-0.0533181	-0.084486	-0.040093	-0.46728	-0.189793	0.234156		-0.0634895	0.0686402	-0.0274886	-0.0374241	-0.19674	-0.0853754	0.195045		-0.171241	-0.124229	-0.218901	-0.022327	-0.0498086	-0.0724098	0.0128154		-0.0369991	-0.118342	-0.0522163	0.244262
0.472015	-0.0695032	-0.0816104		0.149184	0.255916	-0.0551267	-0.00271346	-0.318818	-0.0776511	-0.316102		-0.206897	0.248224	-0.014544	-0.229939	-0.0917367	-0.190306	0.507902		-0.213112	-0.197658	0.244647	-0.0923141	-0.0282757	-0.0676661	0.0427429		-0.0029183	-0.0625784	-0.0332205	0.257057
0.670845	-0.14658	-0.133995		0.182044	0.128557	0.0739161	-0.033913	-0.469276	0.0521185	0.0692912		0.0668239	0.100805	0.0467225	-0.0425342	-0.143181	-0.137483	0.37768		-0.111747	0.0773512	0.167039	-0.10731	0.0014717	-0.0649614	-0.00718942		-0.056704	0.0253362	0.0167446	0.209778
0.106385	-0.0563739	-0.116167		0.528264	0.0020569	0.114334	-0.0210168	-0.300277	-0.24329	-0.0119073		-0.202247	0.0490946	-0.0600873	0.0281528	-0.162196	-0.287678	0.414177		-0.23012	0.0654725	-0.109869	-0.091029	-0.0177416	-0.0947187	-0.0213786		-0.0652609	-0.0378057	-0.0303644	-0.0210928
0.519402	-0.0291255	-0.0748795		0.201429	0.0935749	0.0636052	0.0180972	-0.466583	0.145367	-0.0417803		-0.0481186	0.326678	-0.0552077	-0.126437	-0.190737	-0.0793222	0.355044		-0.109713	-0.208497	-0.00204497	-0.0493362	-0.0281481	-0.0491775	-0.00965863		-0.0126815	-0.181235	0.0133432	0.369316
0.589055	-0.121653	-0.0665567		0.514936	0.0420864	0.241833	-0.128923	-0.441426	0.181261	-0.258613		-0.214162	0.0836315	-0.0697652	-0.0776811	-0.158376	-0.130398	0.125151		-0.155015	0.0549794	-0.134342	-0.159809	-0.0291157	-0.108401	0.0968376		-0.0860327	-0.00792938	0.133081	0.33931
0.304704	-0.108213	-0.145321		0.534641	0.160611	0.00167379	-0.088609	-0.341308	-0.0375844	0.221883		-0.0656175	0.0839568	-0.0121178	-0.0516428	-0.211116	-0.230954	0.2325		-0.205335	-0.0841342	-0.00177677	-0.0810053	-0.0616397	-0.0880605	-0.0342745		-0.0706906	-0.0802509	0.00908573	0.152805
0.455531	-0.000819911	-0.125061		0.20556	-0.0918126	-0.0854556	-0.0676503	-0.424302	-0.0813386	0.134127		-0.101673	0.581666	0.0644112	-0.102676	-0.133396	-0.177655	0.35753		-0.116932	0.0595946	0.251889	-0.0407205	0.00520926	-0.0951162	0.016484		-0.0319496	-0.111165	-0.119289	0.295958
0.527381	-0.155796	-0.108214		0.756753	-0.00738078	0.0154512	-0.0096213	-0.418406	-0.151437	0.215275		-0.283344	-0.0439709	-0.0601822	-0.108979	-0.142566	-0.294479	0.394586		-0.224254	0.223002	-0.00639192	-0.0373011	-0.016729	-0.124328	-0.0114023		-0.0860199	-0.111681	-0.0152483	0.110388
0.560569	-0.0416747	-0.0981831		0.512285	-0.0190246	0.131409	-0.0238518	-0.440854	-0.251047	-0.0290002		-0.120242	0.0395928	-0.0225412	0.0299691	-0.240081	-0.306581	0.273315		-0.17152	-0.10968	0.362015	-0.0223158	-0.0268935	-0.118386	-0.00234732		-0.129143	-0.0115203	0.0542305	0.324305
0.569343	-0.0556668	0.246971		0.219812	-0.0213352	-0.017841	0.000327624	-0.44445	0.0939947	-0.419874		-0.20161	0.0877386	0.0778573	-0.0799447	-0.0977201	-0.173688	0.311772		-0.17057	0.0303393	-0.0602762	-0.0473024	-0.0262109	-0.0956706	0.0494473		-0.0744953	-0.0547361	-0.00478565	0.1513
0.249425	-0.0607501	-0.0575022		0.0987085	-0.0247514	-0.0197446	-0.0532587	-0.379625	-0.125922	-0.0630246		-0.0636386	0.142634	0.034049	-0.113628	-0.212016	-0.271919	0.285533		-0.173766	-0.00198909	0.063014	-0.0329877	-0.0362751	-0.0807361	0.0516548		-0.0561776	-0.0573383	-0.0427943	0.430116
0.622712	0.106285	-0.122092		0.13851	0.011303	-0.0143494	-0.00523802	-0.469526	-0.20934	-0.139422		-0.159266	0.0575797	0.0791721	-0.052429	-0.17513	-0.253107	0.301549		-0.136778	0.220331	0.0945937	-0.0157004	-0.0381857	-0.0921628	0.0496202		-0.0415544	-0.110509	0.02171	0.481082
0.537967	-0.179094	-0.0520595		0.208136	-0.00101986	0.100051	0.0497143	-0.483024	-0.0281254	-0.115728		-0.0263094	0.0262416	-0.0558312	-0.069955	-0.165034	-0.249806	0.315065		-0.094292	0.0330882	0.00730824	-0.00623547	0.0121846	-0.10682	0.0123177		0.052449	-0.0528042	-0.0457247	0.173127
0.265447	-0.137041	-0.0752055		0.260318	0.0703519	-0.000212691	0.0594161	-0.325025	-0.110892	-0.168121		-0.102947	0.138948	-0.0241949	-0.232447	-0.230141	-0.270201	0.308202		-0.117826	-0.111345	-0.0687355	0.140488	-0.0222177	-0.112387	0.00172086		-0.0149973	-0.0787241	-0.00137629	0.739355
0.488916	0.0436952	-0.110791		0.354674	0.124702	0.215587	-0.0246365	-0.450493	-0.208363	-0.262906		-0.00646552	0.12069	-0.139612	-0.138067	-0.00212558	-0.227331	0.403159		-0.163184	-0.0681879	0.0675733	-0.0509007	-0.0164455	-0.0840615	0.0143883		-0.0439	-0.0670868	0.089615	0.236695
0.66783	0.0154296	-0.0790574		0.312071	0.11583	-0.0803206	-0.00507024	-0.448791	-0.261675	-0.177752		0.0745093	-0.100927	-0.066363	-0.016035	-0.125358	-0.300761	0.0934123		-0.19245	-0.153697	0.195099	-0.127369	-0.0300871	-0.102238	-0.019114		-0.0475056	-0.0151307	-0.0112675	0.266649
0.596342	-0.0172442	-0.177994		0.458923	0.178136	-0.0669304	0.0182597	-0.496174	-0.249514	-0.10824		-0.225954	0.167954	0.0404874	-0.101605	-0.140386	-0.219131	0.356185		-0.284776	-0.300241	-0.00156446	-0.135147	-0.00197774	-0.082944	0.0957089		-0.0113765	-0.114115	0.0158137	0.301134
0.49304	-0.136177	-0.0566131		0.0101431	0.0980797	0.104063	-0.00383373	-0.454244	-0.0995034	-0.332591		-0.0284645	0.189967	-0.00306333	-0.0474951	-0.215536	-0.186913	0.375785		-0.0254001	-0.181175	0.437835	-0.0350662	-0.0228177	-0.076334	0.188817		-0.000560509	-0.0279968	-0.0100496	0.0490939
0.536702	0.0270053	-0.0820643		0.443976	0.0381616	0.0846749	0.0437259	-0.41933	-0.095553	-0.198753		-0.154996	0.245175	-0.169622	-0.0325851	-0.12591	-0.138205	0.562745		-0.088347	-0.00641427	-0.0790721	-0.0912301	0.00160111	-0.0546742	0.00637337		-0.0525959	-0.111051	0.0665148	0.315501
0.568676	-0.0470576	-0.00369344		0.219788	-0.0490365	-0.0482571	-0.0392026	-0.466652	-0.0623144	-0.328923		-0.181238	0.201624	-0.131601	-0.146199	-0.156886	-0.180124	0.410652		-0.177443	-0.0857545	0.224946	-0.0618966	-0.0465207	-0.0499969	0.0812796		-0.000809083	-0.0312289	0.0742717	0.453468
0.606619	-0.114554	-0.124727		0.239744	-0.00126162	0.0105394	0.0405883	-0.414723	0.06335	-0.264734		-0.172116	-0.332073	0.0595587	-0.0988397	0.0149689	-0.162257	0.238105		-0.213749	-0.174191	-0.16191	-0.0503308	-0.0172292	-0.0724185	0.115892		-0.0366951	-0.146457	0.117849	0.502722
0.610037	-0.13237	-0.00951971		0.478603	0.0425277	0.108436	-0.0275772	-0.43501	-0.17515	-0.329289		-0.158575	0.0984466	0.00181631	0.0654007	-0.100279	-0.302212	0.138631		-0.201111	0.0432907	-0.0588347	-0.132487	-0.0161202	-0.113729	0.124765		-0.0809399	-0.00859589	0.0410439	0.313058
0.187119	0.10818	-0.0148806		0.338826	0.0223907	0.141064	0.0258202	-0.181982	-0.194592	-0.266024		0.128971	0.0598298	-0.16359	-0.00300911	-0.168594	-0.249445	0.472847		-0.104774	-0.100829	0.10379	-0.0264169	-0.0712084	-0.0924296	0.0845837		0.00681567	-0.0272944	0.025003	0.0812756
0.49788	-0.0365079	-0.14037		0.0753746	0.0488635	-0.0399754	-0.0552363	-0.363447	-0.0757202	-0.0240777		-0.0912899	0.244822	0.0242491	-0.0406094	-0.0437858	-0.191999	0.376955		-0.0750492	-0.27645	0.125492	-0.120687	-0.0257945	-0.0498772	0.0222991		0.0239417	-0.0894676	0.0233318	1.16909
0.575476	0.0619805	-0.00340738		0.209476	0.108992	0.199269	0.148165	-0.410117	-0.259222	-0.0394854		-0.0251572	0.0974165	-0.0135545	-0.146619	-0.0556075	-0.232558	0.198068		-0.156311	-0.182818	0.0471013	-0.138845	-0.0162935	-0.0453273	-0.0200881		-0.0269775	-0.0241415	0.0257907	0.87678
0.523989	-0.0233003	-0.182158		0.270628	0.456622	-0.0739359	0.0085671	-0.428663	-0.156046	0.00558938		-0.105644	-0.0677998	-0.0381018	0.0126871	-0.118693	-0.178659	0.309437		-0.194484	-0.300543	0.000659306	-0.0938226	-0.0068796	-0.0560421	-0.0334561		-0.0315414	0.0405882	-0.029746	0.180184
0.179925	0.103378	0.0114102		0.152825	0.180058	0.0128553	-0.0248267	-0.272772	-0.295129	-0.103712		-0.043239	0.233911	-0.04187	0.0140696	-0.165695	-0.243889	0.255245		-0.0944596	-0.209715	-0.089621	-0.0491686	-0.0670106	-0.0406612	-0.00331288		-0.0364203	-0.114919	0.0393252	0.131178
0.477192	-0.0426865	-0.0310914		0.482567	0.090399	-0.0360756	0.00796865	-0.265495	-0.103154	0.103854		-0.0229207	0.059762	0.102486	-0.128606	0.0495002	-0.258222	0.29953		-0.248503	0.120418	0.384096	-0.142053	-0.0248192	-0.0707411	0.02665		0.0132317	-0.16251	-0.0734212	0.879413
0.0345402	-0.11075	-0.146158		0.10137	0.12304	0.0359765	0.00401603	-0.121428	-0.00850287	0.166853		-0.0383594	0.0872777	0.0697246	0.0706463	-0.183617	-0.146041	0.25772		-0.0590358	0.15677	-0.143718	-0.0384633	-0.0311182	-0.0217776	-0.0131948		0.0169633	-0.0097224	0.0133273	0.306176
0.639944	-0.0223058	-0.0104928		0.56934	0.30044	-0.0429663	-0.0143507	-0.460777	0.0470197	-0.360596		-0.277245	0.0930519	0.0246828	0.0415718	-0.129932	-0.158235	0.294398		-0.159306	-0.056868	0.0457827	-0.0391896	-0.0159381	-0.0779578	-0.00871335		-0.0572633	-0.0754396	-0.00772771	0.361831
0.325008	-0.154163	0.00994978		0.443238	0.00605708	0.0044969	-0.03704	-0.354405	-0.0085446	-0.223718		0.138446	0.193844	-0.0156555	-0.0174583	-0.10463	-0.188166	0.398995		-0.358707	-0.0835308	-0.0138119	0.0148065	-0.0496434	-0.0804656	0.0593021		-0.0283453	-0.0299361	-0.00816881	0.136869
0.031491	0.0436745	0.0167027		0.107376	0.110438	0.00375446	-0.0395315	0.0121726	-0.189815	-0.361825		-0.0219041	0.0892431	0.0907206	-0.0712698	-0.246645	-0.170627	0.323271		-0.12481	0.110462	0.081497	-0.0771165	-0.0424801	-0.0678602	0.10607		-0.0236766	-0.0999369	-0.0394245	0.201284
0.505697	-0.0696632	-0.192104		0.239805	0.00671893	0.176465	-0.0377996	-0.485075	-0.0779389	0.307746		-0.0986635	-0.0141781	0.0384813	-0.0684911	-0.0973524	-0.159616	0.2134		-0.111792	-0.0949178	0.0250536	-0.0709704	-0.0125288	0.0428736	-0.00973093		-0.03387	-0.0576045	0.0975115	0.365368
0.247945	0.0402434	-0.115472		0.271938	0.08484	0.286327	0.00935709	-0.18938	-0.275731	0.0930584		0.00204674	0.0585963	-0.0672712	0.0298471	-0.127031	-0.229683	0.262759		-0.188539	0.07363	-0.100818	-0.0970074	0.0422144	-0.0786378	-0.0146074		-0.120224	-0.0310492	0.0289357	0.120985
0.395908	-0.079634	-0.0577905		0.116073	0.0824846	0.160983	-0.0160285	-0.373509	-0.223877	-0.227312		0.043727	0.0725439	-0.00584201	-0.0719069	-0.290184	-0.259251	0.28996		-0.0562645	-0.326044	0.0262605	-0.0505878	-0.0598245	-0.117676	0.0321964		-0.0107094	-0.12744	0.0424208	0.207996
0.371701	-0.0972292	-0.124364		0.227504	0.0548704	0.00667401	0.00639659	-0.306977	-0.193909	0.163493		0.0146118	-0.0987042	0.11562	-0.137687	-0.139339	-0.250541	0.397371		-0.146042	0.0703782	0.0767924	-0.0270204	-0.0271247	-0.0944259	0.0313683		-0.0495594	-0.138982	-0.00853923	0.953414
0.55973	0.10549	-0.0883674		0.361942	-0.032547	0.0252852	-0.00677309	-0.443024	-0.263738	-0.00624004		-0.0337101	-0.0266618	-0.0132157	-0.106634	-0.16676	-0.222313	0.123725		-0.118083	-0.059751	0.293715	-0.0800554	-0.025104	-0.0671165	0.00266644		-0.0283264	-0.0530571	0.00949515	0.131517
0.517552	-0.0738641	0.00689192		0.318109	0.198107	-0.00199348	-0.0050927	-0.363308	-0.175472	-0.257505		-0.208564	0.0108707	0.154183	-0.0137579	-0.0858704	-0.175443	0.329389		-0.26161	0.155373	0.150724	-0.0237462	-0.0135053	-0.0215401	0.046757		-0.0753269	0.230621	0.0105961	0.0937732
0.580904	-0.0350205	-0.0811837		0.162688	0.03302	0.114494	0.0209243	-0.388202	-0.148803	-0.0606834		-0.0612665	0.168849	-0.0620663	-0.0556685	-0.15642	-0.230728	0.304607		-0.123447	-0.114351	0.142779	-0.00925264	-0.0133017	-0.0438788	0.0490742		-0.0740536	-0.0727218	0.257505	0.33754
0.51501	-0.0759857	-0.134319		0.312632	0.0722291	0.0972791	-0.0360439	-0.45932	-0.0546931	0.192762		0.0365024	0.0245066	0.0894329	-0.121313	-0.145142	-0.00607914	0.291599		-0.155652	-0.109422	0.166704	-0.0480176	-0.00463806	-0.0356908	-0.0610033		0.157098	-0.0878793	-0.0732689	0.438639
0.458808	0.00328629	-0.10678		0.159112	0.066822	0.0814066	-0.0330992	-0.463679	-0.0606405	-0.333044		-0.0304571	0.0585827	-0.0531609	-0.0349978	-0.166242	-0.200541	0.0754126		-0.152289	-0.00671598	0.141013	0.0273556	-0.031438	-0.0560308	0.0588222		0.01453	0.0362954	-0.0527049	0.105895
0.573759	-0.046973	0.00639891		0.154669	0.161445	0.0554477	-0.0399225	-0.475821	-0.199497	-0.128645		0.0214297	0.156094	-0.00933908	-0.0422495	-0.150177	-0.277788	0.595553		-0.0815975	0.0195445	0.0449781	-0.108931	-0.030881	-0.105716	0.074091		-0.0775824	-0.111947	-0.0326186	0.286738
0.573265	-0.0326575	-0.155882		0.073282	0.14003	0.118017	-0.0456282	-0.422262	0.0789129	-0.0375852		-0.0208198	0.0767594	0.109466	-0.124959	-0.136087	-0.123528	0.213242		-0.0513365	-0.0630923	0.199133	-0.0411005	-0.0341941	-0.0509459	-0.0309401		0.00485267	-0.0942929	-0.0963003	0.39646
0.643696	0.00482108	-0.0349311		0.204219	0.0188014	0.0308442	-0.0399873	-0.380207	-0.227833	-0.399084		-0.106972	-0.0217686	-0.00440523	-0.106593	-0.0411691	-0.249638	0.206932		-0.178259	0.163497	0.0448999	-0.110629	-0.039905	-0.0865712	0.00867956		-0.00878598	0.00668529	0.00500072	0.388786
0.47098	-0.0337456	-0.0632053		0.146449	0.000626184	0.266937	0.0124576	-0.357514	-0.13801	-0.121232		-0.101049	0.0839704	-0.144275	-0.085109	-0.0803149	-0.207737	0.438605		-0.0639527	-0.0846929	-0.107232	-0.124073	0.00657458	-0.0529366	0.0590248		-0.0228304	-0.0870854	-0.0141151	0.109966
0.555345	-0.123766	0.0336441		0.215792	-0.0149333	0.0854345	0.100522	-0.509081	0.0394983	-0.289664		-0.101808	0.149046	-0.0661191	-0.192624	-0.178321	-0.256518	0.504868		-0.121905	-0.0426761	0.0151864	-0.188562	-0.00152414	-0.0749716	0.117175		-0.0582686	-0.0312782	0.0625382	0.27362
0.563616	-0.0470612	-0.145566		0.219838	0.110243	0.0834595	0.158068	-0.398898	-0.172662	0.0529444		-0.0355536	0.250434	0.119822	-0.108219	-0.18964	-0.200589	0.196086		-0.27264	-0.00392231	0.28463	0.0432907	-0.0614167	-0.0537178	0.00327519		-0.000323511	-0.0730063	-0.15018	0.166825
0.370881	0.118089	-0.116845		0.303526	0.101747	0.0906831	0.0335894	-0.334323	-0.226078	0.0638551		-0.214989	0.0833469	-0.0916694	-0.00772609	-0.144345	-0.212433	0.19527		-0.0940126	-0.218331	-0.0470678	-0.0538508	-0.0109037	-0.0726547	0.0295184		0.0130123	-0.0496294	0.0828865	0.122447
0.411284	-0.129066	-0.186622		0.161294	0.00882074	0.0509944	-0.0164433	-0.34575	0.0374408	-0.230028		0.0450282	0.0353909	-0.0132699	-0.0201421	-0.186794	-0.15012	0.509316		-0.0779658	0.00110629	0.0359266	-0.0576055	-0.0406318	-0.0243667	0.0546606		-0.000425256	0.0196769	0.103569	0.328032
0.63743	-0.00371901	-0.078035		0.321777	0.0754737	0.100278	0.0596103	-0.435136	-0.192779	-0.114041		-0.0708767	0.085868	0.0921709	-0.00126057	-0.155251	-0.199778	0.594451		-0.192551	0.0125715	0.0131303	-0.0755409	-0.00410287	-0.0603362	0.0238835		0.0165247	-0.00314677	0.0291648	1.07962
0.489145	-0.100331	-0.192718		0.27122	-0.0675711	-0.0164406	0.0423837	-0.411921	0.0328366	0.118297		-0.0271904	0.0223786	-0.0473731	-0.0410025	-0.182969	-0.0968612	0.224769		-0.0606674	-0.0869949	0.0565215	-0.0280485	-0.0185244	-0.0749244	-0.0505654		-0.020065	-0.0441498	0.0231649	0.427149
0.535792	0.120213	-0.156427		0.506094	-0.0248651	0.212793	-0.0420521	-0.357841	-0.223811	0.0261787		-0.238411	0.165013	-0.0904088	-0.0969828	-0.0539973	-0.169159	0.341306		-0.490446	0.159228	0.0715403	-0.181063	-0.0246755	-0.0476502	-0.026632		-0.0417043	-0.105446	0.0501077	0.277399
0.171835	-0.0839485	-0.170551		0.418568	0.0355908	0.0230024	-0.0439254	-0.200274	-0.153093	0.142023		-0.0350656	0.0787926	0.119077	-0.0129717	-0.134077	-0.0661868	0.351121		-0.136711	-0.0232769	0.119603	-0.123123	-0.0481136	0.0165773	-0.0326918		0.0257743	-0.0530954	0.0205749	0.402235
0.588333	-0.0585231	-0.0391634		0.204754	-0.02584	0.0918298	-0.01436	-0.411037	-0.0599178	-0.233984		-0.0195321	0.131886	0.00426968	0.120025	-0.0358941	-0.176273	0.429851		-0.0433131	0.0118563	0.205391	-0.0389773	-0.011385	-0.0434577	0.113109		-0.0197543	-0.0463779	-0.0159465	0.411122
0.281461	-0.110382	0.0321083		0.466055	0.0798015	-0.162332	-0.0096649	-0.224589	-0.132332	-0.0501908		-0.21057	0.0605888	0.168741	-0.164268	0.0640146	-0.188962	0.570665		-0.0808824	-0.145316	0.639382	-0.125034	-0.0358714	-0.0684761	0.0935053		0.0576404	-0.0928215	0.0106923	0.148888
0.455726	-0.109776	-0.0809971		0.22842	0.00743759	0.0699424	-0.0968062	-0.369912	0.0580934	-0.0232994		0.0107216	-0.0885383	0.0135274	-0.0782504	-0.226513	-0.159046	0.524054		-0.154345	-0.227986	-0.0606785	-0.0930181	0.0149318	-0.0863677	0.0180349		-0.012302	-0.0243968	0.0226964	0.402592
0.437171	-0.107534	0.0397811		0.095468	-0.00429478	0.00881413	-0.0506271	-0.431493	-0.0106805	-0.097471		-0.0211722	0.0701041	-0.0656311	-0.0998699	-0.231612	-0.242309	0.323828		-0.0915542	-0.294062	0.264494	-0.0558175	-0.0434178	-0.0832594	0.0187073		-0.0206998	-0.0293731	0.0449376	0.161758
0.234482	-0.0887267	-0.0872324		0.468539	0.0455159	0.0072315	0.000937955	-0.158262	0.0163678	-0.245888		-0.190875	-0.0748753	0.0416124	-0.0421275	-0.103277	-0.160465	0.15134		-0.231025	-0.0861792	-0.00227964	-0.0777646	-0.0059673	-0.0544813	0.056834		-0.120115	0.0591081	0.0142077	0.151913
0.19119	-0.0733264	-0.0411445		0.483884	0.066147	-0.0230169	0.0867833	-0.348483	0.058867	-0.347343		-0.256574	-0.0783588	-0.038034	0.36722	-0.205601	-0.0982509	0.666085		-0.268125	-0.190484	-0.0492692	0.106729	-0.0670793	-0.0379881	0.0977937		-0.050745	-0.0233726	0.0401775	0.140186
0.109247	0.0612113	-0.122676		0.0898561	0.0604003	-0.0753733	-0.0644098	-0.173062	-0.358177	0.0638716		-0.00829538	0.490417	0.0521172	0.0337508	-0.239695	-0.259608	0.185157		-0.0495485	-0.206799	0.312154	-0.00296129	-0.0725905	-0.0899237	-0.0332122		0.00496172	-0.184989	0.0449473	0.0581644
0.621193	-0.101946	-0.123479		0.217715	0.19705	0.0398472	0.12092	-0.406578	-0.0615836	0.107938		0.175938	0.127047	0.0404196	-0.10132	-0.258539	-0.213311	0.372745		-0.159005	-0.117055	-0.00707357	-0.0627011	-0.0459927	-0.0693635	-0.0409108		-0.00228042	-0.131341	-0.00463212	0.507284
0.575165	-0.143983	-0.0844144		0.165342	-0.0155014	-0.0534027	-0.0169823	-0.393818	-0.0518669	-0.181136		-0.11417	0.0649534	0.0515344	-0.0816661	-0.109259	-0.144256	0.234188		-0.137784	0.0826591	0.303437	-0.117412	-0.00998716	-0.033614	0.0364474		-0.0114801	-0.0444325	0.042645	0.504615
0.52837	-0.134339	-0.100789		0.0627386	0.0700811	-0.00492625	-0.0828875	-0.290504	0.212625	-0.23015		-0.136847	0.0172007	0.0217415	-0.0850548	-0.0726612	-0.118325	0.233167		-0.0867938	-0.0514594	0.0442629	0.062567	-0.0144044	-0.0578523	0.0749208		-0.00689975	0.00287809	-0.038022	0.377982
0.648802	-0.0301024	-0.0784644		0.115568	0.0619565	-0.0101299	0.122053	-0.464478	-0.024253	0.0218708		-0.0349843	0.0796194	0.0505584	0.108667	-0.13762	-0.186594	0.534481		-0.0477159	-0.164078	0.0677521	-0.146299	-0.0112114	-0.0688624	0.016958		-0.00215248	-0.0270287	0.0265992	0.464518
0.435031	-0.10962	-0.161604		0.135437	0.0501317	0.0743798	0.0642671	-0.386976	0.13673	0.0429954		0.0514802	0.00872913	0.0355536	-0.141509	-0.0739392	-0.225465	0.482317		-0.159619	-0.0620754	-0.131168	-0.189746	0.0230726	-0.0786751	-0.00370305		0.0155084	-0.0690901	0.0656728	0.106222
0.213459	-0.0676918	0.0163299		0.117174	0.195314	-0.0123467	0.00944032	-0.298716	-0.137572	-0.287291		-0.0615241	0.3321	0.0241	0.0071568	-0.0618599	-0.267035	0.322661		-0.216766	0.0612373	0.250413	-0.0758314	-0.010021	-0.105346	0.073262		0.0155523	-0.0889211	-0.0473734	0.169547
0.437453	-0.0274158	-0.0181093		0.137955	-0.00965565	0.0604162	-0.0201607	-0.361649	-0.0534022	-0.158605		-0.0741976	0.210448	0.184247	0.00890534	-0.134504	-0.229662	0.589136		-0.110171	-0.009532	0.151138	-0.0844918	-0.0175506	-0.0469042	0.0242786		-0.010498	-0.0618802	0.0312587	0.324715
0.201381	-0.0348726	-0.046327		0.806283	0.0868256	0.204944	-0.00739135	-0.357539	0.0809669	-0.186254		-0.173214	0.270833	-0.0664715	-0.0241678	-0.189443	-0.141711	0.550737		-0.352092	-0.071138	0.0621089	0.0306633	-0.0819348	-0.0490311	0.113296		-0.0846015	-0.156115	0.0263726	0.379482
0.726031	-0.144083	-0.127622		0.292395	0.0639883	0.340685	0.0117575	-0.36867	0.158972	-0.270782		-0.162587	0.311633	-0.121422	0.00138256	-0.100868	-0.00111654	0.279133		-0.215191	-0.103645	0.219851	-0.0191981	-0.0210433	-0.0839105	0.00721365		-0.0536724	-0.139853	-0.00694239	0.176669
0.523818	-0.0296709	0.0435719		0.494771	-0.02333	-0.0390731	0.0192466	-0.339547	0.0372031	-0.331126		-0.281352	0.0933637	0.00471698	-0.0851496	-0.117641	-0.152798	0.212277		-0.245307	0.12091	0.186394	-0.0321943	-0.0266256	-0.0483186	0.0657551		-0.153718	-0.0520195	-0.0745209	0.270808
0.694697	-0.168366	-0.0659638		0.107321	0.0685539	0.0198543	0.00851029	-0.430142	0.160139	-0.186999		-0.0870337	0.0547332	-0.0333442	-0.0244795	-0.157171	-0.195746	0.364222		-0.0679197	-0.0638298	0.36844	0.00594493	-0.0228244	-0.089287	0.0213411		-0.0155328	0.0141961	-0.00293841	0.460149
0.116562	-0.113077	0.0393233		0.163604	0.0356832	0.231458	-0.00317319	-0.181552	0.091156	-0.304649		-0.117016	0.0656311	-0.0711478	-0.135586	-0.131394	-0.218135	0.474118		-0.0515712	-0.0906714	0.188115	-0.15059	-0.0623846	-0.0545285	0.0232588		0.160982	-0.0636519	0.148564	0.318128
0.620828	-0.217222	-0.119199		0.194834	0.135538	0.0850038	-0.0587041	-0.507345	-0.0202847	-0.282806		-0.121205	0.224802	0.054435	-0.0759868	-0.159847	-0.224968	0.505405		-0.0105601	-0.217303	0.00224611	-0.00453692	-0.0298517	-0.109902	0.0411577		-0.0352566	-0.0975469	-0.0745404	0.115236
0.639783	-0.019239	0.103105		0.225771	0.0906831	0.0882708	-0.0417971	-0.436476	-0.170248	-0.387845		-0.0844041	0.0207656	0.0632862	-0.00203318	-0.116997	-0.224359	0.31084		-0.103813	-0.106986	-0.194048	0.0315014	-0.0277819	-0.0797713	0.0884051		-0.00995939	-0.0125249	-0.0209569	0.178561
0.100598	-0.106349	-0.165852		0.628125	0.0528399	0.00197763	0.00665816	-0.22225	-0.113292	0.228833		-0.0483219	0.0870879	-0.0537167	-0.0307282	-0.205542	-0.233847	0.35564		-0.239954	0.0053415	0.0183824	-0.204441	-0.0529844	-0.0535738	-0.0375184		-0.0454713	-0.00416787	0.0135582	0.478339
0.617412	-0.136503	0.0720198		0.486789	0.121607	0.00734908	-0.0387072	-0.48145	0.0575767	-0.416414		0.0419513	0.308379	-0.0225683	-0.0198574	-0.136171	-0.169627	0.317938		-0.0928057	-0.250212	0.0535714	-0.164324	-0.0474453	-0.0491338	0.0684392		-0.00481124	-0.107703	0.00724945	0.62242
0.593614	-0.0794046	0.0575331		0.271271	0.0798636	0.042492	-0.0109926	-0.347126	0.0265718	-0.332522		-0.00410703	0.284523	0.00242626	0.0534185	-0.219073	-0.22578	0.343714		-0.198697	-0.130945	0.0130856	-0.0882129	-0.0455968	-0.0918615	0.0825078		-0.061143	-0.116914	0.0279176	0.154416
0.509474	-0.125329	-0.137288		0.118783	-0.00103175	0.0140006	0.012056	-0.326565	0.189477	0.163936		-0.0503009	0.0218228	-0.00120635	-0.086844	-0.0796121	-0.147999	0.228154		-0.0359713	0.306577	-0.0334682	-0.124575	-0.0168813	-0.112177	0.00102245		-0.0147987	0.16162	0.0320824	0.520579
0.616552	0.118959	-0.0343486		0.396653	0.210464	0.0442398	0.102088	-0.395858	-0.265935	-0.313041		-0.10376	0.199957	-0.00418835	-0.00809206	-0.0898608	-0.205153	0.407089		-0.15706	-0.0917777	0.00110629	-0.119804	-0.0124927	-0.0453371	0.135366		-0.0192291	-0.0597838	-0.0129392	0.159353
0.526877	-0.0331206	0.0178061		0.361321	0.0869537	-0.0378207	-0.0384244	-0.407178	-0.282666	-0.292797		0.023246	0.140899	-0.0227445	-0.0366244	0.0094217	-0.226945	0.286371		-0.240848	0.0266404	0.025523	-0.18522	-0.0216241	-0.103961	0.135581		-0.0706491	0.00736338	0.00777158	0.59858
0.136073	-0.0591297	0.196942		0.537033	0.0290634	-0.167807	0.00770444	-0.194384	-0.252161	-0.388054		-0.163427	0.269749	0.064872	-0.112692	-0.261235	-0.190052	0.159226		-0.323507	-0.341442	0.144913	-0.0740546	-0.0344196	0.0178978	0.0505208		-0.113223	-0.116953	-0.157375	0.157064
0.61863	0.0433976	0.227126		0.424805	0.0107495	0.0900912	0.0383399	-0.411345	-0.0770918	-0.332168		-0.087481	0.0359873	0.0527001	-0.0460583	-0.101641	-0.0259541	0.377724		-0.197725	-0.0503866	0.219191	-0.0376252	-0.00985309	0.118023	0.0337449		-0.0566206	-0.081576	0.0322713	0.233386
0.556396	0.0309192	-0.150757		0.142651	0.191803	0.038834	0.0244	-0.438141	-0.0396605	-0.137669		-0.0855427	0.12828	-0.0237747	0.216032	-0.115569	0.0224763	0.502571		-0.0922805	-0.0247072	0.0628241	-0.106383	-0.00928881	0.109674	0.0213493		-0.00119717	0.0488301	-0.0619698	0.377301
0.421728	-0.155803	-0.151784		0.24033	-0.0809653	0.0617346	-0.0203549	-0.321578	-0.0181005	0.0535464		0.0443776	0.25324	-0.0658073	-0.0198167	-0.128917	-0.17625	0.31499		-0.13632	0.0142142	-0.0305404	0.012795	0.00816831	0.110228	-0.0285596		-0.0696207	-0.133549	-0.0202667	0.243753
0.475192	-0.0673159	-0.00289126		0.119284	0.062012	0.1378	0.0583368	-0.34053	0.0362245	-0.437837		-0.0598975	0.0522257	-0.11253	-0.160133	-0.0771389	0.0170892	0.425436		-0.0930404	-0.109545	0.104897	-0.160234	-0.0121774	0.102325	0.0786807		-0.00612112	-0.0556866	0.0645968	0.510208
0.554584	-0.206677	-0.0418043		0.236502	-0.00607557	0.0688538	0.0326897	-0.428678	0.763546	-0.27846		-0.165623	0.044974	-0.162261	-0.0589352	-0.0266409	0.00192246	0.160538		-0.165754	-0.0105712	-0.026674	-0.137963	0.0175946	-0.0529372	0.0803348		-0.0807761	-0.0182007	-0.0243499	0.362118
0.452237	-0.0924381	0.0255021		0.213391	0.0424933	0.105064	-0.0613105	-0.312393	0.247999	-0.297918		-0.0737638	0.260478	0.0247506	0.00824116	-0.136264	0.113512	0.0987606		-0.0279702	-0.0276126	0.0251654	-0.115133	-0.0366105	-0.038494	0.0717024		-0.0184237	-0.0219963	0.11692	0.362819
0.614822	-0.145538	-0.0628034		0.387843	0.0162583	0.0234066	-0.0462438	-0.342072	0.396185	-0.137883		-0.0289525	0.0450011	-0.0400943	-0.106403	-0.102807	-0.0367442	0.283663		-0.205301	-0.0228969	0.0765578	-0.17047	0.0187612	-0.0374881	0.0238196		-0.105892	-0.0234122	0.0445014	0.229073
0.452865	-0.0890933	-0.000400531		0.131159	-0.0428857	-0.00484038	0.00764896	-0.406165	0.136364	-0.23626		-0.0335475	0.0455839	0.0169025	0.0153709	-0.184574	0.130438	0.278683		-0.107512	-0.0470454	-0.0278361	-0.0294229	-0.0471589	-0.0128415	0.00615848		-0.0887743	0.0108952	-0.0111474	0.154363
0.256096	-0.192582	-0.152738		0.304899	0.00217315	-0.0109331	-0.0350333	-0.374432	0.222292	0.113321		-0.148205	0.0425206	0.00791585	-0.0919269	-0.133928	-0.100341	0.146671		-0.197781	-0.0437265	-0.0377369	-0.0524651	0.0152779	-0.0448843	0.0137535		-0.00100892	-0.0226501	0.00857823	0.195419
0.570238	-0.170074	0.108647		0.282303	-0.0206865	-0.0602127	-0.0469136	-0.417018	0.11126	-0.350191		-0.106756	0.416856	0.0684369	-0.202762	-0.0860491	-0.0859815	0.344996		-0.244144	-0.1036	0.0470342	-0.134655	-0.0592345	-0.0286916	0.0618941		0.00213907	-0.113283	-0.0423014	0.324354
0.257504	-0.182491	-0.200868		0.445001	0.132256	0.23221	-0.0983703	-0.420597	0.602046	0.132983		-0.148165	0.267268	-0.0946107	-0.131154	-0.112867	0.0084563	0.461121		-0.130565	-0.391829	0.315215	-0.082715	-0.0337366	-0.0633148	0.0139614		0.0916201	-0.312685	0.0772674	0.297419
0.320694	-0.16572	-0.119912		0.48961	0.142837	0.152315	0.024478	-0.370549	0.220966	-0.273673		-0.224816	-0.0026838	-0.150157	-0.0183393	-0.18506	0.124171	0.0292638		-0.223997	0.0632711	0.0440171	-0.0208296	0.00144064	-0.00537055	0.27787		-0.0501717	0.0374055	0.100178	0.145456
0.274861	-0.104648	-0.0959636		0.206345	0.133846	0.0462768	0.00885377	-0.383423	0.236264	-0.334017		-0.0839704	0.278587	0.0050694	0.0323547	-0.176489	0.0683227	0.106796		-0.156904	-0.0750715	-0.100963	-0.0538955	-0.00334704	-0.0362732	0.102268		-0.0377594	-0.142386	0.0194539	0.120985
0.484052	-0.12721	-0.189532		0.300982	0.0214012	-0.0554054	-0.015545	-0.375716	0.0518951	0.060356		-0.134542	0.0389558	0.0146525	-0.020386	-0.221486	-0.0993453	0.315557		-0.240859	0.0363624	-0.0360384	-0.0755073	-0.0437903	-0.0322807	0.0134145		-0.026467	0.0203812	-0.033513	0.0771468
0.185909	-0.146012	-0.0684502		0.118137	-0.0290634	-0.0509111	0.0225743	-0.286696	0.194412	-0.0298329		-0.130503	0.00605888	-0.0424528	0.0576746	-0.264932	-0.160871	0.333949		-0.0699535	0.278663	0.247866	-0.0954765	-0.0821848	-0.0805139	0.0444006		-0.0378435	-0.0397206	0.0390602	0.157122
0.323204	-0.079195	0.0151769		0.173559	-0.0481501	0.155439	-0.0837832	-0.292494	0.386005	-0.369347		-0.0521172	-0.0324902	-0.0806631	-0.0405552	-0.15154	0.196931	0.187619		-0.128129	-0.311081	0.216375	-0.13442	-0.0521139	-0.0169107	0.0888289		-0.00341728	-0.110344	0.0695689	0.299346
0.471169	-0.205664	-0.145794		0.93596	-0.00925009	0.0286697	0.0757101	-0.392246	0.497462	-0.250886		-0.309504	-0.132916	-0.0270549	0.246896	-0.207681	-0.076534	0.497288		-0.455782	0.0314791	0.0546554	0.0582313	-0.0168276	-0.031754	0.051117		0.054239	-0.0154298	-0.0163096	0.0628885
0.591461	-0.162731	-0.105223		0.828271	-0.00926858	0.0116954	-0.0191792	-0.415153	0.354108	0.118819		-0.107284	0.195524	-0.124837	-0.0610632	-0.1648	-0.0906338	0.27071		-0.276652	0.137415	-0.146701	0.0261823	-0.0323206	-0.0248227	-0.0605112		-0.0816467	-0.187124	0.00754433	0.0789319
0.598276	-0.1776	-0.0848531		0.347429	0.054655	0.0830949	0.15958	-0.369293	0.430799	-0.252305		-0.307905	-0.0555872	0.0144356	-0.0879825	-0.0804457	-0.111565	0.188874		-0.359098	-0.0322166	-0.117412	-0.00615725	-0.0201367	-0.0587389	0.0550516		-0.0186394	-0.0606044	0.223684	0.411501
0.483924	-0.12013	-0.0330835		0.0854953	0.0856815	0.07257	-0.0119226	-0.455258	0.25584	-0.000824865		-0.0040257	0.197164	-0.0291965	-0.0231512	-0.177294	-0.0694015	0.267578		-0.0374911	-0.0900232	0.17342	-0.110987	-0.0614443	-0.0382466	0.0367613		-0.0173557	-0.0576423	0.0769311	0.489153
0.0546353	-0.184867	-0.0548215		0.102376	-0.0601784	0.0328654	-0.101451	-0.108986	0.485395	-0.0282633		-0.0455839	0.474179	-0.0105048	-0.256316	-0.209982	-0.0965022	0.44578		0.000324066	-0.192193	-0.00820222	-0.0753397	-0.0862066	-0.060011	-0.0184954		-0.0329177	-0.164822	-0.021911	0.645587
0.575759	-0.106987	-0.0988042		0.282812	-0.0272641	-0.0336647	0.00305958	-0.376831	0.152299	-0.208351		0.00647907	0.0535133	-0.0685182	-0.0716222	-0.0359599	-0.11987	0.222118		-0.110495	-0.106394	-0.0380833	0.00482746	-0.0226219	-0.00620106	0.00178651		-0.00452002	0.0603595	0.0116537	0.467579
0.658332	-0.209157	-0.158565		0.405601	-0.0264477	0.184263	0.0757035	-0.475502	0.272853	0.0402394		-0.223081	-0.0434016	-0.0356484	-0.022243	-0.121043	0.15461	0.1385		-0.154501	-0.0761778	-0.100047	-0.022327	-0.0519251	-0.0221992	-0.00935044		-0.00325034	-0.0461707	-0.0358884	0.228948
0.560962	-0.101197	-0.0702425		0.420572	0.00099344	-0.0692792	-0.00989741	-0.414305	0.135677	-0.258392		-0.0641808	-0.0344828	-0.0286272	0.0450689	-0.0670511	-0.190948	0.117776		-0.254313	-0.0288195	-0.0232545	-0.0963146	0.00626248	-0.0588199	0.121378		-0.111444	0.0185248	0.0227244	0.707386
0.221558	-0.107787	-0.0486789		0.39246	0.356501	0.086206	-0.0940201	-0.354472	0.213723	-0.249279		0.0717578	0.300626	-0.0778709	0.0438083	-0.267946	-0.123726	0.159797		-0.136208	-0.323418	-0.0689254	-0.0769712	-0.0107396	-0.0690863	0.00348206		0.0349014	-0.0317212	0.0416879	0.487592
0.398968	-0.165024	0.0177833		0.372755	0.105077	0.0481197	0.0303461	-0.398801	0.250993	-0.22727		-0.225629	-0.0601415	0.0290609	-0.0993955	-0.125829	-0.0503945	0.532151		-0.117703	0.000849276	0.103343	-0.0186058	-0.0284972	-0.0750131	0.081034		0.0388981	0.0409428	-0.0796751	0.135733
0.474732	-0.154547	-0.0913895		0.147987	0.0715026	0.159184	0.131873	-0.408384	0.141974	-0.156521		-0.0239644	0.0337915	-0.120147	-0.00687215	-0.136306	-0.208154	0.425185		-0.104394	-0.214297	0.0765689	-0.132264	-0.0164393	-0.0858366	0.0297176		0.0425365	0.0186381	0.0675755	0.654926
0.638984	-0.200319	-0.0734998		0.453138	0.0837065	0.00899644	0.0305641	-0.351759	0.366321	0.0159068		-0.0119687	0.377345	0.0229478	-0.0250488	-0.0491105	-0.106592	0.296273		-0.20957	0.414558	0.0229528	-0.0293112	0.00764745	-0.0685496	0.0543706		-0.0245814	-0.0536767	0.0153056	0.415402
0.548206	-0.124315	0.0131196		0.565387	0.154691	-0.0302629	0.00100137	-0.416008	0.268282	-0.397196		-0.0672305	0.131601	-0.175721	-0.0531067	-0.103873	0.105618	0.360265		-0.133169	-0.0974768	-0.0664447	-0.0624218	-0.0490571	-0.0406678	0.066275		0.012394	0.00683212	0.087635	0.112952
0.395028	-0.0219347	0.0606405		0.477591	-0.0490986	-0.0182835	0.0398763	-0.362985	0.0490357	-0.331234		-0.0977554	-0.0245202	0.00615376	-0.0947056	-0.0963943	-0.14559	0.347413		-0.270885	-0.237741	-0.0168514	-0.00375469	-0.020193	-0.021751	0.0675535		-0.024699	-0.077112	0.00571049	0.146657
0.484052	-0.204177	0.0473276		0.168169	0.184016	0.00536352	-0.0829364	-0.491287	0.475326	-0.237021		-0.0384	0.13564	-0.0174176	-0.0473867	-0.213123	0.0372102	0.573506		-0.0612261	-0.140253	0.0490345	-0.0524763	-0.029685	-0.012605	0.0704982		-0.0281047	0.37707	-0.00814566	0.149434
0.635624	-0.00485701	-0.0713598		0.137957	-0.040731	0.0717945	0.151172	-0.432346	-0.154614	-0.181383		-0.0729912	0.0192203	0.0564953	-0.0334255	-0.133385	-0.209891	0.286378		-0.0799437	-0.0653942	0.0894533	-0.113501	0.0223785	-0.0765527	0.00837805		-0.0142863	-0.0376303	0.0294919	1.18711
0.548574	-0.055063	-0.17986		0.316413	0.0591506	0.113212	-0.0310648	-0.313087	-0.105998	0.241697		-0.0541911	0.108545	-0.0251979	0.0172685	-0.111964	-0.132403	0.211894		-0.0595946	0.273355	-0.0304398	-0.0349656	0.00834386	-0.0220112	-0.0202272		-0.0858834	-0.058851	0.0182519	0.254036
0.246118	-0.128916	0.211448		0.0541081	0.008542	-0.00377692	0.059041	-0.238058	0.500343	-0.383169		-0.078291	0.296519	-0.0340761	0.0407585	-0.1441	0.0314859	0.0634461		-0.0421956	0.0172425	0.0484422	0.140131	-0.0887785	-0.050794	0.0818813		0.0221072	-0.0790007	0.000371642	0.175268
0.464035	-0.213971	0.143821		0.127133	0.0441737	0.0112304	0.0758066	-0.424345	0.458781	-0.458851		0.0194779	0.0646823	-0.0588538	-0.0397419	-0.245135	-0.092002	0.100802		-0.240144	-0.0531468	-0.00411228	-0.186237	-0.0387218	-0.0461795	0.0563604		-0.0438885	-0.0296077	-0.00349953	0.25841
0.395103	-0.0750751	-0.207687		0.250339	0.0271003	0.0032049	0.109014	-0.356773	-0.0925984	-0.183214		-0.14483	-0.012809	-0.0172007	-0.191349	0.00895879	-0.25705	0.361965		-0.0915095	-0.0362171	0.0628352	0.0260817	-0.00463986	-0.0983004	0.0147304		0.00621739	-0.0639181	0.00556793	0.0999772
0.319754	-0.14535	-0.0798412		0.358867	0.144651	-0.0132991	-0.0881295	-0.391184	0.374187	-0.25942		-0.136914	0.129744	0.162004	-0.00107081	-0.207332	-0.0695939	0.351717		-0.167129	-0.107255	-0.00687243	-0.160793	-0.0475724	-0.0490224	0.125305		-0.0778687	0.0453507	0.0531704	0.637165
0.574199	-0.112197	0.0785337		0.506235	0.152634	0.0397085	0.0423969	-0.446863	0.371083	-0.247282		0.0156419	0.481566	-0.0625813	-0.108802	-0.115946	-0.0681919	0.367401		-0.32534	-0.137024	0.0612149	0.116921	0.0217912	-0.0748233	0.0452697		-0.104744	-0.105824	-0.0100221	0.306292
0.567045	-0.114271	0.035104		0.245769	0.233812	0.114501	-0.0111881	-0.371586	0.0788653	-0.429937		-0.125786	0.0963321	-0.00748211	-0.0874675	-0.147455	0.102344	0.0620239		-0.270573	-0.134085	0.102114	-0.0230645	-0.0317821	-0.0287106	0.10843		0.0502959	-0.0145154	0.0319265	0.202373
0.490547	-0.182946	0.00740831		0.837503	0.0523947	0.301948	0.0142728	-0.384571	0.0720835	-0.364068		-0.260356	0.22773	-0.0313788	-0.0709851	-0.115371	-0.0636475	0.28264		-0.161999	0.00486099	0.0525545	-0.0815305	-0.0237948	-0.0403383	0.084076		-0.0647735	-0.0641082	-0.0345225	0.132328
0.440912	-0.140158	-0.135079		0.250187	0.0236021	-0.0440059	0.0582272	-0.272598	0.0344974	-0.207159		0.00197896	0.109033	0.00665528	-0.0335204	-0.169431	-0.0975496	0.356439		-0.229394	0.0184494	-0.00296129	-0.139583	-0.0140543	-0.0208657	0.0292541		-0.0578098	-0.0346127	0.0594091	0.62441
0.475849	-0.155379	-0.1251		0.119647	0.0204474	0.118349	0.129133	-0.375603	0.173651	0.258566		-0.0706734	0.121882	-0.176439	-0.0605346	-0.158344	-0.193014	0.1531		-0.0629693	0.0602986	-0.0257353	-0.0748927	0.00368515	-0.0578049	-0.037637		-0.00305173	-0.0458752	0.0933424	0.941076
0.155502	-0.116926	-0.0335089		0.159977	-0.0695381	-0.128673	0.0192743	-0.206354	0.290144	-0.220233		-0.0258892	0.0358247	0.274344	0.0701854	-0.047675	0.0698106	0.522605		-0.0692495	0.0882129	0.256381	-0.0473918	-0.0496345	-0.0444381	0.0167166		0.0262324	-0.116775	-0.079945	0.34475
0.111528	-0.0895989	-0.0945946		0.440084	0.066032	-0.00147827	0.0403981	-0.218886	0.0746773	-0.0026502		-0.174827	0.0496638	-0.218947	-0.0290745	-0.161628	0.0715803	0.392591		-0.301783	0.00166503	0.201133	-0.0878107	-0.0840134	-0.0368336	-0.0140679		-0.0144045	-0.00322902	0.120263	0.48383
0.017525	-0.0715281	-0.0402755		0.0583831	0.204538	0.0652526	0.0370492	-0.0817775	-0.0476102	0.0237542		-0.0567935	0.184301	-0.159876	-0.076922	-0.209481	-0.0541868	0.442598		-0.0695289	-0.224332	-0.232277	0.0143148	-0.0666636	-0.0139653	-0.011796		-0.0189111	-0.0711243	0.0603278	0.361168
0.530585	-0.205811	-0.0124254		1.03609	0.207584	0.0556273	-0.0885311	-0.391668	0.302849	-0.250232		-0.260071	0.209662	-0.108396	-0.110212	0.00758992	0.164134	0.0909737		-0.16448	-0.342068	0.252637	-0.0880565	0.0146474	-0.0262329	0.0851397		0.00194533	-0.158204	0.0161902	0.324931
0.607279	-0.150124	-0.0792609		0.148378	0.0178938	0.0436228	-0.0109107	-0.396725	0.21254	-0.132737		-0.111811	0.127833	-0.101768	0.0202369	-0.10852	0.180627	0.491724		-0.113468	0.00852628	0.0181589	-0.0431008	-0.00269973	0.00281171	-0.00211091		0.00678277	-0.053737	-0.0272864	0.133946
0.23549	-0.100491	-0.139542		0.0649805	-0.0442266	0.0349197	0.00173191	-0.379116	0.284486	0.0545754		-0.0582439	0.1536	0.0929435	-0.260708	-0.206967	-0.0743577	0.446619		-0.040944	0.0720991	0.0976332	-0.0321607	-0.0503064	-0.07437	0.0443078		-0.000866352	-0.0676833	-0.0598508	0.931755
0.125437	-0.12201	-0.0606794		0.105815	0.133441	-0.0481382	-0.0410692	-0.281118	0.376218	-0.284373		-0.0430763	0.0615241	-0.033683	-0.0553703	-0.241458	-0.0870387	0.105711		-0.0532027	-0.193456	-0.00983372	-0.109791	-0.0493892	-0.0632057	0.142434		-0.00101684	0.006706	-0.0361394	0.29316
0.163809	-0.094608	-0.105737		0.16213	0.156867	0.0598706	-0.0109582	-0.21307	0.301004	-0.0881198		-0.102364	0.181075	-0.386833	0.109765	-0.198073	-0.1145	0.146616		-0.14469	0.0744457	0.5586	-0.252626	-0.0758269	-0.0560868	0.00466175		-0.0211428	-0.154895	0.109377	0.628884
0.61024	-0.123913	-0.101754		0.168331	-0.0463403	0.0603277	-0.0162491	-0.475654	0.105643	-0.0228383		-0.154264	0.244321	0.0511142	-0.0313517	-0.175985	-0.181194	0.419003		0.0111076	-0.113233	0.0739094	-0.032239	-0.0649185	-0.0597461	-0.0334364		-0.0321166	-0.118936	0.016655	0.301925
0.598642	-0.0345267	0.079514		0.054441	-0.0120904	0.0738052	0.0473813	-0.389203	0.0258456	-0.419086		-0.04412	-0.0934315	-0.0368277	-0.155132	-0.163034	0.087529	0.275226		-0.0422515	-0.122631	0.103142	0.00854863	-0.0141475	-0.0323964	0.0864423		0.00263927	0.0718171	0.0336257	0.651506
0.201928	-0.122206	-0.0693857		0.394332	0.0278586	0.0461315	0.21385	-0.407032	0.0879491	0.325855		-0.104194	-0.0569697	-0.0234358	-0.144952	-0.247808	-0.215867	0.210578		-0.172437	0.0283055	0.0853634	-0.284351	-0.0797202	-0.0613854	-0.0495676		0.0241659	0.029816	0.160067	0.234838
0.35303	-0.164887	-0.0934595		0.400171	0.00808623	0.0466335	0.00837422	-0.259027	0.433611	-0.183116		-0.164959	0.266089	-0.140018	-0.111229	-0.168407	0.030752	0.393342		-0.289089	-0.0533479	-0.0633381	-0.0768259	-0.0383685	-0.00529855	0.0477715		-0.0365848	-0.0792657	0.0923841	0.125555
0.662938	-0.0447713	-0.13556		0.118503	0.0330755	0.216203	-0.0711393	-0.448089	-0.0838077	0.092952		-0.0791856	0.109602	-0.224653	-0.0363126	-0.177346	-0.188637	0.20927		-0.0775188	-0.144992	0.0184718	-0.0100684	-0.00682644	-0.0689016	-0.0183432		-0.015035	-0.116262	0.0314184	0.133932
0.677076	-0.140813	-0.109643		0.405792	0.166474	-0.0386966	-0.0127522	-0.400461	0.312566	0.267468		-0.155633	-0.0214704	0.0571866	-0.0610768	-0.087622	0.0772095	0.242843		-0.0950519	-0.0682997	-0.0851511	-0.0976444	0.000907464	-0.0294062	-0.0257337		0.0312734	0.0843322	0.0273346	0.0793285
0.555799	-0.173668	-0.0411094		0.287561	0.0504963	0.0904757	0.0194368	-0.337999	0.0234231	-0.302569		-0.162261	0.00401214	-0.0941499	0.0556821	-0.0965741	-0.0212396	0.30341		-0.260672	-0.0626117	0.394165	-0.119692	-0.0313493	-0.0622763	0.0242807		-0.0906276	-0.0545759	0.137395	0.144758
0.0789186	-0.185332	-0.111229		0.576142	0.0530949	0.101849	-0.0462174	-0.192967	0.320985	-0.12809		-0.0578508	0.0312703	0.276296	-0.0479153	-0.130165	-0.0687847	0.37138		-0.251866	-0.120061	0.536463	-0.134957	-0.0347452	-0.0434072	0.00231247		-0.0186643	0.0146671	-0.00188136	0.337773
0.237041	-0.15163	-0.143141		0.0996597	-0.0570211	0.0060082	0.0105223	-0.312202	0.284936	-0.127854		-0.0133783	0.254866	0.0232867	-0.0453942	-0.0771375	0.0559865	0.491808		-0.113591	-0.145673	0.083866	-0.0548789	-0.0128033	-0.0207021	-0.00815641		-0.037057	-0.0603723	0.0969352	0.630335
0.252267	-0.102141	-0.152983		0.145195	0.159318	0.0706425	0.0338628	-0.342189	0.285529	-0.0219395		-0.0326258	0.297997	-0.0576339	-0.127318	-0.154795	0.167441	0.610514		-0.124676	0.158949	-0.0897104	-0.0128621	-0.00349653	-0.0810885	-0.0190746		-0.031288	-0.109651	-0.0284044	0.178918
0.471437	-0.0778207	0.0347798		0.459088	-0.00708354	0.115676	-0.0340557	-0.397654	0.0210061	-0.368879		-0.264598	0.171384	-0.0615512	-0.084865	-0.0862671	-0.159554	0.303931		-0.186394	0.0373346	-0.00522975	-0.0294341	-0.0202788	-0.0498562	0.0340001		-0.0379452	-0.0735016	0.0433085	0.172272
0.0168434	-0.112753	-0.15146		0.0746163	-0.0273156	0.00498701	-0.108774	-0.203179	0.229609	-0.0253516		0.0511684	0.0777218	-0.0190306	0.162912	-0.166062	0.0839854	0.256074		-0.0929287	-0.0626788	0.114965	-0.0549236	-0.0598493	-0.0263826	0.221286		-0.0237644	-0.0721345	0.018498	0.356066
0.0996536	-0.18208	-0.0106051		0.508591	-0.047479	0.0168475	-0.0813273	-0.288645	0.380269	-0.247667		0.074672	0.115037	0.0114265	0.122696	-0.288774	-0.133309	0.182011		-0.157585	-0.18512	0.147428	-0.0553147	-0.0799048	-0.0721735	0.0743188		-0.0601566	-0.0723782	0.0483037	0.357149
0.595291	-0.0608788	-0.0414171		0.23639	0.0795042	0.0251491	0.01766	-0.354857	0.144657	-0.023012		-0.177714	0.176372	0.0151133	0.0220532	-0.11396	-0.211031	0.411959		-0.19806	-0.0334123	0.0392678	-0.00653719	-0.0397561	-0.0665784	0.0149707		-0.0488587	-0.0659019	0.0229864	0.0629963
0.608857	-0.184618	-0.159346		0.344079	0.0794184	0.0661919	0.0410666	-0.480245	0.232726	-0.100941		0.00249404	0.307675	-0.109738	0.0289796	-0.18861	0.0217191	0.389519		-0.213045	-0.0962587	0.0596281	0.137873	-0.0169255	0.00223616	-0.0283392		-0.079373	-0.0818093	-0.0581553	0.396501
0.482607	-0.0699702	-0.196569		0.315508	0.0328311	0.0921693	0.0987838	-0.359645	0.0686055	0.0947839		0.138297	0.046465	0.0539742	-0.166301	-0.213278	-0.234235	0.143403		-0.171319	-0.131314	0.0603321	-0.141002	-0.00501259	-0.0731787	-0.0320413		-0.0476841	-0.0149065	-0.0203776	0.525939
0.515101	-0.141204	-0.177722		0.607784	-0.0108208	0.0861201	0.203029	-0.379707	0.200185	-0.329337		-0.149778	0.00422902	-0.0958848	-0.011928	-0.129287	-0.11697	0.271656		-0.200116	0.153048	-0.120061	-0.199803	-0.0283711	-0.0521767	0.00468724		-0.112866	0.0142509	0.0743753	0.871664
0.468779	-0.212376	-0.155506		0.472424	0.0391405	0.0767049	-0.0101735	-0.427583	0.324719	-0.0693956		-0.116745	0.190807	0.0431306	-0.170489	-0.175461	-0.0713125	0.142156		-0.298275	-0.266684	0.12719	-0.250883	-0.0182031	-0.0670619	-0.0338924		-0.123162	-0.0138178	0.0147359	0.524668
0.531832	-0.0832777	-0.155072		0.468737	-0.0168977	0.00309657	-0.0295997	-0.396882	0.154938	-0.254263		-0.11966	0.0394708	0.00567935	0.116718	-0.103628	-0.00454904	0.490951		-0.242748	0.0127615	0.0243161	-0.346695	-0.018456	-0.0441402	0.0295181		0.00745355	0.0471742	-0.0215839	0.560276
0.622806	-0.158277	-0.0163142		0.395783	0.053264	0.0184407	-0.0368867	-0.439817	0.387996	-0.307741		-0.0293863	0.126925	-0.0752277	-0.153776	-0.162844	-0.0558379	0.118083		-0.0333788	-0.00182147	-0.0305851	-0.154389	-0.080408	-0.0598592	0.0787087		-0.0534311	-0.0465643	-0.00333929	0.519638
0.241653	-0.150564	-0.0168586		0.425361	0.108787	0.0750007	-0.0272945	-0.425874	0.194349	-0.052252		-0.135844	0.119266	0.0478611	-0.0580812	-0.259049	0.0381049	0.380715		-0.12433	0.0943702	-0.069473	0.0942584	-0.0718716	-0.0108409	0.0410603		0.00508845	-0.0792645	-0.0221401	0.0689609
0.298682	-0.151872	-0.0141845		0.206491	0.152797	0.16477	0.08728	-0.316707	0.278931	-0.37178		-0.0442556	0.0618223	0.0837671	-0.0163197	-0.244031	-0.109272	0.312956		-0.0566333	-0.11454	0.0735071	-0.00562087	-0.0645522	-0.0548142	0.0443843		-0.00265815	-0.0239081	0.0422776	0.768621
0.642811	-0.173589	-0.0198781		0.121517	0.0321217	-0.0329949	-0.025054	-0.468874	0.366641	-0.160434		-0.01205	-0.0690333	0.0106132	-0.0836586	-0.165553	-0.153667	0.303816		-0.136264	0.0843577	0.0336805	-0.049325	-0.0414132	-0.0583575	-0.0131631		-0.0108519	-0.0466478	-0.0241116	0.321811
0.538129	-0.115731	-0.0815752		0.176494	-0.0694021	0.132686	-0.0475015	-0.428973	-0.0348808	-0.10971		0.00962373	-0.0860985	-0.123441	-0.108016	-0.138024	-0.0979103	0.491036		-0.177219	0.24572	-0.0614719	-0.0410781	0.00113954	-0.0343093	0.0432515		-0.0672983	-0.094617	-0.0332461	0.366949
0.461224	-0.12841	0.0429931		0.0452187	0.0462042	-0.127995	-0.0263684	-0.344345	0.376159	-0.245439		-0.0414498	-0.0488777	-0.112123	-0.131709	-0.119902	-0.126825	0.247463		-0.0600416	0.196082	0.130643	-0.159183	-0.0761092	-0.0593141	0.0906522		-0.0193656	0.163284	0.0822504	0.1743
0.278005	-0.105288	-0.0444098		0.455435	0.0146136	-0.00416795	-0.0424101	-0.294689	-0.0125893	-0.16675		-0.108735	0.0695077	-0.0535269	-0.0745229	-0.181506	0.114888	0.440915		-0.148746	-0.0577619	0.00606785	0.00160915	-0.0612875	0.0189498	0.0125607		-0.0300372	-0.0230284	0.00870556	0.22356
0.116688	-0.113766	-0.14328		0.142417	-0.0467564	0.0205346	-0.0123955	-0.148579	0.282172	-0.0989455		-0.0735741	0.26102	0.00254825	-0.0775049	-0.137347	0.0646979	0.3973		0.0477829	-0.0176672	-0.0618519	-0.0855869	-0.0326748	-0.0193556	0.000593813		-0.0723252	-0.0416562	-0.0144569	0.426799
0.597117	-0.173085	-0.149394		0.407024	0.224585	0.072998	0.021709	-0.42643	0.229293	0.00871211		-0.17522	0.0342523	-0.277245	-0.0939601	-0.0729258	-0.0698899	0.247104		-0.174638	0.030898	0.12367	-0.0733171	0.0115092	-0.0944228	-0.016444		0.0843444	0.0418993	0.135984	0.2759
0.453794	-0.160205	-0.0913323		0.885214	0.168853	0.0927822	-0.0220631	-0.384216	0.172553	-0.237811		-0.109439	0.219475	-0.135125	-0.0882401	-0.119802	-0.126085	0.111301		-0.352148	-0.274327	0.136376	-0.133616	-0.0255868	-0.0663594	0.0325411		-0.0482446	-0.0937537	0.0563098	0.0936026
0.521256	-0.109309	0.0538144		0.213107	-0.00970321	0.048697	-0.0486455	-0.35637	0.285917	-0.142641		-0.0811646	-0.0220126	-0.0650483	-0.0263636	-0.0643731	0.164937	0.512292		-0.126687	-0.0159239	0.0922358	-0.0967057	-0.0507774	-0.0673474	0.100771		0.0409397	-0.013359	0.0226251	0.247672
0.129758	-0.0703079	0.0572216		0.533272	0.0187446	0.00858295	-0.0312379	-0.316478	0.164224	-0.355487		-0.156813	0.121178	0.000908154	-0.202085	-0.279154	-0.168966	0.322858		-0.201971	0.0222711	0.0158122	-0.214643	-0.0794708	-0.0891548	0.0858992		-0.00120936	0.000977845	0.0483354	0.292146
0.0739326	-0.132779	0.0836653		0.139129	0.00993043	0.145984	0.0392158	-0.147247	0.0224574	-0.293727		0.000528627	0.232921	0.10212	0.0377358	-0.280983	0.125977	0.189304		-0.0850729	-0.113602	0.300655	0.092951	-0.0827899	0.00758603	0.0582716		-0.0592732	-0.0957502	-0.0223954	0.690856
0.644107	-0.162145	-0.00879884		0.584473	-0.0379079	0.132719	0.109532	-0.412638	0.321121	-0.25472		-0.130639	0.143299	-0.122343	-0.0482542	-0.0822444	-0.0127316	0.26791		-0.220666	-0.0238244	0.0282272	-0.134454	0.0080734	-0.0398094	0.0251159		-0.081261	-0.0596534	0.0674055	0.83596
0.460319	-0.191522	0.000300368		0.468456	0.174	0.048627	-0.032547	-0.322715	0.398339	-0.184995		-0.272501	-0.130462	0.0204131	-0.0137036	-0.154251	-0.0916616	0.40691		-0.266159	-0.11568	-0.0160021	-0.0900456	-0.0646102	-0.0779771	0.0718923		0.020422	-0.0656508	0.026626	0.305148
0.0311318	-0.0543974	-0.175636		0.354669	-0.0296843	-0.0178145	-0.0187314	-0.254585	0.0431202	0.157832		-0.0712291	0.238994	0.0541097	0.186958	-0.253134	0.0558761	0.326807		-0.137616	-0.20101	0.17494	-0.107668	-0.0595812	0.00613143	-0.0480196		-0.0494789	-0.0513755	0.00804391	0.359224
0.596809	-0.118387	-0.12841		0.299471	-0.035497	0.0825717	0.0263486	-0.406332	0.221464	-0.127035		-0.0947598	0.098284	-0.00965083	-0.0269058	-0.051274	-0.140304	0.426407		-0.222823	-0.399987	0.0420503	-0.00350885	0.000114431	-0.0602113	0.11753		-0.00711176	-0.107534	0.0806597	0.271241
0.304899	-0.093452	-0.084255		0.783424	-0.0407707	0.110528	0.00639395	-0.278382	0.0344728	-0.159405		-0.122059	0.119903	-0.0389286	0.0217415	-0.168363	0.105954	0.526928		-0.221907	0.111579	-0.0230198	-0.0333341	-0.0304582	-0.0210557	0.022878		-0.0340509	-0.0522608	0.00939401	0.140986
0.117488	-0.187978	-0.123687		0.179122	0.270009	0.0260818	0.00965169	-0.272858	0.232415	-0.18627		-0.0273666	0.00393082	0.323371	-0.0666612	-0.173778	-0.00774046	0.349888		-0.123346	-0.197345	0.507956	-0.177499	-0.0818876	-0.017386	0.0530034		0.01651	0.0017327	-0.0551669	0.630994
0.0663454	-0.19898	-0.150083		0.713741	0.0759677	-0.0404919	-0.0331283	-0.0313741	0.158425	-0.24401		-0.167778	-0.064872	0.11459	-0.0691959	-0.183252	0.078816	0.455455		-0.207648	0.253911	0.554197	0.0129626	-0.0113939	-0.0499086	0.00613454		0.0169109	-0.0279243	0.0370119	0.167818
0.52431	-0.157672	-0.215407		0.428406	-0.0324308	-0.0274319	-0.0442886	-0.377764	0.203684	-0.0971957		-0.186416	-0.111933	0.0759054	-0.0400943	-0.108591	0.0346583	0.206902		-0.0489228	0.0292106	-0.143695	-0.110227	-0.0306	-0.0538802	-0.0774658		0.0293676	0.0252424	-0.0106917	0.525528
0.0708277	-0.0870079	0.0142905		0.252435	-0.0164393	0.0186653	-0.015467	-0.293692	0.0860162	-0.245467		-0.0503687	0.23307	-0.0442556	-0.122872	-0.215015	-0.111168	0.411449		-0.199602	-0.0226511	-0.053672	-0.12281	-0.0353408	-0.0966723	0.0257365		-0.0251065	-0.194196	0.0139451	0.231771
0.502713	-0.0784317	0.0512679		0.136358	0.0182452	0.264684	0.0902537	-0.487882	0.15089	-0.253019		-0.139097	-0.00168076	-0.122953	0.126613	-0.171785	-0.101342	0.340876		-0.170582	-0.0113423	0.18113	-0.0379827	-0.0353579	-0.0309745	-0.013277		0.0687513	0.000128552	0.229446	0.428104
0.589342	-0.111698	-0.182254		0.223815	-0.0463601	0.0592431	-0.0144696	-0.459554	0.26535	-0.18309		-0.0687758	0.2733	0.0517512	0.0438489	-0.203479	0.106363	0.367616		-0.148344	0.0542419	0.0561081	-0.0867602	-0.0338948	-0.0383028	0.0293918		0.00275807	-0.0646096	0.0185364	0.526447
0.0608436	-0.13011	0.0163759		0.155312	0.0954878	0.0151724	-0.126662	-0.122034	-0.0964179	-0.29901		-0.082005	-0.0178784	0.014544	0.00157233	-0.260766	0.0317367	0.172453		-0.092694	-0.0235227	-0.0162927	-0.0751162	-0.0182864	-0.00768501	0.0631073		0.0154707	-0.0116525	-0.0012648	0.478186
0.225181	-0.124783	-0.16138		0.534307	0.174338	0.00899644	-0.0235387	-0.336094	0.102543	-0.0483337		-0.105224	0.10254	-0.033927	-0.0208333	-0.15783	0.0521919	0.239902		-0.173856	-0.0351332	-0.00545325	-0.0525657	-0.0658076	-0.0154146	-0.0177441		0.0315658	0.031503	0.00649399	0.0793468
0.160243	-0.0850003	-0.111325		0.146059	0.0151658	-0.0500524	0.034135	-0.131993	0.317809	-0.0397272		-0.0465056	0.171126	-0.153627	-0.200038	-0.181545	-0.0416672	0.378716		-0.121033	-0.0797649	-0.194451	-0.0573708	-0.0462201	-0.0715743	-0.0179276		-0.0638121	-0.0497494	0.00761988	0.466989
0.587822	-0.170894	-0.134577		0.839343	0.215967	0.0787671	0.0250857	-0.37255	0.510973	-0.0474609		-0.145427	0.371205	0.0779657	-0.109927	-0.110751	-0.0749998	0.324976		-0.289458	0.0541972	0.144589	-0.0459056	-0.0220421	-0.0464482	0.036767		0.031985	-0.133067	-0.0273059	0.290536
0.471203	-0.124865	0.0408964		0.47908	0.0199335	0.0238716	0.0674482	-0.317249	0.388872	-0.344025		-0.0434694	0.0946514	0.027719	-0.00348352	-0.07461	-0.0222161	0.00288138		-0.163653	-0.201435	-0.163631	-0.00562087	-0.0235152	-0.0149289	0.0407038		-0.0374621	-0.0547751	0.0306148	0.636261
0.578894	-0.162758	-0.109294		0.423841	-0.0783496	0.0684734	0.0381999	-0.42163	0.329681	-0.0958679		0.0105183	0.144654	0.260789	-0.0563869	-0.135559	-0.160254	0.387939		-0.307684	0.193825	0.534686	-0.0710598	-0.0549819	-0.0795867	0.0161123		-0.0199602	-0.0087543	0.143778	0.170328
0.597764	-0.0672234	-0.0438556		0.745662	0.0781105	-0.0444221	-0.0104866	-0.496114	0.0134712	-0.0967946		-0.167602	0.0526458	0.0551534	-0.0165637	-0.168021	-0.20809	0.198636		-0.247352	-0.130822	0.125235	-0.00448105	-0.0276718	-0.0734187	-0.0275749		0.0155358	-0.0249792	0.00920758	0.148295
0.347665	-0.110098	0.0206709		0.0868559	-0.0229403	0.00283632	0.0779124	-0.370746	0.1126	-0.0444282		-0.11318	0.186619	-0.112747	-0.058637	-0.242909	0.061438	0.27475		-0.217504	-0.211034	-0.0551247	-0.0646791	-0.0583687	-0.00189921	0.0222994		0.0493461	-0.0546758	0.0246338	0.248022
0.127169	-0.169375	-0.165757		0.235079	0.0243287	0.0704774	-0.0669528	-0.121534	0.37542	0.0887413		-0.0552077	0.0677727	-0.021362	0.0614699	-0.236065	-0.0746357	0.359847		-0.0103701	-0.129939	0.155295	-0.040877	-0.0620614	-0.0693211	-0.0333418		-0.0396073	-0.0282954	0.0492834	0.391323
0.524402	-0.187877	-0.163662		0.396093	0.0589657	0.023252	-0.0511436	-0.410642	0.288416	0.357624		-0.144586	0.00948818	0.0244388	0.00329375	-0.159253	-0.0327704	0.257006		-0.234277	-0.0793738	0.0089621	-0.0409105	-0.0314073	-0.0548531	-0.0812724		0.0361327	-0.0233775	-0.00643489	0.578151
0.260693	-0.100492	-0.0312174		0.362718	-0.0945538	0.198264	-0.0631997	-0.338251	0.11091	-0.271237		-0.0814086	0.138392	-0.180248	-0.0416124	-0.209392	-0.197534	0.384978		-0.199166	0.00248078	0.0394802	-0.0977896	-0.0620053	-0.10758	0.00928935		0.0162962	-0.0705175	0.0803015	0.508077
0.328004	-0.190708	0.0210114		0.25422	0.0758105	0.00911137	-0.00333568	-0.36259	0.312706	-0.22258		-0.0605617	0.0420869	-0.0304977	-0.124634	-0.137414	-0.0320462	0.217257		-0.188696	-0.129749	0.434237	-0.126062	-0.0577892	-0.0777667	-0.00038499		0.0122983	-0.0828195	0.231355	0.171272
0.592046	-0.0740374	-0.0314657		0.119789	0.0581585	-0.0101444	-0.00612973	-0.395942	0.0803207	-0.19298		-0.0973216	-0.0100846	-0.202627	-0.0616867	-0.0550283	0.20628	0.486632		-0.106517	0.012281	0.362417	-0.0616954	-0.0289928	0.0223218	-0.00632594		0.0182872	-0.0119029	-0.0325424	0.383206
0.47981	-0.145013	-0.195512		0.123225	-0.00194725	0.00155225	-0.0570329	-0.327659	0.326108	0.240887		-0.0152624	0.00464921	0.0826827	-0.00988126	-0.0808111	-0.144378	0.107715		-0.148433	0.138309	0.188651	-0.000514035	-0.031521	-0.0584193	-0.0238065		-0.0198518	0.0390797	0.0286536	0.364063
0.0789966	-0.043997	-0.22104		0.135161	0.0134643	0.0503933	-0.00391959	-0.163493	-0.101525	-0.148862		-0.0576881	0.117071	0.0385898	-0.0296845	-0.192376	0.461915	0.273261		-0.089241	-0.0679979	0.175722	-0.00232433	-0.062472	-0.00999855	-0.00709183		0.0176012	-0.050589	0.0548458	0.188967
0.510953	-0.0813525	-0.0176548		0.167885	-0.0684099	0.244706	-0.0178634	-0.436143	-0.256738	-0.0475331		0.0178649	0.183	-0.0879554	-0.061497	-0.139604	0.071231	0.292134		-0.101656	0.114675	-0.0865144	-0.125972	-0.04868	0.010654	0.0561552		-0.0299562	-0.0881334	0.12699	0.500642
0.572623	-0.141468	-0.112318		0.373228	-0.12465	0.119605	-0.030897	-0.496847	0.395116	-0.278544		-0.137524	0.294079	-0.160865	-0.0761765	-0.192136	-0.0152638	0.225252		-0.229863	0.0709816	0.58847	-0.0423967	-0.0116579	-0.0120714	0.00883386		-0.0971996	-0.137562	0.0685125	0.395816
0.184657	-0.0329776	-0.0707267		0.128253	0.108352	0.0325867	-0.0305311	-0.359188	0.0454485	0.158405		0.0311348	0.00710258	0.0282612	0.0464785	-0.178788	0.0277228	0.251272		-0.15668	0.0210866	0.000871625	-0.0756191	-0.0434245	-0.02957	-0.012103		-0.0330883	0.0139299	0.0392411	0.0650836
0.0909864	-0.213109	0.0605614		0.158353	0.0394192	0.116855	-0.0431129	-0.225168	0.483905	-0.363311		-0.0288441	0.00614021	-0.1769	-0.0405281	-0.242226	0.074333	0.342746		-0.129895	0.425688	0.446082	-0.0323731	-0.0845024	-0.0472527	0.0430483		0.013981	-0.00403932	0.0343367	0.293508
0.115435	-0.113005	-0.109458		0.210485	-0.117668	0.148676	0.0679357	-0.273278	0.205798	0.0430121		0.0242355	0.165786	-0.111595	-0.00454077	-0.259484	-0.0824581	0.129141		-0.143606	0.102081	-0.0495597	-0.0523646	-0.0547411	-0.070125	0.00788451		-0.025951	-0.101359	0.135909	0.171242
0.371664	-0.115173	-0.0936503		0.331644	0.100684	0.199171	0.0897266	-0.371045	0.249018	0.0854363		0.06883	-0.0333848	0.107271	0.0291152	-0.180961	-0.104019	0.2439		-0.260985	0.237641	0.431287	-0.176057	-0.0551584	-0.0453806	0.00234379		-0.0352737	0.00228286	0.190448	0.562008
0.0410497	-0.131031	-0.108539		0.277129	-0.0210062	-0.0521041	0.0423018	-0.201189	0.247225	0.0122971		-0.235741	0.133336	-0.0483897	-0.0789959	-0.247302	-0.0799182	0.229443		-0.327563	-0.108439	0.0696406	0.0147282	-0.0762753	-0.0130572	-0.0184432		-0.109408	-0.0215912	-0.00818709	0.168169
0.516323	-0.0767977	-0.0701057		0.176577	0.0834727	-0.0134471	-0.0172201	-0.438864	-0.00873499	-0.13188		0.108653	0.2222	-0.0165365	0.0730725	-0.127949	-0.207885	0.385833		-0.142611	0.038765	0.027121	0.0163374	-0.0153675	-0.0840841	0.0457301		-0.0480801	-0.107662	0.0410841	1.18726
0.0540202	-0.00878356	0.0288439		0.28586	0.0165093	0.0880343	-0.0314836	-0.230527	0.126322	-0.1036		-0.119822	-0.0863153	-0.0908697	-0.0602499	-0.298611	0.0417362	0.234583		-0.186673	-0.19616	-0.0355243	-0.0822457	-0.0806848	-0.0262013	0.0214509		-0.0244126	-0.0669693	-0.0533428	0.279313
0.190382	-0.14104	-0.13656		0.443604	-0.0377824	0.143341	-0.00511912	-0.327983	0.0576944	-0.237102		-0.0737638	-0.056536	0.0850005	-0.0273124	-0.216232	0.042755	0.141643		-0.266863	0.244793	-0.0341275	-0.0443076	-0.0602014	-0.0274789	0.0384846		-0.0918114	-0.0321818	0.0203526	0.089322
0.290805	-0.14052	-0.040758		0.605772	0.0174579	0.0600555	0.0212004	-0.440671	0.47401	-0.0615273		-0.204443	0.193966	-0.0438625	0.0001491	-0.272878	-0.0205602	0.375946		-0.343163	-0.0293782	0.0562422	-0.0995105	-0.0512712	-0.0748423	0.0108373		-0.0830096	-0.0516387	0.0492523	0.298817
0.0662011	-0.150645	-0.0457639		0.375442	-0.00710996	-0.0494315	0.0293844	-0.27001	0.231001	-0.167058		-0.181699	0.0143272	-0.145169	-0.0332222	-0.245369	-0.0394143	0.281516		-0.11644	0.00420168	0.252101	-0.120631	-0.0543372	-0.0455454	-0.0069582		-0.0372885	-0.0459313	-0.00150363	0.298422
0.536106	-0.113316	-0.129508		0.291786	0.0744446	0.0850567	-0.0533208	-0.507011	0.249361	0.194235		-0.0957628	0.0443369	0.15726	-0.0568071	-0.164649	-0.0075663	0.382339		-0.0732053	0.0311997	0.188193	-0.0336246	-0.0603363	-0.0279542	-0.051196		0.0405991	-0.0425201	-0.0731818	0.585858
0.0654603	-0.189192	0.0371864		0.572314	-0.063234	0.105277	0.0355934	-0.152703	0.212733	-0.176449		-0.152448	-0.10887	-0.0726252	-0.0509922	-0.271548	0.0353678	0.478133		-0.345521	-0.134208	-0.0695289	0.00166503	-0.0554484	-0.089701	0.0253217		-0.0842031	-0.00803051	0.0647364	0.27551
0.517902	-0.14432	-0.0040111		0.706526	-0.00724603	0.0108539	0.0227672	-0.457888	0.241203	-0.0742079		-0.19524	0.150686	0.143637	-0.101212	-0.129696	-0.127897	0.34309		-0.368697	-0.049191	0.0218689	-0.129112	-0.0556672	-0.0611329	-0.0113309		-0.139334	0.0146756	0.0288516	0.244568
0.587342	-0.0148612	-0.0857181		0.12859	0.0668154	0.0617531	0.0533802	-0.438546	0.0114498	-0.0510713		-0.047834	0.0705785	-0.0129988	0.062134	-0.0698679	0.175938	0.358513		-0.089174	-0.121793	-0.0132308	-0.0654836	-0.0208586	0.039172	0.00173676		0.0182391	-0.0575101	0.0467343	0.14093
0.292497	-0.171993	-0.113764		0.216913	0.0235559	-0.00523009	-0.0487525	-0.396495	0.333841	-0.141133		-0.0991108	0.0566715	0.00113858	-0.262538	-0.231069	-0.138349	0.249198		-0.168023	0.0473807	-0.0245955	-0.251453	-0.0680079	-0.0826833	0.0757973		-0.0747494	-0.0449839	0.00919479	0.923385
0.399044	-0.0622752	-0.0696452		0.44746	0.031901	0.139141	-0.0553618	-0.37152	-0.11684	0.281291		0.0366244	0.160581	-0.0497316	-0.0159808	-0.102971	-0.2707	0.233266		-0.231618	-0.0429778	-0.0233886	0.0267187	-0.0161774	-0.0943331	-0.0470471		-0.0315122	-0.0556872	0.125622	0.566063
0.234469	-0.153321	-0.182803		0.119003	0.0482201	-0.0251068	-0.0641865	-0.270748	0.334254	-0.0762115		-0.0463701	0.200024	0.0548823	-0.0304977	-0.185638	-0.0834261	0.195533		-0.126307	0.0165162	0.115535	-0.187008	-0.0910317	-0.0319717	0.00250029		-0.0203477	-0.1408	-0.0108617	0.202824
0.335402	-0.0681839	-0.0117275		0.487741	0.0301955	0.0230103	0.12421	-0.414697	0.361926	-0.149955		-0.142987	-0.191932	-0.0330866	-0.153275	-0.251215	-0.0257851	0.404796		-0.179868	-0.21347	0.180583	-0.199658	-0.0614473	-0.0461471	0.0306742		-0.0878872	-0.0876161	0.10884	0.835203
0.282147	-0.140798	0.0887594		0.062658	0.202025	0.147609	-0.132924	-0.377154	0.182828	-0.27704		0.00979993	-0.0598162	0.112476	-0.123861	-0.119653	-0.167648	0.403428		-0.0778875	-0.271053	0.201334	-0.223259	-0.033155	-0.0931112	0.0766505		0.00959628	-0.0822084	0.00865621	0.247481
0.523955	-0.135556	-0.0548226		0.291453	0.0355736	0.00740324	0.00357083	-0.48091	0.268239	-0.0997254		0.0760817	-0.0741976	0.0718797	-0.0761223	-0.182346	-0.0932533	0.370854		-0.181365	0.0311997	0.00660424	-0.0627458	-0.0599494	-0.0645769	0.0358471		-0.0873346	-0.00960542	0.00261794	0.10096
0.543842	-0.0974714	-0.0511237		0.156793	0.0664019	-0.00749439	0.0576486	-0.413643	0.0429305	-0.0579344		-0.0778844	0.107935	-0.00917643	0.0303757	-0.0942601	-0.133843	0.344718		-0.0417151	-0.0985831	0.0797425	-0.101198	-0.0362178	-0.0248328	0.0178168		-0.00547654	0.000553198	-0.0102945	0.258626
0.332738	-0.0996454	-0.0277473		0.110842	0.228387	-0.0241556	0.0484302	-0.412817	0.123016	-0.0982776		-0.0771525	0.154793	-0.0433881	0.0512091	-0.184456	0.102677	0.133957		-0.0795861	-0.239026	0.079195	-0.0764013	-0.00804889	0.00350862	0.104779		-0.0069625	-0.106279	-0.00678886	0.0953383
0.338699	-0.114155	-0.206611		0.129874	0.0361549	0.0207579	-0.0425779	-0.420867	0.454509	0.101507		-0.0656853	-0.105048	-0.107081	-0.090585	-0.202064	-0.0650653	0.346952		-0.154937	-0.170537	0.0735182	-0.0759431	-0.0631539	-0.0481937	-0.0449166		-0.0521164	-0.028062	0.0107283	0.221279
0.314761	-0.124887	-0.0752624		0.111541	-0.00202519	0.109634	0.0435647	-0.339406	0.141874	0.161366		-0.0239509	0.0605753	-0.0567393	-0.0758512	-0.142734	0.0847437	0.15461		-0.0116664	-0.0271545	0.168257	-0.101947	-0.0528749	-0.0447994	-0.0639624		0.0775598	0.0528603	0.0554685	0.141532
0.202862	-0.172236	-0.0296424		0.196475	0.0683201	-0.0456837	-0.0403056	-0.382724	0.3738	-0.135875		-0.0701448	0.278776	0.136752	-0.152109	-0.224437	-0.040141	0.477399		-0.0810276	-0.0245061	-0.034094	-0.146847	-0.040141	-0.0639688	-0.0283964		-0.0224886	-0.138568	-0.0565944	1.0515
0.55355	-0.0662764	-0.100236		0.0827263	0.0221437	0.0119015	0.035168	-0.372388	0.0116036	-0.209558		0.0201285	0.047224	0.0384	0.0621069	-0.162208	-0.183337	0.194594		-0.0690148	0.0112864	0.0852517	-0.0861345	-0.0457407	-0.0476197	-0.00659882		-0.00468634	-0.0783354	-0.0309541	0.685589
0.259298	-0.161095	0.185104		0.115984	0.253196	0.03862	-0.0222309	-0.420027	0.283872	-0.378696		-0.0985415	0.256506	-0.0615241	-0.074672	-0.203963	-0.0753402	0.18657		-0.0765019	-0.286374	0.00517388	-0.106729	-0.0635928	-0.0702436	0.18884		-0.0190866	-0.206825	-0.00555087	0.319715
0.0686719	-0.16668	0.0650254		0.22879	-0.0649831	0.0595615	-0.0504012	-0.408258	0.164906	-0.0794483		-0.0670001	-0.0681794	0.0130937	-0.000216873	-0.267975	-0.184919	0.106341		-0.0529009	-0.126397	0.56516	-0.074781	-0.0605389	-0.0755037	-0.0330889		-0.0270007	0.154547	0.0221054	0.163142
0.169313	-0.131249	-0.123021		0.243241	0.0705844	0.13892	0.0279326	-0.302273	0.399636	0.027228		-0.0471156	0.0507889	-0.0423444	0.0310535	-0.234957	-0.0378023	0.198791		-0.198295	-0.105455	-0.0318143	-0.158077	-0.0690049	-0.0397586	-0.0327646		-0.0368718	-0.0909566	0.131382	0.293678
0.268763	-0.186927	-0.102763		0.0648695	0.00903475	0.244767	-0.00520631	-0.343405	0.215067	0.0578596		0.00100304	0.177199	0.0734656	-0.0416396	-0.223841	0.0155036	0.165166		-0.00295012	-0.0865479	0.199993	-0.0643885	-0.0764769	-0.0998262	-0.0708621		-0.0154713	-0.0720973	-0.0342081	0.140537
0.367578	-0.139753	0.0559587		0.154304	0.212364	0.0391101	-0.0663108	-0.31051	0.215098	0.185388		-0.109724	0.243589	0.0512091	-0.0521579	-0.2126	0.0306802	0.162113		-0.125056	0.110015	-0.173185	-0.0772506	-0.0708671	-0.0284685	-0.0137055		-0.0424799	-0.0677905	0.00639529	0.309559
0.205296	0.0532595	-0.112215		0.381144	0.045072	0.0229086	-0.0351997	-0.398955	-0.0732244	-0.160508		-0.0363668	0.0849057	0.0788603	-0.0117518	-0.261534	-0.244665	0.505072		-0.162279	0.0393237	0.0291212	0.0222935	-0.0745118	-0.0451901	0.017127		0.0512421	0.029629	-0.0106338	0.378591
0.41094	-0.117842	0.00602583		0.618288	0.171713	0.0640333	0.00803603	-0.434635	-0.0338057	-0.150129		-0.0189764	0.10315	0.187283	-0.0279901	-0.209798	0.108868	0.0274141		-0.195803	-0.0958117	0.186092	-0.139337	-0.0587323	0.0139351	0.0485534		-0.0352182	-0.048796	-0.0703012	0.282745
0.279074	-0.198458	-0.0395514		0.274127	0.0257806	0.0618165	-0.00129464	-0.312952	0.418855	-0.0182296		0.0176209	0.171641	-0.037519	-0.0299962	-0.142198	-0.0319945	0.223738		-0.0314456	-0.163497	0.0324178	-0.121871	-0.0388142	-0.0659605	0.0314777		6.09249e-06	-0.140849	0.0082407	0.0830358
0.210254	-0.197371	-0.116656		0.22524	0.016076	0.00529746	-0.181888	-0.370759	0.508435	-0.247602		-0.0261874	0.197056	0.0222566	-0.116745	-0.241493	-0.025474	0.422263		-0.15011	-0.0955994	0.168727	-0.174593	-0.0893116	-0.0550074	0.060501		-0.0279627	-0.0394379	0.0101958	0.225179
0.201078	-0.0976494	-0.0313679		0.612314	0.191686	0.0384244	-0.0912709	-0.289199	0.420863	0.00776789		-0.202966	0.0611988	-0.00421546	-0.134841	-0.236214	0.0351111	0.317081		-0.245072	-0.206486	0.0136219	-0.11958	-0.0735411	-0.0338516	0.036949		-0.019312	-0.0541769	-0.0108501	0.259437
0.0489661	-0.126781	-0.0801233		0.194886	0.0319882	0.27757	0.0323225	-0.300777	0.285288	0.0320363		-0.125366	0.00501518	-0.0897717	-0.00192475	-0.199554	-0.135637	0.259815		-0.135381	-0.142209	0.0452016	-0.0563539	0.0605941	-0.0606872	-0.0232636		0.0108142	-0.0503745	-0.111987	0.474075
0.378446	-0.0388396	-0.163935		0.210065	0.069628	0.0229125	-0.0119028	-0.437038	-0.0727941	-0.105796		-0.0317718	-0.193017	-0.0445673	0.0616461	-0.150127	-0.114721	0.257527		-0.132431	-0.173912	0.0122586	-0.359501	0.182665	-0.0370228	-0.0096995		-0.00727992	0.0639852	0.0154591	0.632655
0.0771572	-0.0637323	-0.0879651		0.238819	0.0257264	0.0653187	-0.0895417	-0.395004	0.0606743	-0.178178		-0.14502	0.0363668	0.226795	0.00424257	-0.163123	-0.189847	0.200996		-0.160323	-0.0442741	0.503073	-0.230064	0.218119	-0.0781544	0.0138602		-0.00688695	-0.0570275	0.0819154	0.244852
0.022443	-0.123408	-0.058569		0.72447	-0.0185187	-0.0391642	0.0944243	-0.457709	0.387008	-0.127516		-0.235456	0.0558176	-0.0576881	-0.104993	-0.206895	0.0406415	0.407175		-0.317395	0.08438	0.0257129	-0.111691	0.114818	-0.0450173	0.0173993		0.0213999	-0.0298556	-0.0254715	0.152116
-0.0134199	-0.0430423	-0.15902		0.422639	0.0265679	-0.0543578	0.00113215	-0.496735	-0.160591	-0.24669		-0.114305	0.159307	0.00802429	-0.036543	-0.237615	0.0564668	0.238015		-0.296777	0.0407652	-0.0470119	-0.0432125	0.107104	0.0311888	0.00257464		-0.0217471	-0.0528042	0.0544547	0.24008
0.12199	-0.154722	-0.156577		0.18315	0.156513	0.021429	-0.00325114	-0.475084	0.171158	0.0803025		-0.0683149	-0.0471156	0.0388202	0.0620934	-0.217393	-0.0633391	0.145679		-0.0685567	-0.101958	0.0478612	-0.0456486	0.0988175	-0.0852965	-0.0570232		-0.0127906	-0.0446141	0.0149729	0.138024
0.00593056	-0.157722	-0.180936		0.170622	-0.0187617	-0.00714167	-0.00371087	-0.274318	0.344053	-0.0819587		-0.0851496	-0.0155606	-0.0187188	-0.0394302	-0.16849	0.0572059	0.216502		-0.0484087	-0.0052968	0.0192875	-0.0168626	0.119228	-0.0191034	-0.0411186		-0.0224703	-0.0242633	0.00994112	0.907308
0.120909	-0.178115	-0.0480279		0.21954	-0.0249139	-0.0158224	0.072097	-0.445462	0.419289	-0.124907		-0.0503416	0.0438083	-0.0230156	-0.0444996	-0.163001	-0.161358	0.392487		-0.13442	0.0172425	-3.3524e-05	-0.0723561	0.0774677	-0.0862885	0.193546		-0.0238155	-0.036728	0.0137916	0.383615
0.0637775	-0.139028	0.0867693		0.274508	-0.0254714	0.0106042	-0.0454287	-0.288445	0.298307	0.0279531		-0.177632	0.128253	-0.122777	-0.13907	-0.225423	-0.0849816	0.110214		-0.259577	-0.00983372	-0.0166056	-0.0342728	-0.0710963	-0.00482002	-0.0292643		-0.1291	-0.0420485	-0.0147615	0.190502
0.063361	-0.149363	-0.00478142		0.172417	0.020314	-0.00438989	0.0564702	-0.147011	0.0611016	-0.376861		0.0538658	-0.0264449	0.00395793	-0.0264178	-0.176791	-0.190276	0.272456		-0.102427	0.0217906	0.0354349	0.15506	-0.0344448	-0.0477776	0.0501866		0.0190409	-0.0153756	-0.0160811	0.419989
0.153349	-0.0982581	0.0101187		0.557753	0.263585	-0.0232652	-0.0117575	-0.268739	0.219292	-0.0458189		-0.15318	0.134841	-0.0522799	0.132726	-0.0154536	0.0123283	0.502855		-0.234143	-0.0656848	0.00972197	0.00919676	-0.0218076	-0.0389264	-0.0242144		-0.0920642	0.0208272	0.0356307	0.437761
-0.00151348	-0.191085	-0.117681		0.433602	-0.01952	0.039727	0.000416135	-0.116099	0.364802	-0.181498		-0.0663359	0.0964135	-0.134014	-0.0601551	0.0373851	0.023235	0.598661		-0.236624	0.017656	-0.114775	-0.0365077	0.0262244	-0.0479801	0.0211336		-0.061497	-0.0827214	0.0135838	0.0629056
	-0.089142	-0.0949175		0.403189	-0.0479982	0.00307147	0.00913119		-0.0627747	-0.0970256		-0.189723	-0.0304435	0.00394437	-0.0071568		-0.229916	0.408496		-0.312601	-0.046252	-0.0187623	-0.0279926		-0.0330632	0.0833478		-0.11039	-0.0196501	4.93492e-05	0.195836
	-0.197117	-0.183619		0.0897134	0.385995	-0.0336316	0.0135449		-0.0551109	0.113266		-0.0696161	-0.0250081	-0.0217415	-0.0776269		0.112483	0.260898		-0.119044	-0.379526	-0.0128956	0.0286854		-0.0232427	-0.00577308		0.0173368	0.00370241	0.042411	0.142728
	-0.0117613	-0.000712071		0.241478	0.0282985	0.0580977	0.121341		0.101114	-0.306257		-0.198628	0.023856	0.0865322	0.0307553		0.0594069	0.257723		-0.182762	-0.056745	-0.0364742	-0.251486		-0.0165755	-0.00241452		-0.03469	-0.103355	-0.103118	0.174295
	-0.170131	-0.0792746		0.408952	0.145568	0.0478119	-0.031292		0.338345	0.0598896		-0.107406	0.0665121	-0.068342	0.0520088		0.103188	0.240386		-0.171621	-0.00165385	0.130699	-0.0727807		-0.0126108	0.0334176		-0.0971448	-0.0885306	0.00889016	0.25492
	-0.157417	0.0396595		0.423791	0.0981616	-0.134269	0.293427		0.391578	0.0584159		-0.195307	0.0232732	0.269125	-0.0748075		0.0381581	0.152936		-0.256604	-0.0835308	0.366451	-0.186405		-0.0272596	-0.0149577		-0.0224673	-0.122271	0.0578561	0.121998
	-0.108047	0.0868394		0.0453825	0.0421115	0.0748713	0.0261201		-0.0246472	-0.453153		0.0184748	-0.0076041	0.00699414	-0.0394844		-0.230309	0.356356		-0.0141248	0.064355	0.0350438	-0.103008		-0.0656514	0.0192042		-0.0129989	0.0111316	0.0191036	0.493791
	-0.127272	-0.0297835		0.156793	-0.00644018	0.179441	-0.0306183		0.399172	0.120129		-0.0394166	0.00487964	-0.141306	-0.114793		-0.0748951	0.304619		-0.0808824	0.0516717	-0.134823	-0.108774		-0.0565057	-0.0173992		0.0898904	-0.0702421	0.0892842	0.262409
	-0.118733	-0.15016		0.168338	-0.0132648	0.0086992	-0.0233723		0.121149	-0.0444528		-0.0637199	0.163698	-0.0943938	-0.0108165		-0.0221014	0.186981		-0.0475706	-0.0310656	0.247933	-0.0477159		-0.0257589	-0.0480777		0.0144228	-0.104006	0.0296564	0.247314
	-0.184473	-0.114024		0.150282	0.0373821	0.0585548	0.0160271		0.499415	0.0475403		-0.0049203	0.0794296	-0.128063	-0.0211044		-0.0868095	0.302539		-0.0328424	0.046442	-0.0257688	-0.0707469		-0.0608129	0.00875365		0.00828883	0.0445428	0.0764839	0.247473
	-0.178572	0.121253		0.263058	0.0410441	0.120496	-0.0186825		0.586112	-0.0642956		-0.0537302	0.111554	-0.108436	-0.115065		-0.030196	0.453357		-0.108439	-0.197993	-0.242301	-0.0529345		-0.0559994	0.0172135		-0.029551	-0.0282472	-0.0574266	0.53888
	0.00679793	-0.0400277		0.115598	0.112671	0.110809	0.113446		-0.141723	-0.365274		-0.0212535	0.149168	-0.15177	-0.181007		-0.186573	0.159954		-0.0259923	-0.205458	-0.00279367	-0.342124		-0.0509025	0.169187		-0.0105936	-0.0876728	0.0763694	0.77292
	-0.120177	-0.125312		0.442967	0.00470563	-0.0896289	-0.0100229		-0.0451041	-0.0609416		-0.112448	0.108274	0.0128904	0.0107352		-0.214996	0.332108		-0.0749039	-0.156781	0.0883582	-0.0683444		-0.113245	0.0303227		-0.00663411	0.0261179	0.0120217	0.485103
	-0.0680732	-0.139173		0.134822	0.186777	0.636313	-0.0305839		-0.0357895	-0.109592		0.00653329	0.0732352	-0.292222	0.00435101		-0.269581	0.420109		-0.0258135	-0.233562	-0.133269	-0.0409776		-0.100395	0.102109		0.0207498	-0.0345249	0.0327551	0.165256
	-0.157984	0.137563		0.231642	-0.0605919	0.0375803	0.0514356		0.252307	-0.343108		-0.0201285	0.268516	0.0453942	-0.07108		-0.152783	0.0983197		-0.114026	0.222287	0.0644667	-0.0872072		-0.0692915	0.0723724		-0.0223576	-0.0345158	0.00683882	0.425004
	-0.167659	-0.0409788		0.260119	-0.0207499	-0.0113849	-0.0104681		0.477717	-0.260175		-0.0545028	0.154617	-0.0196948	-0.0449604		0.022981	0.554705		-0.207547	0.0974879	-0.0251319	-0.0877213		-0.0255263	0.0311576		0.00848014	0.0265596	0.0113564	0.249455
	-0.128844	0.00535504		0.185387	-0.0547964	-0.0870488	0.0194527		0.230162	-0.000967562		0.0364888	0.188761	-0.0746855	0.127169		-0.138252	0.349483		-0.0811952	0.184561	0.197803	-0.104807		-0.0501781	-0.0319646		-0.0493607	-0.0459398	0.00264049	0.431978
	-0.00602407	-0.175283		0.225214	0.0409054	-0.0299525	-0.0420534		0.0257216	0.31978		-0.100751	0.00897311	-0.00534049	0.0169296		-0.146463	0.0847532		-0.0506437	-0.0635281	0.27207	-0.13822		-0.0604592	-0.0534368		-0.0824387	0.00171808	0.040526	0.46072
	-0.0834431	-0.0291426		0.390871	0.0388551	0.00330134	0.0424643		0.429554	-0.118405		-0.133783	0.325702	-0.262145	0.00714324		-0.107971	0.463799		-0.216364	0.0932192	0.249709	-0.132845		-0.0574891	0.00522453		-0.0339181	-0.0823156	0.129178	0.255804
	-0.16805	-0.023267		0.349448	0.0879775	0.125714	-0.0886856		0.38175	-0.225765		-0.153112	0.0585421	-0.0806766	0.0944752		-0.0414111	0.217156		-0.143818	-0.00192205	-0.0573261	-0.0499285		-0.0393794	0.0163437		-0.0642819	0.0218093	-0.0038401	0.23339
	-0.124576	-0.0869132		0.0668247	0.0153944	0.0503484	-0.0380506		0.112753	-0.399299		-0.00490674	0.0395657	0.101496	-0.123902		-0.181631	0.200806		-0.045358	-0.0153205	0.0174325	-0.119424		-0.0702795	0.0815586		0.00304929	0.0131665	-0.122955	0.349622
	-0.185743	-0.10856		1.10886	0.01055	0.222737	-0.00916422		0.322727	0.0688379		-0.315116	0.12481	-0.0122126	0.0486608		-0.0214836	0.231998		-0.512706	0.0337922	0.261521	-0.253665		-0.0531287	-0.0351455		-0.049485	-0.0480539	0.00351719	0.472336
	-0.173677	-0.0635045		0.0923106	0.0498569	0.184625	-0.107062		0.45178	-0.0861866		-0.0857054	0.44158	0.0524832	0.0325851		-0.0666727	0.308687		-0.144198	0.0846482	-0.0628688	-0.0407317		-0.0742512	0.0762977		-0.0737874	-0.0887444	0.00181556	0.331578
	-0.0767338	-0.111188		0.0366952	-0.00965037	-0.0504593	0.0289749		0.0571355	0.0056269		-0.012416	0.0109656	-0.117992	0.0168483		-0.0497089	0.278337		-0.017142	0.006269	0.0116775	-0.000648132		-0.0372405	-0.0329813		-0.0043275	-0.00466502	0.0136539	0.0986654
	-0.140004	0.0603796		0.0735594	-0.0377573	-0.065353	0.0244238		0.112489	-0.235237		0.00230427	0.324835	0.130652	-0.0610632		-0.208953	0.138048		-0.0515376	0.117926	-0.181846	-0.043693		-0.0724096	0.102778		-0.00825654	-0.127291	0.0708094	0.140147
	-0.19339	-0.0773888		0.160118	0.0492056	-0.000784712	-0.0160602		0.178072	-0.212907		-0.0241	0.0899073	0.0394708	-0.0916829		-0.130541	0.324931		-0.122698	0.0807818	0.0136443	0.0373458		-0.0658662	0.0602176		-0.00677241	-0.0741596	-0.00875552	0.521513
	-0.116776	-0.153366		0.409988	0.105669	0.250631	-0.0284676		0.131024	-0.131216		-0.0351876	0.134732	0.011806	-0.127331		0.0535301	0.244614		-0.166391	-0.0063137	0.0131079	-0.167453		-0.0578508	-0.0305281		0.0305033	-0.027571	0.134821	0.41133
	-0.157948	-0.104819		0.284244	-0.000586552	0.182928	0.0348999		0.54832	-0.265302		0.00460854	0.385654	-0.373821	-0.0586098		0.042516	0.192473		-0.075742	-0.310667	0.000759878	-0.0991753		-0.0594121	0.0304685		-0.0125444	0.0111072	-0.0280967	0.0932291
	-0.236529	0.119319		0.116568	0.0766798	-0.0344652	-0.00434366		0.312672	-0.112592		4.06636e-05	0.210123	0.00391726	-0.0898802		-0.0714381	0.136268		-0.0761666	-0.118362	-0.165139	-0.125067		-0.0699716	-0.0350966		-0.0394702	-0.0519299	0.174805	0.191105
	-0.145394	0.0735471		0.329105	0.175025	-0.0129491	-0.0109754		0.515674	-0.217236		0.0391184	0.265127	0.0743331	-0.0956951		-0.0229607	0.325752		-0.0967728	-0.276149	0.000726354	-0.0417821		-0.0641706	0.0347255		-0.0180271	-0.11305	0.0230077	0.177526
	-0.128423	-0.0957788		0.976496	0.349515	0.188167	0.0672078		-0.0488868	0.0308802		-0.273924	0.298539	0.0183529	-0.0875217		-0.293817	0.212259		-0.371368	0.00202262	-0.00870508	0.135817		-0.106845	-0.00986439		-0.120784	0.0233202	0.0538795	0.22149
	-0.18916	-0.0964645		0.270185	0.0834159	0.0422146	-0.0241834		0.164184	-0.105067		-0.0562378	0.0287085	0.102079	0.146714		-0.162594	0.637038		-0.111993	-0.082782	0.0381168	-0.0373011		-0.0953434	0.00700998		-0.0103213	-0.0942094	-0.0136624	0.108332
	-0.158749	-0.0856816		0.25601	0.0445463	-0.018228	-0.0113004		0.342485	0.102289		-0.0813273	-0.0274751	-0.00801074	-0.101469		-0.145247	0.0804732		-0.150512	0.0204944	0.026674	-0.28444		-0.0758717	-0.0423681		-0.122416	-0.0597277	-0.00347637	1.18336
	-0.107083	-0.0756121		0.353185	0.0656093	0.0679621	0.0103637		0.173317	-0.25588		-0.0746178	0.11253	-0.161801	-0.0354316		-0.181584	0.168691		-0.444328	0.102751	0.0592146	-0.0235004		-0.0531828	0.0574353		-0.0731056	-0.0523534	-0.0239331	0.130257
	-0.0440496	-0.117628		0.220625	-0.015504	0.15404	0.0333608		-0.0784867	-0.0770702		-0.0836993	0.0114129	-0.105292	0.010925		-0.171173	0.19194		-0.17019	-0.170939	0.198161	-0.0368541		-0.0891889	-0.0543839		-0.0806439	-0.104158	0.0283605	0.210831
	-0.0720596	0.00380025		0.179425	0.0887821	0.00730944	-0.0658656		0.226196	0.13075		-0.0763392	0.043605	-0.102852	-0.088728		-0.169197	0.192902		-0.229193	-0.0220365	-0.0865703	-0.119312		-0.0248803	-0.0171457		-0.020196	-0.0241829	-0.00473813	0.27012
	-0.044475	-0.0859126		0.241356	0.0304492	0.198537	-0.0629355		0.0375662	0.0315619		-0.0111283	0.186971	-0.15627	0.0196948		-0.185123	0.108373		-0.258705	-0.108786	0.0781893	-0.0991865		-0.0609238	0.00471616		-0.0733883	-0.0409714	-0.0050196	0.45763
	-0.152574	-0.125293		0.384497	0.161355	0.0572271	-0.0726915		0.336479	-0.0400326		-0.0668646	0.0735063	0.0384542	-0.177944		-0.0462516	0.453556		-0.160189	0.123961	-0.0813964	-0.0589465		-0.0113725	0.0391723		-0.0483463	0.00442437	-0.0382688	0.529486
	-0.0987258	-0.0815471		0.0861928	-0.0434207	-0.0100665	-0.0115778		0.143342	0.0257002		-0.00580134	0.0804462	0.0309044	-0.0399995		-0.117432	0.497247		-0.0567115	-0.201524	0.0521187	-0.0528898		-0.0471434	0.0126401		-0.000418554	-0.0261514	-0.0287474	0.111529
	-0.0708373	-0.0471544		0.166132	0.0507077	0.0100295	0.011521		0.144714	-0.319342		-0.0390913	0.0382238	0.0437134	0.0252657		-0.150179	0.487326		-0.0546218	0.0135214	0.0354237	-0.0629246		-0.0278879	0.0142867		-0.0224003	-0.0367536	-0.0052499	0.425669
	-0.194454	-0.0849895		0.113358	0.00347572	0.00683782	0.0383927		0.276005	0.0212232		-0.0351605	-0.105576	-0.150428	0.00946107		-0.180225	0.195982		-0.0815975	0.0869167	0.0034418	-0.0775635		-0.0701997	0.00878617		0.0289978	-0.0195484	-0.00153957	0.075553
	-0.176253	-0.115573		0.0987719	0.314808	0.0342697	0.118708		0.379087	-0.0731195		-0.0603177	-0.090707	0.0248048	-0.0373834		-0.14208	0.371667		-0.0457268	-0.230545	0.592895	-0.116016		-0.102853	0.012141		-0.0509491	-0.0287139	0.103595	0.68424
	-0.114959	-0.0783936		0.360537	0.129924	0.00854728	0.142648		0.330866	0.0276353		0.0940821	0.171492	-0.0229072	-0.0587589		0.0854329	0.160392		-0.156814	-0.00674951	-0.0397036	-0.265578		-0.0173686	0.0100519		-0.0703122	-0.0730672	0.0328062	0.84573
	-0.107938	-0.0973861		0.238769	0.0322115	0.212685	0.126588		0.360303	0.00793218		-0.165298	0.204972	0.00485253	-0.0972403		-0.066602	0.300566		-0.055717	-0.0707134	0.0506325	-0.071395		-0.0230478	0.0121035		-0.0403097	0.00778742	0.106201	0.453236
	-0.032565	-0.0795185		0.12602	0.0935854	0.0315417	-0.0193523		0.374789	0.00877141		-0.0926182	0.114129	-0.0792805	-0.0465327		0.110951	0.140108		-0.0708587	0.0631593	0.0365412	-0.0335911		-0.0565741	0.0103646		-0.0420303	-0.0893683	-0.00144392	0.143546
	-0.127111	-0.0622428		0.158635	0.0581017	-0.00495531	0.00982607		0.340151	0.0317666		0.0317312	0.0357298	-0.0606566	-0.0299013		-0.00253634	0.148719		-0.124765	0.0485763	0.056488	-0.0436483		-0.0391672	0.0119367		-0.0433627	0.0152227	0.0168342	0.282026
	-0.0648695	-0.00255827		0.473484	0.0847568	0.00674403	0.00160509		-0.098355	-0.30032		-0.118968	-0.0403925	-0.11089	-0.0112232		-0.0959866	0.0932989		-0.178549	0.00312891	0.0350773	-0.103366		-0.00501985	0.069487		-0.0724245	-0.032459	0.112296	0.580136
	-0.224042	-0.0357553		0.186917	0.0884016	0.0227434	-0.0253393		0.450804	0.0108602		0.0804869	0.108545	-0.102649	-0.0540962		-0.174376	0.384023		-0.150579	0.033457	-0.0142924	-0.0180471		-0.0690434	0.00992135		-0.0232355	-0.102359	0.0393069	0.508371
	-0.153563	-0.115374		0.314566	0.0169796	0.0291955	-0.0132622		0.17583	-0.16586		-0.117586	0.0402299	-0.0204809	-0.140737		-0.152197	0.449343		-0.171464	-0.120173	0.149048	-0.12662		-0.0784899	0.0186635		-0.00186369	-0.0879597	-0.0263512	0.236204
	-0.151832	-0.0447236		0.225993	0.0153944	-0.0326078	0.0574478		0.0136145	-0.169609		-0.129947	0.0310264	0.151011	-0.048078		-0.0115811	0.356435		-0.101265	0.0703223	0.104863	-0.036016		-0.0231885	0.0598712		0.00876283	-0.052131	-0.0690029	0.519577
	-0.209006	-0.0362464		0.219845	-0.000680348	0.129595	0.0162015		0.502838	-0.143732		-0.109616	0.155362	0.00284645	0.0346725		-0.0696239	0.110801		-0.136756	-0.00341945	-0.00489451	-0.127805		-0.0896822	0.121166		-0.011371	-0.0834866	0.040077	0.271874
	-0.174248	-0.102351		0.203914	0.0169823	0.0913277	0.292437		0.399658	-0.234953		-0.0848379	0.0459906	-0.0897311	-0.197381		-0.102839	0.46554		-0.149696	-0.0397483	-0.106495	-0.0885705		-0.0754868	0.0315993		-0.0328867	-0.0543066	0.0401958	0.693108
	-0.152125	0.260528		0.308303	0.0799706	0.00874412	0.0290317		0.362562	-0.347658		-0.125854	-0.0328155	-0.00741434	-0.0631642		-0.0955628	0.138951		-0.195982	0.0919453	0.0264058	-0.0653272		-0.0615697	0.179798		-0.0265779	0.0944001	0.0544906	0.134788
	-0.179512	-0.0287301		0.171745	0.0613053	0.0907068	-0.00188912		0.339648	-0.250773		-0.013785	-0.0611852	0.012172	-0.142079		-0.0966216	0.597234		-0.0855198	0.0871849	0.0132308	-0.0842683		-0.0861222	0.0949976		0.0292159	0.171341	-0.0466758	0.483802
	-0.169709	-0.0343248		0.617202	0.0597451	0.0319975	0.00619843		0.202663	-0.303708		-0.290365	0.040379	-0.031311	-0.0880503		-0.110681	0.242913		-0.19064	0.0300487	-0.00663776	-0.00749821		-0.0582647	0.147493		-0.0675651	-0.0823546	0.0218294	0.148358
	-0.121917	-0.0618352		0.281165	0.0825427	0.060226	0.0223471		0.181445	-0.319824		-0.223108	0.194291	-0.0357298	-0.0430086		-0.136219	0.135466		-0.230076	-0.292922	-0.00252548	-0.0579184		-0.0760681	0.0889032		-0.0699613	-0.107983	0.0193863	0.349943
	-0.181296	-0.146749		0.272084	-0.0255943	-0.0384099	-0.0346343		0.355588	-0.203365		-0.0155877	-0.0323411	-0.047956	-0.0275971		-0.0400358	0.251949		-0.130945	-0.142768	0.149093	-0.0342057		-0.0180721	0.0138559		0.046239	0.0420169	0.0296723	0.036522
	-0.147504	-0.0941263		0.215876	0.148453	0.0753429	-0.0384945		0.308591	-0.343929		-0.0558176	0.093811	-0.0593418	-0.0498807		-0.0492509	0.389041		-0.106998	-0.058276	0.0329988	-0.111691		-0.063285	0.0784411		0.0248025	-0.0372062	0.0627447	0.118358
	-0.159703	-0.0774535		0.0998896	0.167021	0.122005	-0.0701828		0.27528	0.283838		-0.025835	0.115607	-0.0855969	0.0525916		-0.194185	0.213608		-0.0216342	-0.326334	0.197557	0.150657		-0.0975422	-0.0424943		-0.00615402	-0.0295315	0.026099	0.238446
	-0.16326	-0.121925		0.199634	0.0445727	0.0885046	0.0133929		0.187773	-0.205343		-0.0331544	0.109995	-0.0160621	0.170408		-0.151935	0.148745		-0.0558846	-0.0932416	0.15544	0.00035759		-0.0594839	0.0258422		0.0201296	-0.0353907	0.0769676	0.163993
	-0.129219	0.0446713		0.139269	0.0334163	0.0121181	-0.00389449		0.325037	-0.128979		0.00950173	0.258634	0.129093	-0.082493		0.161097	0.214562		-0.0589465	-0.131716	0.144366	-0.0528786		-0.0244614	0.0625031		0.0199681	-0.0748042	0.00988507	0.338006
	-0.175971	-0.100405		0.170934	0.221641	-0.0153072	-0.118163		0.271965	-0.24414		-0.1009	-0.0278953	0.0677321	-0.235822		-0.0316433	0.497627		-0.119938	0.281602	0.432829	-0.194451		-0.0343874	-0.00128579		-0.0767544	-0.141591	-0.0223881	0.449286
	-0.197831	-0.128289		0.291312	0.146041	0.0873025	-0.068875		0.350316	0.138412		-0.103001	0.278085	-0.0439167	-0.0237882		-0.0480295	0.350742		-0.134409	0.0300487	0.0464196	-0.0250201		-0.0385039	-0.021701		-0.0586554	-0.0666019	-0.00837778	0.0987203
	-0.174595	-0.04539		0.192624	-0.0234687	0.179673	0.0566353		0.563994	-0.174467		-0.116786	0.237652	-0.0224599	0.0696297		0.000458879	0.385517		-0.074144	0.126062	0.149048	0.0571585		-0.0538383	-0.00150087		-0.0106716	-0.103524	-0.00536992	0.0163638
	-0.150174	-0.0381742		0.860981	-0.0314096	0.17001	-0.0223458		-0.0223528	-0.0698996		-0.101632	0.0316092	-0.0453535	-0.032558		-0.102035	0.48882		-0.243519	0.0602204	0.136208	-0.164804		-0.0500536	0.00914469		-0.0289338	-0.160127	0.039143	0.42589
	-0.194905	-0.0626468		0.228914	-0.0268704	0.158018	0.0623872		0.420748	-0.239297		-0.104465	0.13503	0.0661733	0.0349843		-0.166473	0.239363		-0.249944	0.125235	0.0400501	-0.107266		-0.0809547	0.0752983		-0.0154694	0.0219927	0.0561429	0.946301
	-0.124061	-0.0957449		0.199749	0.0322009	0.00364613	-0.0641033		0.133134	0.0642175		0.019627	0.232257	-0.00856647	-0.0559938		-0.185597	0.45366		-0.0829832	0.0635392	0.120385	-0.0355578		-0.0745438	-0.0160145		-0.0670686	-0.0896778	-0.0545217	0.3151
	-0.19157	-0.148952		0.603306	0.16968	0.113997	0.0538373		-0.128372	0.0911081		-0.284971	0.0491217	0.0467361	-0.0745093		-0.0989794	0.207509		-0.228399	0.150478	0.0529233	-0.0612596		-0.0566981	-0.0515095		0.0173685	-0.0173313	0.0407149	0.709835
	-0.0585075	-0.0707982		0.222138	-0.0467194	0.081857	0.0886658		0.077124	0.197571		-0.00318532	0.0287356	-0.007455	-0.222159		0.0913232	0.172558		-0.155205	-0.114194	0.0459503	-0.1074		0.0438981	-0.0392832		0.0146902	-0.0582936	-0.00852949	0.354822
	-0.1879	-0.128592		0.565138	-0.0343424	0.00390506	0.202884		0.26858	0.0856165		-0.035662	0.205053	-0.0504771	0.240566		-0.107739	0.396248		-0.18569	0.0209637	0.0727695	0.09199		-0.0877334	-0.00859594		-0.0551316	-0.10554	0.00704414	1.18814
	-0.152631	0.084101		0.180914	-0.0479546	0.243374	0.0520406		0.155854	-0.256485		-0.0565089	0.147745	-0.0928622	0.134502		-0.0110827	0.306146		-0.109121	-0.139974	-0.0661094	0.202284		-0.0577745	0.00779864		-0.00511952	-0.0270708	0.00961212	0.0616572
	-0.0789635	0.124638		0.120431	-0.0235678	0.0304835	0.00622485		0.27203	-0.250217		-0.0644654	0.0790772	0.019505	-0.0174718		-0.0952846	0.197695		-0.0322278	-0.0378375	0.150087	-0.012091		-0.0840832	0.032922		-0.0352335	-0.0138202	0.110558	0.159616
	-0.185952	-0.162162		0.16389	0.193643	0.0515783	-0.0604175		0.154772	0.161998		-0.0154115	0.211356	-0.221698	-0.0256588		-0.243428	0.190594		-0.187511	0.0942249	0.097555	-0.148076		-0.118496	-0.0634509		0.0122026	-0.0195636	0.0298599	0.387007
	-0.11251	-0.199928		0.640144	0.0540236	0.0228121	0.000133427		0.22103	0.364238		-0.352486	0.0499078	-0.08027	-0.0475222		-0.169836	0.285645		-0.29167	-0.0357255	-0.0316802	-0.0560522		-0.0711715	-0.0326718		-0.0421539	-0.00481185	0.0147274	0.149332
	-0.161215	-0.109913		0.548586	0.0182465	0.127263	-0.00123784		0.520497	0.11551		-0.16893	0.0401757	0.115891	-0.0347132		-0.0383691	0.195994		-0.264605	-0.0557281	0.0647238	-0.0876766		-0.0126043	-0.0701852		-0.096279	-0.0284714	0.0191505	0.300763
	-0.150723	-0.00728516		0.165817	0.0409464	-0.0336713	0.0319288		0.482005	-0.0589774		-0.0869117	-0.148246	-0.16481	-0.201353		0.0186239	0.261476		-0.176415	0.165285	-0.111367	-0.138298		-0.0368308	0.0375816		-0.0664636	0.0112029	0.0633028	0.536491
	-0.111665	-0.128897		0.210036	0.0721552	-0.00764631	-0.00879036		0.307654	0.0295511		-0.093689	-0.00985415	-0.0439167	0.183163		-0.0597395	0.329544		-0.169889	-0.0411005	0.143304	0.03691		-0.0394302	-0.0351728		-0.00775269	-0.00934466	0.0541543	0.0188916
	-0.162645	-0.139306		0.432401	0.0796363	-0.00816549	-0.0159928		0.401401	0.369201		-0.266903	0.229207	-0.00107081	-0.0136088		-0.0163158	0.117566		-0.191378	-0.236825	-0.0136666	-0.0453133		-0.0494179	-0.0313135		0.100338	-0.0233172	0.0167336	0.111978
	-0.195374	-0.0540385		0.464461	0.00111762	0.02031	0.0411181		0.469245	0.146972		-0.0259298	0.155471	0.0717984	-0.0204538		0.0261899	0.28179		-0.204486	-0.0227964	0.0597175	-0.136733		-0.0554557	-0.0338982		-0.0158423	-0.0257292	0.0469877	0.648884
	-0.0840082	-0.0802482		0.0650056	0.00750364	0.0981709	-0.0568031		0.255484	0.272806		-0.067854	0.239753	-0.0706192	-0.0737774		0.0798908	0.110962		-0.0950965	0.0548453	-0.073887	-0.0426538		-0.0417168	0.0233716		0.0523583	-0.00445727	0.062141	0.292014
	-0.102454	-0.13762		0.23885	0.14431	0.0893211	-0.0679595		0.186054	0.209597		-0.134963	0.144302	-0.0330866	-0.0197354		0.170092	0.174149		-0.143796	-0.263276	0.104874	-0.0560969		-0.000738629	-0.0203734		-0.00878598	-0.100256	0.000328385	0.291591
	-0.134948	-0.112597		0.509653	0.0962421	0.173881	0.016582		0.184684	-0.0620657		-0.00414769	-0.0205487	0.0890398	0.0982298		-0.0660646	0.176648		-0.142947	0.0683332	-0.0733059	-0.123626		-0.0104108	-0.0341527		-0.0786193	0.0302334	-0.0522547	0.782149
	-0.117275	-0.185202		0.367587	-0.0636277	-0.0175464	0.0561875		0.389309	0.0844951		-0.259502	0.0319752	-0.0182038	-0.017011		0.00281279	0.152049		-0.15002	-0.0737529	0.276003	-0.112473		0.000270562	-0.0143647		-0.0806323	-0.0317431	0.121296	0.574179
	-0.117594	-0.0868931		0.182449	0.0305086	0.0125131	-0.0537607		0.166211	-0.136315		-0.0245608	-0.0328698	-0.0742247	0.0734114		-0.11572	0.0933648		-0.132219	0.103332	0.0118563	-0.106808		-0.0220303	-0.00160295		-0.030156	-0.120498	0.0106424	0.295121
	-0.11232	-0.0417373		0.160168	-0.0635682	0.147251	0.0956833		0.334409	-0.19103		-0.139124	0.0193559	-0.01552	-0.0613479		-0.107282	0.422232		-0.123257	0.0501855	0.165028	-0.163553		-0.0661585	0.013576		-0.0185547	0.0126407	-0.00833026	0.161141
	-0.143684	-0.0772835		0.238826	0.0476323	0.0172967	-0.0265679		0.327313	-0.27994		-0.0257265	0.323493	0.0646416	-0.0424393		0.011647	0.231928		-0.0674057	0.131437	-0.0244055	0.0177454		-0.024514	-0.00193322		-0.00544851	-0.118345	-0.00472594	0.362906
	-0.0599384	-0.12355		0.15741	-0.0283011	0.000377824	0.00065789		0.0373081	0.230456		0.00393082	0.0867626	0.0271226	-0.00176209		0.0258376	0.0943904		-0.0430561	0.0787145	-0.104584	-0.0368876		-0.0607975	-0.0360348		-0.00625821	-0.111262	0.00379745	0.341292
	-0.171665	-0.262509		0.0394879	-0.0369065	-0.0111881	-0.0619275		0.102892	0.186871		-0.0307146	0.144424	-0.0325038	0.00322598		0.113403	0.152978		-0.102204	-0.0301493	-0.0867938	-0.207983		-0.0297557	-0.0690692		-0.041845	-0.100502	0.0577995	0.484463
	-0.0870096	-0.0892118		0.125851	-0.0463654	-0.0287556	0.0106676		-0.206953	-0.323765		-0.0764205	-0.0993141	-0.0295625	0.0293863		0.317077	0.402729		-0.116183	0.151059	0.0756526	-0.0448328		0.0228046	0.00963868		-0.0178766	-0.0857622	-0.0315999	0.343456
	-0.135537	-0.0775559		0.624687	-0.103351	0.198613	-0.00176494		0.317768	0.124709		-0.194928	0.00303622	-0.122777	-0.135478		-0.0885307	0.198331		-0.370564	-0.0873748	-0.185064	-0.0852852		-0.0507584	-0.0213937		-0.072734	-0.015074	0.331127	0.925601
	-0.176739	-0.215881		0.536764	0.0129068	0.014496	-0.0219917		0.407009	-0.0126863		-0.258973	0.0218906	-0.0541911	0.0040257		-0.112829	0.162129		-0.253744	0.0254448	0.0400389	-0.0696406		-0.0738072	-0.0842721		-0.0404657	-0.0297393	-0.0231594	0.865955
	-0.170947	0.0211002		0.408646	-0.0366318	0.206596	-0.0863579		0.444965	-0.0809221		-0.13541	0.143488	-0.256696	-0.00389015		-0.0930039	0.160703		-0.215291	0.268639	-0.10112	-0.204016		-0.0526105	-0.00285975		-0.0971265	-0.0173995	0.0656984	0.367342
	-0.143448	-0.115498		0.216295	0.017841	0.0745357	-0.0238888		0.19278	-0.042674		-0.073059	0.210543	-0.0540284	0.0189493		-0.106619	0.160306		-0.0832514	0.03672	-0.0577508	-0.141639		-0.0453462	-0.0481693		-0.00612965	-0.053188	0.0170986	0.412075
	-0.203506	-0.0223023		0.206206	0.0439888	0.0363292	-0.00148752		0.419249	-0.168652		-0.126261	-0.0379256	-0.0550314	0.00921709		-0.0360742	0.682049		-0.176113	0.0434136	0.0719873	-0.0180359		-0.0773046	0.0742522		-0.0348387	-0.0142979	0.0661864	0.178347
	-0.148657	-0.133611		0.283992	-0.0154195	0.0536589	-0.0892801		0.263549	0.00736613		-0.0597755	0.23204	0.0238153	-0.0831978		0.125518	0.218407		-0.110864	-0.195121	-0.000413463	-0.0837989		-0.0141039	-0.0398182		-0.00804026	-0.189849	0.00925084	0.116671
	-0.128102			0.237902	0.0358246	0.0422436	0.0303739		0.14401			-0.0964677	0.00845804	0.229411	-0.10559		-0.191469			-0.105422	0.000804577	0.266572	-0.0499285		-0.0630932			-0.0718932	-0.0173411	0.00451454	0.116042
	-0.178494			0.281865	-0.0654745	-0.0475821	0.0565204		0.452107			-0.107108	0.203345	0.0380476	-0.0292643		-0.0596324			-0.139259	0.0724455	0.120128	-0.0848829		-0.0466341			-0.106629	-0.0822638	-0.0609462	0.641438
	-0.0863491			0.198015	0.0857093	0.0649699	-0.0475781		0.0955871			-0.0568478	0.146037	-0.0977147	-0.0513582		-0.0896674			-0.0926605	-0.140008	0.0396031	-0.0512024		-0.0367837			-0.0494619	-0.0430026	0.0357197	0.171084
	-0.0686635			0.319371	0.0547977	0.106033	0.0578216		0.0524521			-0.170665	0.0804733	0.0486744	0.0164281		-0.195038			-0.15373	0.075295	-0.0544989	-0.0353679		-0.0403758			-0.0231052	-0.0978704	-0.0500206	0.124733
	-0.221211			0.141618	0.0992792	-0.0530618	-0.042529		0.178629			-0.0189221	0.0549637	-0.0466954	0.000271091		0.135709			-0.0351667	-0.264024	-0.0384074	-0.0690037		-0.0217631			-0.000631791	-0.0494332	-0.00343068	0.449731
	-0.125448			0.601487	0.0230341	0.0647347	0.00440707		0.26428			0.0138663	0.207967	0.108043	-0.0665528		-0.026622			-0.304979	0.0142924	0.0619636	-0.0350326		-0.0402648			-0.118845	-0.0105272	0.0533404	0.215054
	-0.207757			0.121042	0.02168	0.0820512	0.00474262		0.49155			-0.065238	0.129432	-0.0795381	-0.0599246		0.109693			-0.0922358	-0.0723114	-0.0196674	-0.0803236		-0.0637661			-0.032961	-0.0271957	-0.0216155	0.177751
	-0.182225			0.170433	0.0378551	0.0776442	0.0916805		0.0986554			-0.0513582	0.191092	0.0632048	0.0523612		-0.0839162			-0.0286295	0.0668023	0.286139	-0.0288642		-0.0580778			0.0159599	-0.0410128	0.0811733	0.355326
	-0.208799			0.89745	-0.0181818	0.0351746	-0.00359461		0.147259			-0.194657	0.110673	-0.0896091	-0.116325		-0.0634465			-0.328558	-0.0473807	0.114876	-0.0741999		-0.0340324			-0.0296796	-0.00788856	0.0443759	0.424815
	-0.114574			0.126103	0.0953121	-0.038328	0.176851		0.128944			-0.0216059	-0.0353502	0.111174	-0.171573		-0.154524			-0.0556164	-0.0542307	0.117323	-0.256928		-0.052307			-0.0146171	-0.108764	-0.0306336	0.261237
	-0.115856			0.205177	0.00695408	0.000819059	-0.0177789		0.24469			-0.00653329	0.00597755	0.144966	0.195524		0.0197372			-0.110853	0.021623	-0.125045	-0.115826		-0.0206278			-0.0109805	-0.00173758	-0.112157	0.253849
	-0.175952			0.423115	0.0677058	0.024227	-0.0269523		0.419954			-0.279346	0.21835	-0.0550314	-0.0325038		0.036774			-0.355154	-0.129839	0.0457156	-0.0163039		-0.0428773			-0.0288461	-0.158178	0.0760178	0.192006
	-0.14447			0.222768	0.0178528	-0.0329936	0.0183786		0.0782839			-0.164552	0.0436863	-0.0978367	-0.0646958		-0.221063			-0.349734	0.00105042	-0.0481294	-0.0674504		-0.105959			-0.120654	-0.0593427	0.0165612	0.261672
	-0.115208			0.120095	0.063057	0.0110613	0.00217711		0.221205			-0.107054	0.261996	-0.0646281	-0.0181631		0.0958137			-0.105366	-0.0882576	-0.0295123	-0.0428549		0.00721457			-0.0371691	-0.230637	0.0132987	0.0513122
	-0.119215			0.148716	-0.0116927	0.188528	-0.0312339		0.024628			-0.0849463	0.00580134	0.113221	-0.112598		-0.278015			-0.0961023	-0.0973874	0.212978	-0.0352226		-0.0915545			-0.0362418	0.00350684	0.126306	0.36714
	-0.0536711			0.457305	-0.114084	-0.0605998	-0.00314413		-0.0475932			-0.231105	0.27433	0.178554	-0.0256316		-0.271048			-0.179376	0.366831	0.0450787	-0.133213		-0.0872965			-0.0731714	-0.118068	0.0544937	0.17807
	-0.103334			0.388184	-0.0948616	-0.0643833	-0.100452		0.301219			-0.141184	0.228137	-0.0667697	0.0291965		-0.126147			-0.153462	0.156323	0.141539	-0.177275		-0.0621819			-0.038563	-0.0607044	-0.0305746	0.479954
	-0.137723			0.932523	-0.0243525	0.01866	-0.174329		0.517164			-0.185277	-0.0786299	0.0219855	0.210407		-0.0392112			-0.282183	-0.0258135	0.108808	0.126821		-0.0760633			0.0417878	-0.0432055	-0.0109098	0.623965
	-0.117024			0.223439	0.061831	0.207818	-0.091872		0.194367			-0.0451637	-0.092198	0.0854343	-0.103597		-0.191731			-0.321965	-0.247441	-0.127593	-0.184025		-0.0663723			0.0390267	0.0400679	-0.0150344	1.25621
	-0.19047			0.236275	-0.0814634	-0.000465014	-0.0438884		0.318437			-0.0794432	-0.0115485	-0.0161028	0.0252792		-0.0692983			-0.203536	-0.0341834	0.171576	-0.0224499		-0.0873321			-0.0418572	0.00753763	0.00265998	0.112104
	-0.188909			0.109504	0.164414	0.0220604	0.0835282		0.230704			-0.0436727	-0.0765154	-0.0572408	-0.0284374		-0.0866599			-0.0619524	-0.137806	0.0110071	-0.0487775		-0.0556493			0.00300299	-0.0514243	0.0220664	0.207108
	-0.0964834			0.287566	-0.00663702	-0.0557753	-0.0152741		0.00734701			-0.0441743	-0.00471698	-0.00250759	-0.000433745		-0.127339			-0.191366	0.0509566	0.0534038	-0.123257		-0.029792			0.0482769	-0.0212835	-0.00742248	0.344344
	-0.133233			0.329772	0.21478	0.0541319	-0.00139636		0.433456			-0.0207656	-0.0443911	0.0380883	-0.217361		-0.086473			-0.116932	0.0270204	0.166637	0.0861345		-0.0470906			-0.043462	0.0642435	0.00400277	0.529281
	-0.115886			0.625835	0.11623	0.142049	-0.0369039		0.0865058			-0.178717	0.133336	-0.263297	0.00711614		-0.0310759			-0.328178	-0.232065	0.110216	0.0685679		-0.0297477			-0.0032016	-0.106211	0.0562166	0.140892
	-0.149874			0.322948	0.158115	0.0341204	0.0147206		0.246191			-0.178174	0.0949089	0.0230698	0.000935264		-0.13819			-0.217258	0.202016	0.041324	-0.021433		-0.0709304			-0.0684473	0.0456693	-0.0312484	0.23092
	-0.100866			0.468025	0.0576195	-0.0114364	0.0248347		0.246327			-0.215436	0.147216	0.0488777	0.0715002		0.0308681			-0.329407	0.171833	0.0500067	-0.0839666		-0.0171045			0.161826	-0.0808406	-0.0124433	0.311558
	-0.103921			0.197266	0.102677	0.058572	0.021421		0.196716			-0.010681	0.246869	-0.0241406	-0.090219		-0.175077			-0.053158	0.0352561	0.0546889	-0.0162368		-0.0433028			-0.00400703	-0.0535975	0.00160415	0.247334
	-0.142868			0.447272	0.00111234	0.0176864	0.0114523		0.406406			-0.113018	0.13419	0.00155877	0.00950173		-0.0389633			-0.216051	-0.017913	0.0236568	-0.0918894		-0.0013174			-0.081629	-0.0164004	-0.0438897	0.140583
	-0.100446			0.675806	0.0542098	-7.92638e-06	0.00328813		0.403171			-0.138799	0.0274073	-0.00466276	-0.123455		-0.0547887			-0.40525	0.0195557	0.00597846	-0.14212		-0.0585876			-0.141703	0.0120619	0.0283417	0.0918175
	-0.150203			0.273707	-0.00470827	0.0634665	-0.00797394		0.313304			-0.0839433	0.117748	0.00153166	-0.0683149		-0.183742			-0.0489004	0.0290207	0.00146388	-0.0431901		-0.094059			-0.0453543	-0.0711761	0.0421168	0.251343
	-0.0874613			0.140076	0.125372	0.0259312	0.0645062		-0.159859			-0.144817	0.0813544	-0.0377901	0.101822		0.208634			-0.051627	-0.0304845	0.0026484	-0.162312		0.0660526			-0.0344701	-0.0157777	0.00696981	0.575525
	-0.0867562			0.224762	-0.106138	-0.0111049	-0.000772822		0.169445			-0.138663	0.0336017	-0.0506398	-0.0196405		0.143117			-0.0959793	-0.0596505	0.0535714	-0.0973427		0.0133394			-0.0451216	0.0205561	0.0288589	0.597338
	-0.128637			0.166014	0.162586	0.0159254	0.0106147		0.199975			-0.153505	0.0328427	-0.0565089	-0.0379392		-0.162327			-0.137069	-0.220868	0.0614719	-0.0692383		-0.036103			0.0131994	-0.0226482	0.0413235	0.0774855
	-0.0450228			0.0579934	0.0276036	-0.0562799	0.0139689		0.143176			0.0513988	-0.0627711	0.0374105	-0.00757699		0.0721829			-0.0404747	-0.0991306	-0.0884141	-0.0546777		-0.0228941			-0.00608944	0.0134918	-0.0130044	0.130948
	-0.153594			0.190047	0.0137047	0.0842521	-0.0435264		0.312309			-0.135139	0.0703616	-0.0119822	-0.0221888		-0.104281			-0.192059	-0.0226511	-0.0114429	0.0528674		-0.0387801			-0.0441712	-0.107279	0.102898	0.153132
	-0.00710071			0.557697	0.0415223	0.0564741	0.14831		-0.17421			-0.0505991	0.0394979	0.0132699	-0.0688842		-0.11345			-0.208453	-0.0608014	-0.0557617	-0.0493586		-0.014697			-0.113234	-0.0303412	-0.0274985	0.462202
	-0.144739			1.00593	0.104175	0.167801	0.04378		0.483953			-0.202437	0.0271633	-0.0599517	0.0418022		-0.0299677			-0.390756	0.138387	0.11111	0.00496156		-0.0729399			-0.0802034	-0.115962	0.116973	0.219356
	-0.0822925			0.469572	0.0727721	-0.00913779			0.127249			-0.126938	-0.0104099	0.0711885			-0.12059			-0.209503	-0.138443	0.0151752			-0.045468			-0.0825947	-0.0285841	0.0642593
	-0.0940877			0.270238	0.118036	0.000791317			0.0877294			-0.0163197	-0.100168	-0.113967			-0.130144			-0.0555046	-0.356808	-0.00186617			-0.0650277			-0.0364751	0.0165685	0.00144818
	-0.17598			0.223223	0.0818306	-0.0089			0.186948			-0.252887	0.0501654	0.059274			0.135476			-0.224365	0.0138454	0.0510348			0.0252728			-0.0299068	-0.0349758	-0.0838223
	-0.177927			0.0982924	0.00359065	0.111409			0.20935			-0.110903	0.0281392	-0.0844313			-0.139617			-0.107087	-0.160301	-0.0236345			-0.0660046			0.0203416	-0.0477316	0.0777353
	-0.160574			0.0822203	-0.0266776	0.0114536			0.24139			-0.0885247	0.246544	-0.0766916			-0.178971			-0.145964	0.0896321	-0.0142142			-0.0697692			-0.0846667	-0.0734852	3.59457e-05
	-0.10095			0.271298	0.0827659	0.0605047			0.367			-0.199997	-0.0492979	0.00875624			0.251565			-0.167821	-0.0232657	-0.0079452			-0.0328832			-0.0145184	-0.0485602	0.0140871
	-0.0820825			0.471384	0.112533	0.000524462			-0.2024			-0.0619849	-0.0341168	0.0170245			-0.23954			-0.183265	-0.186014	-0.00240256			-0.0652123			-0.106803	0.0962035	-0.0174781
	-0.0867437			0.0978485	-0.0361324	0.101983			0.329397			-0.0171465	-0.0790637	-0.0827505			0.00872252			-0.0552365	0.270271	0.0642879			-0.0271085			-0.021278	-0.0275783	0.0518623
	-0.158029			0.184572	0.0603884	0.22586			0.0746795			-0.00437812	0.0275564	0.11722			-0.150586			-0.125112	-0.0583765	0.172939			-0.0448392			-0.0697346	-0.0771248	-0.0598752
	-0.0910262			0.121795	0.0547066	0.22442			0.129852			-0.0993006	0.343147	0.0132021			-0.109983			-0.119424	-0.0186729	-0.0889952			-0.0161075			-0.0140834	-0.0103865	-0.0269964
	-0.121868			0.186057	-0.0037069	0.0178211			0.349549			-0.0540013	0.0107216	-0.107393			0.0753341			-0.115759	0.0592482	0.110942			-0.062104			-0.0515327	0.016493	0.101262
	-0.0912493			0.133902	0.104245	-0.0493615			0.122984			-0.00847159	0.0535404	-0.166829			0.0616831			-0.0335576	-0.033904	0.0274674			-0.0605544			-0.00331127	-0.0328915	-0.056202
	-0.18983			0.106681	0.0773562	-0.1365			0.226144			0.031189	0.0588403	-0.0333713			0.025708			-0.112496	0.0678303	-0.110194			-0.0394278			-0.0402549	-0.00482221	0.0738763
	-0.208178			0.190134	0.0509468	0.160266			0.235775			-0.111513	0.0271904	0.0710258			-0.128984			-0.128889	-0.0405864	-0.0922358			-0.0470706			-0.0517545	-0.0160385	0.0750394
	-0.207777			0.0951311	0.0460126	0.0159466			0.470739			0.0516157	-0.0542859	-0.151635			-0.0107741			-0.0760884	-0.276965	0.104584			-0.0560423			-0.063209	-0.10155	0.084052
	-0.199948			0.377614	0.0054441	0.0523577			0.215497			-0.257658	0.168808	0.0619578			-0.0930683			-0.271958	-0.0714956	0.287368			-0.0923838			-0.0929915	-0.263297	0.029258
	-0.108393			0.289243	-0.00682858	-0.00414285			0.0120237			-0.0408127	0.1197	-0.00448655			-0.21859			-0.0630364	-0.0275568	0.0509566			-0.0859048			0.0246057	-0.0286816	-0.016326
	-0.149779			0.0670189	0.0707244	-0.0170827			0.543038			-0.0725575	-0.0995175	0.0437134			0.0444182			-0.0397483	-0.151361	0.00549794			-0.0499631			-0.0347144	0.0200699	0.0037286
	-0.0841252			0.356091	0.0722569	0.0127707			0.103953			-0.11928	0.169974	0.0176616			-0.221971			-0.272104	0.0834972	-0.00750939			-0.0830689			-0.0393154	0.0121027	0.0242445
	-0.0712195			0.0953557	-0.0155502	0.0364138			-0.156705			-0.109168	-0.0410703	0.021755			0.0376265			-0.143248	-0.0915542	-0.00969962			-0.0342669			0.0238125	-0.0188106	-0.0112169
	-0.138044			0.0838703	0.0198582	-0.0255375			0.167916			-0.0355942	0.202478	-0.12622			-0.0252163			-0.0789715	0.15639	-0.18598			-0.0665146			-0.00823522	-0.0487679	0.00552589
	-0.127986			0.722377	0.112861	-0.0286856			0.164285			-0.199902	0.19936	0.0693315			0.25851			-0.276897	-0.311796	-0.00679421			-0.00472234			-0.104281	-0.115648	0.0185961
	-0.126353			0.138124	-0.0401471	0.0289815			0.246612			-0.0466412	0.163603	-0.0359873			-0.0619083			-0.0755856	0.0721884	0.0182259			-0.112928			-0.0239855	0.00353974	0.0133767
	-0.113274			0.177019	-0.0325735	0.178153			0.093142			0.0207385	0.167724	0.0487557			-0.158698			-0.107489	-0.00477159	0.473538			-0.0545889			-0.0336756	-0.0518124	0.116965
	-0.0813764			0.0707046	-0.0727391	0.165499			0.278573			0.0158317	-0.0711614	-0.0199794			0.0236486			-0.0870396	0.280742	0.317126			-0.0206562			0.0235316	-0.0221992	0.0698084
	-0.10187			0.185521	0.0852865	0.000354045			0.148087			-0.0483084	0.0491623	-0.100304			-0.0643078			-0.15183	-0.267913	-0.0393461			-0.0673213			-0.00645865	-0.0604905	-0.0330932
	-0.188471			0.253527	0.0422912	0.0729914			0.117984			-0.08027	0.221956	0.0580541			0.0993649			-0.161161	-0.0941355	0.287916			-0.0285642			0.0247349	0.258127	0.100966
	-0.0865244			0.156029	0.223689	0.0407997			-0.226687			-0.00710258	-0.0851496	0.0332222			-0.0457234			-0.0962587	0.246692	0.0643103			-0.0169394			-0.0842805	0.000874272	-0.0226452
	-0.114836			0.243181	0.0689318	-0.0304981			0.297361			-0.0303486	0.216981	0.0715815			0.200775			-0.123525	0.223907	-0.00795637			-0.00843065			-0.0930951	-0.0453933	-0.0116135
	-0.161889			0.0585231	0.192863	0.195891			0.409966			-0.0122804	-0.0159944	-0.130395			-0.0888843			-0.0680315	-0.259566	0.0515041			-0.0762185			0.014965	-0.166273	0.0280736
	-0.137591			0.392016	0.0278573	-0.0617188			0.440559			-0.0226632	0.206653	-0.0246557			0.00440744			-0.167933	0.0907719	-0.0413463			-0.0633124			-0.0474355	-0.00362381	0.165594
	-0.156328			0.513147	0.043496	0.0675909			0.422724			-0.168456	0.113668	0.0232189			-0.0813888			-0.235652	-0.165475	0.12424			-0.0399592			-0.029459	-0.100393	0.069597
	-0.214855			0.367966	0.111002	0.0537435			0.404858			-0.0569833	0.0102608	0.0145305			0.0753452			-0.10055	-0.10207	0.0764013			-0.0675078			-0.0254331	-0.0532788	-0.0299805
	-0.0913688			0.309311	0.00874148	0.0647361			0.46614			-0.108884	0.118101	0.239319			0.0791202			-0.0985719	-0.0776976	0.292944			-0.0287677			-0.034138	-0.0338633	-0.0391704
	-0.174855			0.392156	-0.0522018	0.00966622			0.263803			-0.110646	0.0410703	0.106498			-0.167882			-0.220465	-0.0305292	0.0133426			-0.0878655			-0.0505859	-0.0967731	-0.0207078
	-0.0401482			0.092452	-0.020458	-0.106875			0.143194			-0.0635844	0.354438	-0.0531338			-0.178615			-0.10179	0.0847823	0.529546			-0.093647			0.0271037	-0.0474282	-0.0110164
	-0.161909			0.256824	0.0499256	0.00586552			0.258213			-0.102974	0.217279	-0.0470478			-0.0631718			-0.145304	-0.0592705	0.0435142			-0.0289484			-0.0481776	-0.158912	0.0252741
	-0.178248			0.802144	-0.0440575	0.110529			0.45028			-0.220858	0.0318803	0.0188679			-0.0781487			-0.192316	0.0495262	0.111345			-0.049787			-0.0348265	-0.0561246	0.00760891
	-0.150606			0.114785	-0.0470642	0.018191			0.237948			-0.0475222	0.0818152	-0.0277597			-0.154058			-0.0529903	0.0269198	-0.0197233			-0.0956166			0.0163285	-0.0993935	0.0415666
	-0.13665			0.196253	0.0543816	-0.00735568			0.360257			-0.132618	-0.0441607	0.00981349			0.079622			-0.147204	0.0332	-0.0729595			-0.0811647			-0.00574461	-0.00207998	0.00659634
	-0.15153			0.446095	-0.0406967	0.0501647			0.378156			-0.0517512	0.0481457	-0.0279088			-0.07954			-0.238244	0.151607	0.0205949			-0.0549375			-0.0807566	-0.0428119	0.0585269
	-0.0409993			0.511664	0.219299	-0.170239			0.398917			-0.219638	0.152827	-0.0579999			0.00911831			-0.187712	0.122318	0.6562			-0.0418169			-0.0346212	0.0167239	-0.00548263
	-0.179569			0.197293	0.00748382	0.0110916			0.244981			-0.0678676	0.0874675	-0.0433745			-0.0606849			-0.0017656	0.0632599	-0.0489898			-0.066413			-0.01366	-0.00646657	-0.0200285
	-0.202707			0.092843	0.00839932	0.0203985			0.426801			-0.0121584	0.148395	-0.00801074			-0.0621011			-0.0472801	0.156468	0.090839			-0.0606761			-0.0623889	-0.0372026	-0.0003491
	-0.0513771			0.474659	-0.010011	0.0947969			0.170416			-0.182038	0.0677321	-0.0292778			-0.103987			-0.227684	-0.00298364	0.0719985			-0.0264253			-0.0643598	-0.0308499	0.0126571
	-0.0532911			0.209086	-0.0221701	0.0736559			0.204006			-0.0670001	0.0516564	-0.0268922			-0.0814626			-0.145573	-0.0542643	-0.110495			-0.0391101			-0.00691132	0.00570866	0.030739
	-0.141897			0.340784	0.122119	-0.0383267			0.291039			-0.14174	0.151824	0.0068586			-0.00859546			-0.164972	-0.20082	0.0419386			-0.0762882			-0.0327959	-0.0926363	0.0224393
	-0.0726816			0.364288	0.183662	0.0307557			0.374062			-0.0847159	0.106552	-0.0458821			-0.0497288			-0.0782563	-0.0718867	-0.0538396			0.00233579			0.0164735	-0.0585671	-0.0457814
	-0.049738			0.30964	-0.00114404	-0.00610992			-0.0994063			-0.0674067	0.116461	0.0780742			-0.206807			-0.274953	-0.150534	0.574222			-0.0370786			-0.0135832	0.0100892	-0.0243864
	-0.102109			0.598137	-0.00125237	0.0625101			0.158505			-0.168686	-0.192244	0.191404			-0.223547			-0.279669	-0.288195	0.131001			-0.0715348			-0.093	-0.0465387	-0.028968
	-0.140743			0.0473152	-0.0370426	0.0123493			0.322099			0.0322327	-0.00140967	-0.0477933			-0.0676406			-0.0628352	0.0474477	0.00537502			-0.0691441			0.00329726	-0.0301956	0.0382261
	-0.131474			0.315572	-0.0296433	0.18025			0.127171			-0.0100033	0.126857	0.0539335			-0.00575689			-0.0989965	0.0060455	0.391293			-0.0479395			-0.0169761	0.0073774	0.151476
	-0.117455			0.139881	-0.00831609	0.00734247			0.292452			-0.0917643	-0.0610361	0.0895007			-0.11642			-0.12386	0.28063	0.0215113			-0.0666948			-0.061999	-0.13199	-0.0490866
	-0.0684816			0.474299	0.000632789	0.0423031			0.335367			-0.116122	0.12824	0.0134054			-0.0907348			-0.0257576	-0.0105266	-0.0256124			-0.0355907			0.0484188	-0.0749577	0.0387495
	-0.183196			0.0342908	-0.013389	-0.0849193			0.254534			-0.061497	0.0689384	0.0665528			0.245001			-0.0692048	-0.0257688	0.111177			-0.0337171			-0.0378581	-0.045478	-0.00624176
	-0.190832			0.647244	-0.00210842	0.00289577			0.51946			-0.178703	0.0116569	-0.0388744			0.0391024			-0.337878	0.017656	0.306991			-0.0577168			-0.0341289	-0.00338438	0.0690042
	-0.13142			0.889151	-0.0111947	0.0666252			0.0142917			-0.310467	0.0107488	0.0349978			0.0400537			-0.313137	0.0881571	-0.0497832			-0.0198212			-0.134146	-0.0371349	0.01593
	-0.0742103			0.33891	0.0404483	0.0506628			0.0726723			-0.10742	0.30022	-0.183569			0.0503497			-0.145293	-0.113054	0.00126274			-0.00910414			-0.0288918	-0.0468512	0.107667
	-0.101491			0.7491	0.0482796	0.0381166			0.137611			-0.220072	-0.0362991	-0.00965083			-0.133544			-0.229483	-0.00117334	0.0400724			-0.0896428			-0.0347881	-0.0341137	-0.0212567
	-0.100846			0.399656	0.191645	0.0119107			0.227046			-0.0146118	0.1785	-0.0306062			-0.227982			-0.539771	-0.298252	-0.219672			-0.034028			-0.136549	-0.123475	0.0968413
	-0.135161			0.144824	-0.0668749	0.0029856			0.276634			0.0294811	0.0124837	0.00614021			0.0672342			-0.11463	0.190964	0.0767477			-0.0375309			-0.0326241	0.0606203	-0.00435735
	-0.0909716			0.273888	-0.0323819	0.135466			-0.0240996			-0.0222023	0.0362177	-0.040623			-0.164804			-0.165162	-0.0345409	-0.116921			-0.0625904			-0.030881	-0.00910523	0.0115812
	-0.0977697			0.225931	0.0614242	-0.107867			0.351445			-0.280755	0.0414498	0.0305791			-0.0302107			-0.204966	-0.00457045	0.0698753			-0.0277853			-0.0537467	0.0207663	-0.0166666
	-0.112347			0.402179	0.0084297	0.122873			0.00205429			-0.279047	0.0401214	0.107772			-0.184361			-0.262091	-0.124553	0.291235			-0.0720996			-0.09699	-0.0126437	0.0394793
	-0.0920817			0.77483	0.0648312	0.152645			0.00127425			-0.260125	0.0549772	-0.0668103			-0.079808			-0.424303	-0.164044	-0.0709034			-0.0525508			0.0138921	-0.0170224	-0.00403932
	-0.0610951			0.0815453	-0.0653385	0.155049			-0.0327562			0.00782097	0.285825	-0.201204			-0.201157			-0.0839442	-0.123849	-0.0327642			-0.0900848			-0.0506621	-0.0919418	0.141186
	-0.170002			0.140162	-0.0577305	0.0276604			0.178515			-0.013785	0.0667697	-0.0571324			-0.164786			-0.0755185	-0.0980578	0.0250425			-0.0550515			-0.00516582	-0.0236504	0.121674
	-0.117969			0.283933	0.116045	-0.0446889			0.291606			-0.120541	0.0552077	-0.020752			-0.0946323			0.0158904	0.0182371	0.375201			-0.0436342			-0.0727827	-0.0415642	-0.074329
	-0.174678			0.152736	0.00739795	0.177538			0.39717			-0.0939872	0.0304028	-0.0101795			0.0310833			-0.101656	0.0889616	-0.0822121			-0.0119275			0.0217331	-0.0316535	0.000953475
	-0.190373			0.261368	0.00204633	0.0483126			0.370672			-0.169405	0.122072	-0.00986771			0.134561			-0.277993	0.385974	0.0838772			-0.0386715			-0.0670808	-0.0844115	0.0223479
	-0.026451			0.646048	0.00644679	-0.019491			0.0867619			-0.259258	-0.0216195	-0.00614021			0.119855			-0.195456	0.0373681	0.0695736			-0.0288898			0.0380153	-0.0383114	0.043596
	-0.0740722			0.121522	0.365534	-0.0147325			0.118345			-0.0337915	0.189831	0.0428595			0.179014			-0.0742334	-0.250704	-0.0352561			0.0236569			-0.0325491	-0.00861661	-0.00443655
	-0.132206			0.113327	-0.0100269	-0.0186257			0.336954			-0.0312026	0.0989617	0.0946378			-0.0257714			-0.163497	0.246726	0.028976			-0.0390264			-0.024766	0.000296095	0.0317595
	-0.174726			0.664068	-0.0298362	-0.0265349			0.431891			-0.192434	0.0666206	0.0467496			-0.01219			-0.481931	-0.065316	0.0812623			-0.0287426			-0.139807	-0.0711877	0.011396
	-0.172907			0.25805	0.130936	0.114804			0.339541			-0.120974	-0.00543537	-0.136332			0.0316955			-0.107567	0.0705234	-0.0462073			-0.0203981			-0.0667067	-0.00803051	-0.0277878
	-0.169976			0.0963359	0.00692501	0.0790049			0.575449			-0.0552077	-0.00302266	-0.0630422			-0.0413145			-0.0960576	0.0250983	0.186919			-0.0857842			0.0169895	-0.0269526	0.0263695
	-0.164457			0.225605	0.14094	0.0716822			0.236973			-0.182688	-0.0272446	-0.124187			-0.153596			-0.137214	-0.0277914	0.0824356			-0.0974217			-0.0337329	0.0419182	0.051077
	-0.104221			0.12233	-0.066036	0.118367			0.463019			-0.00214162	0.0457872	-0.282517			-0.0200048			-0.0632375	0.0418492	-0.31079			-0.0417641			-0.0456419	-0.0745367	0.172029
	-0.152288			0.568229	0.0350359	0.404323			0.551714			-0.0764341	0.123048	-0.210461			-0.0621986			-0.15972	0.102472	0.0520405			-0.047852			-0.0858066	-0.0143563	0.146838
	0.00425285			0.300368	0.0799243	0.0906064			-0.0526213			-0.151919	0.00913576	-0.0438489			0.0103565			-0.182348	0.0425979	0.0818099			-0.0167834			-0.0182141	-0.0515778	-0.014784
	-0.177288			0.348495	-0.00747193	0.335004			0.240254			-0.140452	-0.0288441	-0.352418			-0.120114			-0.131012	-0.0653048	0.0193881			-0.049106			0.0485279	-0.0288717	0.125561
	-0.0699651			0.117909	-0.038941	-0.052392			-0.0857514			0.0319887	0.15909	0.0373021			-0.205378			-0.0716409	-0.0252436	-0.070367			-0.0895153			-0.0630207	-0.0539856	0.130764
	-0.138668			0.114297	-0.00245982	0.0741368			0.185984			0.0227852	0.258472	0.110361			0.0139286			-0.169263	0.0654389	-0.112998			-0.0430228			0.0118797	-0.16668	-0.0639382
	-0.013511			0.109277	-0.0243551	0.0575785			-0.0283202			0.00624864	0.00828183	-0.188476			-0.231754			-0.0922582	-0.0639862	-0.127134			-0.0827706			-0.0158435	-0.0624255	0.0479717
	-0.118533			0.152041	0.0746863	-0.0327795			0.0918779			-0.0870202	0.0894735	0.0616596			-0.0425174			-0.0876989	-0.112451	-0.0533926			-0.0284138			0.0163334	-0.0195819	0.0441919
	-0.204388			0.202932	-0.00702674	-0.00803471			0.261318			-0.126139	-0.0472647	-0.0746991			-0.0802443			0.0934092	0.0222153	0.0602204			-0.0667235			-0.000562946	-0.0736338	-0.00377613
	-0.15198			0.161463	0.0254529	-0.0201594			0.304177			-0.0137579	0.0418971	0.0481051			-0.111965			-0.113132	-0.0512359	0.0957335			-0.0480097			-0.0219062	-0.0111164	0.0135978
	-0.135415			0.226334	0.0988221	0.386044			0.0294648			-0.0787655	-0.0331137	0.160147			0.174759			-0.0717415	-0.00510683	0.285424			0.0154476			-0.0105327	0.0217746	-0.0284452
	-0.149608			0.119786	0.0241887	0.418806			0.430015			-0.0775998	0.140412	0.0874268			-0.0181048			-0.114071	-0.0750827	0.0174213			-0.0875516			-0.00754433	-0.0161896	0.119329
	-0.194204			0.333426	-0.0771078	-0.000424061			0.284068			-0.093933	0.0712427	0.034293			-0.103586			-0.210777	-0.0587788	0.0657183			-0.0569767			-0.0278476	-0.0693271	0.0101964
	-0.112782			0.698005	0.211246	-0.077915			0.23074			-0.0408941	0.147189	0.00555736			-0.0768361			-0.19054	-0.00851511	0.194931			-0.0364479			0.0617754	0.156444	-0.100443
	-0.177374			0.484327	0.0269286	0.076294			0.283291			-0.277245	0.152787	0.0205216			0.0376544			-0.400322	0.00727472	-0.04433			-0.00187967			-0.0672708	-0.108302	0.0218605
	-0.1689			0.16082	0.175592	-0.0464473			-0.182506			-0.0201014	0.1483	0.0454348			0.0767619			-0.0985495	-0.15287	0.268025			-0.0276403			-0.000631791	-0.0247386	-0.108319
	-0.10982			0.105083	0.0020067	0.051972			0.115056			-0.0418293	0.089094	0.189343			-0.199316			-0.13803	-0.0175219	0.302052			-0.0755561			-0.0159032	0.00965416	-0.0104754
	-0.0470645			0.615716	0.0187961	-0.0189678			0.316994			-0.233097	0.127033	0.165433			-0.13742			-0.339699	0.0398266	0.214442			-0.0536621			-0.112519	-0.0736424	-0.042383
	-0.115066			0.878136	0.106556	0.00297107			0.238392			-0.0990295	0.129487	0.136996			-0.144102			-0.416078	-0.114406	0.23449			-0.0501243			-0.00572755	0.0505987	0.0409854
	-0.121055			0.344443	0.0352869	-0.0240988			0.188957			-0.143394	0.0876708	0.0706734			-0.128662			-0.161374	-0.147875	-0.0237462			-0.0543515			-0.00254483	-0.064963	0.00942935
	-0.156995			0.0689727	0.0139663	0.0113717			0.431511			-0.0721508	-0.00243982	-0.00962373			-0.0253456			-0.0746134	-0.047213	-0.0252101			-0.0610344			-0.0857841	0.0271201	-0.0189623
	-0.173925			0.0899935	0.00853539	-0.0131406			0.309523			-0.0326258	0.0982433	0.00688571			-0.213544			-0.104874	-0.0117111	0.0718979			-0.120498			-0.0121046	-0.0686276	0.00564104
	-0.0402002			0.220005	-0.0131763	0.30162			0.210606			-0.10746	0.13175	-0.150659			-0.0911726			-0.218644	0.107355	0.0715515			-0.0398656			-0.0900872	-0.0424835	-0.00975834
	-0.138244			0.375296	0.0080215	-0.0481171			0.445413			-0.109087	0.229167	0.0251708			-0.0887502			-0.224768	0.075809	0.0277356			-0.031396			-0.0160062	-0.0235523	-0.034054
	-0.145811			0.646938	0.0158871	0.053367			0.114563			-0.20729	0.136426	0.0468309			0.0421765			-0.360529	-0.114865	-0.0407317			-0.0545413			-0.111878	-0.0919119	-0.103938
	-0.0732533			0.107372	-0.00694087	0.0933595			-0.0876558			-0.124512	-0.049325	-0.15055			-0.0734313			-0.0123704	-0.0921911	0.0280373			-0.0275384			-0.0122587	0.015244	-0.0216131
	-0.010941			0.309925	0.20323	0.117317			0.246462			-0.0727879	0.192488	0.0369497			-0.0820299			-0.153775	0.0194998	0.276261			-0.0618296			-0.0462505	-0.0514133	0.0215327
	-0.0224683			0.813318	0.0704047	0.0171844			0.385502			-0.193966	0.00277868	-0.0146389			-0.0684787			-0.355165	-0.187366	-0.005118			-0.0350254			0.0838491	-0.0366847	-0.0178053
	-0.0630447			0.320995	0.220199	-0.00604122			0.0331988			-0.178595	0.0419242	0.0177836			0.0924498			-0.150657	-0.231595	0.0246178			0.0148304			0.0190025	-0.00893525	0.00385594
	-0.186543			0.213613	0.147351	-0.117252			0.443288			-0.0846888	0.298254	0.115227			-0.0318583			-0.150646	-0.265063	0.0544989			-0.0759617			-0.0572999	-0.0491987	0.115653
	-0.10623			0.159085	0.0345392	0.047549			0.265071			0.0806766	-0.0152489	0.0293727			-0.110345			-0.0456374	0.0498503	0.424917			-0.0573742			-0.0338005	-0.00272944	0.0691455
	-0.148201			0.308015	0.00889472	0.268543			0.452067			-0.19875	0.223921	0.0263771			-0.0186796			-0.251553	-0.0618407	0.0496491			-0.0199238			0.0200431	-0.0706808	-0.100635
	-0.164184			0.818522	0.0444855	0.0559986			0.278176			-0.250054	0.0880097	-0.00485253			-0.203486			-0.263041	-0.134454	-0.0515935			-0.0658788			-0.0308713	-0.0532404	0.0970503
	-0.0704687			0.364233	0.0870449	0.192188			0.030351			0.0769356	-0.0192203	-0.11375			-0.122227			-0.225125	-0.110149	0.139885			-0.0487357			-0.0113381	-0.00096505	0.168709
	-0.097269			0.259059	-0.0251385	-0.0184553			-0.0203395			-0.0727608	0.0685318	0.0398504			-0.246696			-0.108886	-0.0237685	0.0786474			-0.0946303			0.0175001	-0.0879347	-0.0329311
	-0.164166			0.561719	0.0988671	0.102563			0.257169			-0.30026	0.161448	-0.188191			-0.16848			-0.326524	0.0556052	0.164704			-0.084168			-0.0627916	-0.153182	-0.0338919
	-0.0765686			0.410491	-0.00682593	0.107669			0.194757			-0.154712	0.0248319	-0.221888			-0.0477673			-0.180337	-0.0816422	0.352517			-0.0563925			-0.065819	-0.0183475	0.0859224
	-0.147066			0.115793	0.00289841	0.0463178			0.164314			-0.0280579	0.0043239	0.240688			-0.082554			-0.0426426	0.00310656	0.656021			-0.0541306			0.0190823	-0.00801711	0.0235322
	0.00978972			0.277224	-0.0166731	0.067933			0.221897			-0.137335	0.269085	-0.0203454			0.0600216			-0.133213	0.143841	0.125905			-0.0227792			-0.0426852	-0.0238076	-0.0589729
	-0.124575			0.349028	-0.106287	0.186041			0.483767			-0.068952	0.391631	-0.0137985			-0.0692975			-0.162525	0.12652	0.294475			-0.0475733			0.0109677	-0.0986593	0.0582314
	-0.0597497			0.065538	0.23675	0.268519			-0.0347862			-0.0522257	0.0176751	0.0241813			-0.168293			-0.0711716	-0.137382	0.25114			-0.0444579			-0.0269739	-0.0600043	-0.0172795
	-0.129724			0.540397	0.109042	0.10863			0.44389			-0.168198	0.120175	-0.00986771			-0.0225641			-0.192395	-0.164614	-0.00257018			-0.0329392			-0.0333418	-0.0172807	0.100265
	-0.028217			0.872124	-0.0405897	0.068472			-0.0898544			-0.14666	0.197259	-0.0360144			-0.172763			-0.514035	-0.00901797	0.0668917			-0.0276596			-0.0698004	-0.00731282	0.00965416
	-0.136129			0.655916	-0.0590502	0.00410322			0.307097			-0.178351	0.0969014	-0.0218635			-0.01436			-0.243105	-0.0598293	0.00338593			-0.0371089			-0.0557566	-0.0244559	0.0274558
	-0.104481			0.322892	0.115806	0.0560065			0.313499			-0.117599	-0.019505	-0.0327749			-0.0372824			-0.20567	-0.15554	0.085788			-0.034781			0.0398717	-0.0814724	0.0342227
	-0.0424709			0.599567	0.00595139	0.113269			0.290767			-0.122655	0.260817	-0.0327071			-0.0798723			-0.199356	-0.143639	0.0812511			-0.0559454			-0.0171583	0.11472	0.0497098
	-0.168021			0.711704	-0.00661456	-0.0472994			0.548113			-0.135898	0.306319	0.0691824			-0.0257878			-0.19597	0.100393	0.0732836			-0.0574979			-0.049783	-0.085555	-0.0293658
	-0.1054			0.253635	0.0562931	0.0353266			0.300819			-0.139097	0.045977	-0.0141781			-0.0394242			-0.0868832	0.023288	0.0268528			-0.00866423			-0.0214389	-0.103293	-0.0281357
	-0.0625394			0.127358	0.0705712	0.0330874			0.272211			-0.110781	-0.267526	-0.0383729			0.0360008			-0.11349	-0.312098	0.0448328			-0.0345063			-0.0308652	0.0788441	0.00635995
	-0.121384			0.249744	-0.097225	-0.0101511			0.487429			-0.22773	0.00515073	-0.0047712			-0.00374875			-0.325429	0.0767589	-0.0358037			-0.070245			-0.116464	-0.0307762	-0.0218367
	-0.119245			0.148633	0.20423	0.0721776			0.385728			-0.0458957	0.536692	-0.0147609			-0.0218669			-0.103969	-0.294721	0.35084			-0.0448407			0.0488508	-0.131085	0.0691839
	-0.122092			0.193042	0.00476375	0.0745331			0.140405			-0.117992	0.0839704	-0.0252928			-0.202659			-0.155328	-0.0742222	-0.0848158			-0.0384402			0.0143332	-0.061745	0.0207894
	-0.0687183			0.321691	-0.0697812	-0.0113057			0.319537			-0.113912	0.261833	0.0120771			-0.0265849			-0.174269	0.104327	0.0349432			-0.0549639			-0.044201	-0.0284111	-0.0073646
	-0.0978003			0.366105	0.0118803	0.0684086			-0.0135164			-0.187161	0.142079	0.0801616			-0.0360047			-0.265566	-0.0763566	-0.0238021			-0.0229241			-0.0795679	-0.141374	0.0234006
	-0.0722996			0.184456	0.135199	-0.0148739			0.116067			-0.0748617	0.192054	0.0354722			-0.0520973			-0.168872	-0.119401	-0.0215113			-0.0134444			-0.0732323	-0.0498116	-0.00370606
	-0.108261			0.314339	-0.11414	0.231791			0.348156			-0.168158	0.208618	0.0101795			-0.0985729			-0.0880453	0.113948	0.348136			-0.0546938			0.0455444	-0.0410195	0.0134394
	-0.0668329			0.151592	0.025087	0.131748			0.176679			-0.0466683	0.123794	0.00948818			-0.129441			-0.118809	-0.0577172	-0.00902914			-0.0760236			-0.0700734	-0.0250901	0.00657623
	-0.15231			0.464239	0.024581	0.0260117			0.439767			-0.094299	0.0204674	0.0358382			0.000926422			-0.163899	0.282787	0.050599			-0.0552981			-0.0765613	-0.0273729	0.0673695
	-0.0948531			0.138848	0.114707	0.0558057			0.157924			-0.062134	0.50206	-0.146606			0.000386921			-0.0589018	-0.100695	0.0247854			-0.0218693			-0.0345609	0.0334295	0.0233281
	-0.0495322			0.449309	-0.137926	-0.0558413			0.276393			-0.0470614	0.0964812	0.0949089			-0.0108732			-0.22717	-0.0698529	0.855154			-0.0449886			-0.0591995	-0.0095451	-0.00261002
	-0.0470979			0.0599736	0.0108406	0.0402409			0.0775743			-0.0734521	0.00437812	-0.0324902			0.0661556			-0.0679644	-0.029747	0.0322278			-0.0291185			-0.00479052	-0.00815236	-0.0139311
	-0.105167			0.0890925	0.0705606	-0.0039447			0.408668			-0.00233138	0.117152	-0.0340761			0.0293621			-0.11301	-0.124385	-0.081117			-0.0624217			-0.0562355	-0.079786	0.0109287
	-0.0439565			0.224095	0.0887186	0.0839747			0.275734			-0.0555194	0.182485	0.0660106			0.013534			-0.0953759	0.0780999	-0.047146			-0.0166316			-0.0282966	0.0896595	-0.0575235
	-0.0232873			0.166686	0.215438	0.038324			0.175447			-0.0257265	0.341561	0.0794567			-0.0139329			-0.0743452	0.0525322	0.232188			-0.0505366			0.0160854	-0.107518	-0.0266711
	-0.0710991			0.458785	0.0670374	-0.124961			0.0546119			-0.0725304	0.0343201	0.187771			-0.130417			-0.189858	-0.164983	0.257487			-0.0278391			-0.0275515	-0.055558	-0.126397
	-0.195691			0.396483	0.16519	0.0328839			0.399537			-0.193084	0.544988	-0.0184206			-0.0847117			-0.209525	-0.253777	0.176862			-0.0518181			-0.0331797	-0.0976017	-0.0211464
	0.00091064				0.0390163	0.27546			0.294466				0.423647	-0.0623645			0.0743059				-0.254034	0.219739			-0.023783				-0.109544	0.00143356
	-0.0784637				-0.00943239	0.212819			0.0681372				-0.00620798	0.0137443			0.0291023				-0.0254895	0.291436			-0.0122373				-0.0381646	-0.0401519
	-0.115266				-0.0403506	0.072241			0.414136				0.192542	-0.0487557			0.0857				0.0478723	-0.00937556			-0.0314695				-0.0195435	-0.0359049
	-0.0975043				-0.0456784	0.0134392			0.381733				-0.055926	-0.0134597			-0.048836				-0.0408099	0.00498391			-0.0780068				-0.00692777	0.00777158
	-0.118755				-0.0183747	0.0558598			-0.025299				0.157273	0.0208062			-0.0127046				0.156747	0.204296			-0.047138				-0.057295	0.0716586
	-0.168917				0.0168462	-0.0936105			0.216104				0.185006	0.137592			0.0940844				0.0948507	0.321719			-0.017237				-0.00951952	0.0302638
	-0.0673856				0.0717839	0.0602828			0.339408				-0.0205758	0.0189493			0.239041				-0.33476	-0.0423967			-0.0130266				-0.147335	-0.00616073
	0.0172549				-0.0761342	0.103467			-0.112871				-0.00982704	0.0254283			-0.132278				0.0937779	-0.150612			-0.029206				-0.048177	0.239629
	-0.183227				0.00614294	0.0266577			0.446814				0.138893	0.00332086			0.0272052				0.00455927	0.0661988			-0.052198				-0.0292616	-0.0109592
	-0.0895513				-0.00491171	0.051038			0.327736				0.0709716	0.0717578			-0.0918861				-0.100907	0.582838			-0.0751279				-0.0980592	-0.0424945
	-0.109814				0.123674	-0.0181395			0.255225				0.406677	-0.0580677			-0.0598417				-0.257331	0.283133			-0.0782177				-0.175409	-0.0831326
	-0.156795				0.0273394	0.0690018			0.548751				0.116298	-0.0518055			-0.0691502				-0.0765131	-0.00377704			-0.0710709				-0.0107057	0.0276904
	-0.167501				0.14907	0.0856842			0.0548839				0.122438	0.026716			-0.240237				-0.0295459	0.0268751			-0.0701334				-0.0394391	0.00999595
	-0.147036				0.342976	0.0180087			0.241381				-0.225182	0.0731674			-0.0872955				-0.250548	0.140667			-0.0662135				0.00217989	-0.132309
	-0.142633				-0.00356951	0.0278071			0.443987				0.156135	-0.00210095			0.0440691				0.0304398	0.0565327			-0.00185447				-0.0735071	-0.0168482
	-0.0704998				0.255842	0.027021			0.25132				0.188937	-0.0367599			-0.0218695				-0.167453	-0.0789715			-0.0625351				-0.108801	0.0512293
	-0.0459171				0.300523	-0.0340332			-0.189891				-0.0510871	-0.0878741			-0.229645				-0.268785	0.238803			-0.0660767				-0.0961785	-0.0235798
	-0.0773289				-0.0896645	0.298485			0.344758				0.242843	-0.0740756			0.0433908				-0.109221	0.0363401			-0.041247				-0.118078	0.0909737
	0.0374169				-0.0285654	0.0800855			-0.154878				0.148382	-0.0632862			-0.147456				0.0976332	-0.111713			-0.0200921				-0.132759	0.0712614
	-0.173943				0.00635564	0.00471752			0.463857				-0.121327	-0.0495825			0.0587569				-0.268695	0.0784798			-0.0905715				-0.0361285	-0.00600537
	-0.141806				0.0711961	0.00757101			0.112059				-0.0241	0.00555736			-0.0430503				-0.1387	-0.0106271			-0.0550915				0.0370399	-0.040035
	-0.144669				0.00113611	0.074393			0.445287				0.0908019	-0.0546384			0.138563				0.0197457	-0.00658189			-0.0761212				-0.0293445	-0.0335148
	-0.0774901				0.0544674	0.122954			0.0668316				0.024981	-0.00764476			-0.227507				0.108529	0.168201			-0.047991				-0.00782032	0.111496
	-0.0858991				0.0397349	0.00985117			0.202105				-0.0207385	-0.0162248			-0.127045				0.00420168	0.301247			-0.0801098				-0.0377247	-0.0482208
	-0.187405				0.165354	0.0014928			0.315262				0.234182	-0.031555			-0.145821				-0.173699	-0.034865			-0.0870093				-0.147784	-0.0366871
	-0.0851264				0.0462399	-0.00479282			0.279604				0.142025	-0.023734			-0.0757071				-0.157049	-0.126252			-0.0479726				0.0277988	-0.0172125
	-0.118889				0.0872945	-0.0408935			0.23033				0.108951	0.0431577			0.0829386				-0.187332	0.00820222			0.00940316				-0.0277982	-0.0052365
	-0.156852				0.0373755	0.0371932			0.25508				0.0557905	-0.047102			-0.194938				-0.0329206	-0.0165497			-0.0652161				0.0126267	0.0939151
	-0.0249055				-0.01069	0.0510498			0.145865				0.110808	0.123929			-0.152157				-0.057449	-0.0909619			-0.0637377				-0.0463596	0.0183725
	-0.065936				0.313791	0.0111167			-0.0056305				0.11665	-0.0348623			-0.105788				0.179979	-0.0489004			-0.0133281				-0.0389377	-0.00868484
	-0.117005				0.173071	0.04924			0.253306				0.183217	-0.0694941			-0.0497553				-0.233104	0.0485987			-0.071741				-0.159116	-0.0184816
	-0.0715582				0.12398	-0.0388023			-0.241042				-0.103814	-0.0363262			0.0175319				0.222466	0.166838			0.016033				0.100606	-0.0255129
	-0.115747				-0.0475002	-0.024688			0.072302				0.0399588	0.0987991			-0.193861				-0.105981	-0.0342951			-0.0481934				0.00167848	0.0335647
	-0.0313324				-0.244171	-0.0427205			0.207045				0.452844	0.0286136			-0.0300755				-0.244044	0.0213772			-0.05668				-0.242194	0.0160074
	-0.144554				0.0909816	0.00519706			0.366294				0.0219855	0.029454			-0.101432				-0.0920123	0.021366			-0.0460977				-0.0607025	-0.00962492
	-0.183806				0.122509	0.156006			0.356362				-0.222755	-0.0623102			-0.166826				-0.358763	-0.0224723			-0.0679187				0.0240397	0.0959975
	-0.135525				0.0282523	0.0393267			0.529883				0.0176209	-0.117125			0.0406961				0.0400277	0.291715			-0.0617505				0.0243285	0.202326
	-0.144208				-0.00551016	0.0454353			0.0940891				-0.00756344	-0.065116			-0.00207247				0.209928	0.0410334			-0.043185				-0.145253	0.0491579
	-0.0809557				0.125829	0.139257			0.238033				0.179462	-0.0113994			0.00878007				-0.0137225	0.0626788			-0.0492386				-0.079298	0.00518715
	-0.172253				0.123032	0.0408261			0.439507				-0.010193	-0.0195592			-0.0705182				0.0824803	-0.0151305			-0.0653321				0.0353681	-0.0112486
	-0.0604157				-0.0591546	0.000796601			0.356898				-0.0533371	0.0263636			-0.049239				-0.232646	0.0736747			-0.0258911				-0.0697182	-0.0580456
	-0.123207				0.216707	0.092736			0.134471				-0.0837535	0.203643			-0.236118				-0.203223	0.142902			-0.0642549				-0.00873176	0.0992028
	-0.099416				0.0398327	0.0459136			0.384645				0.237882	0.0926046			0.0018231				-0.0565551	0.0548453			-0.0240232				0.00479845	-0.00323694
	-0.118616				-0.0382738	0.000891718			0.254176				0.0902326	-0.00725168			0.0778049				0.0332	-0.0327306			-0.0201738				-0.0196172	0.00513536
	-0.126461				0.0754208	0.163729			0.0903073				-0.00946107	-0.17053			-0.227108				0.0456709	-0.0792508			-0.0493609				-0.0472211	0.0153202
	-0.135395				0.0935551	0.163161			0.248905				0.0620934	-0.0363804			0.111797				-0.120295	-0.103679			-0.0189141				-0.128578	-0.0446141
	-0.14417				0.0399886	-0.058712			0.229046				0.143597	0.0293049			-0.187594				-0.0897104	-0.00851511			-0.071199				-0.0158551	-0.00660609
	0.0749044				-0.0408592	0.0554952			-0.0426901				-0.0779115	0.0125244			-0.106904				0.0682885	0.370754			-0.0207562				-0.0876216	-0.0395994
	-0.00857339				-0.00314413	0.00451672			0.072517				0.00367328	0.0224328			0.0134487				0.154948	-0.0565886			-0.0224481				-0.0851432	0.00330335
	-0.0960528				0.109425	0.024083			-0.00309857				0.0649805	0.0899344			0.0337014				-0.173163	0.134253			-0.0179247				-0.137688	0.0716373
	-0.144268				0.0406465	-0.0300013			0.355835				0.285526	-0.0194237			-0.142143				-0.127134	0.0639527			-0.0468146				-0.0920941	0.0350306
	-0.0788756				0.0943583	-0.0198265			0.036081				0.133363	0.0594231			-0.178801				-0.0292218	0.178225			-0.0280397				0.0183451	-0.0478486
	-0.0086204				0.0421631	0.187858			0.0824951				0.168293	-0.0515073			-0.145722				-0.102036	-0.150456			-0.073781				-0.104816	0.0601158
	-0.164918				-0.0238016	-0.142544			0.367125				-0.0231783	-0.0783995			-0.172847				0.0917777	0.546207			-0.0996138				-0.0939797	0.0920594
	-0.175161				0.157559	0.0236827			0.304942				0.0698872	-0.0724084			-0.0637801				-0.315115	0.110004			-0.0343153				-0.0549537	-0.0260972
	-0.229861				0.0618429	0.0264292			0.382429				0.13621	-0.0705785			-0.00224118				0.0230981	0.260202			-0.0319369				-0.021933	-0.0486802
	-0.161181				0.0211159	-0.0234898			0.349027				0.0794161	-0.0416802			0.112853				-0.245597	-0.135851			-0.0422095				-0.0422143	-0.0189446
	-0.0893075				0.0684232	0.239897			0.0905487				0.185385	-0.0135545			0.162228				-0.14393	0.157909			0.00363881				-0.138766	-0.0688896
	-0.0513734				0.0410758	0.217871			0.190451				0.125285	-0.00605888			0.158762				-0.0700653	0.226757			-0.00549447				-0.0180289	0.090889
	-0.138004				0.187609	-0.00959885			0.374088				0.14685	-0.0309315			-0.0407698				-0.273456	0.00201144			-0.0490021				-0.113246	0.0225099
	-0.0536284				-0.00754195	0.407261			0.148428				0.0794703	-0.288522			-0.0947102				0.0263387	-0.173308			0.0108304				-0.163843	0.127139
	-0.132215				0.140664	0.159351			0.438345				0.159645	-0.0134868			-0.0756598				0.026037	-0.0971862			-0.0634761				-0.0750802	0.130794
	-0.0795352				0.093168	0.0663359			-0.112069				-0.0408669	-0.0206707			-0.00885486				0.0646902	0.10854			-0.017851				-0.0103682	0.0182732
	0.0731082				0.0205888	0.00346251			0.17887				0.151377	-0.053676			-0.0327322				0.081117	0.0830279			0.00699297				-0.0312569	-0.00676388
	-0.126181				0.0397746	0.0274451			0.438376				0.102567	0.000569291			0.111167				-0.346795	0.0188405			-0.0513883				-0.0957837	0.0145519
	0.0647486				0.0236114	0.0445396			0.200502				-0.0139341	0.0773829			0.0261775				0.0748033	0.086939			-0.0100166				-0.0424616	0.0435759
	-0.155968				-0.023363	0.268941			0.34202				0.288874	0.127657			0.0361233				-0.0927387	0.0908166			-0.0283766				-0.177131	-0.0101537
	-0.111574				0.0171236	0.0616223			0.230716				0.0992328	-0.0065604			-0.0858795				-0.117435	0.0168849			-0.0481279				-0.00687172	0.00406064
	-0.155363				0.0417932	0.232662			0.214377				0.121069	0.0401214			-0.0935198				-0.031345	-0.126464			-0.0201432				0.00244492	0.0613124
	-0.0860362				-0.0937202	0.00412832			0.333953				0.360876	-0.00981349			-0.0927739				-0.0434695	0.0210755			-0.0685154				-0.120533	0.0759697
	-0.0103444				0.0279643	0.102748			0.349756				-0.0188679	0.103299			0.086995				-0.133482	0.126889			-0.0541957				0.0266553	0.208188
	-0.0201781				0.122992	-0.023976			0.238606				-0.0819643	-0.171167			-0.15519				-0.209939	0.184058			-0.0487379				-0.027535	0.0204117
	-0.0757875				0.0179942	0.192541			0.300971				-0.0442827	-0.11501			0.149957				0	0.0924481			-0.0311713				-0.00802686	0.179231
	-0.116481				-0.0678776	0.385406			0.462019				0.0823574	-0.123767			-0.00746778				0.0270539	0.0135549			-0.0445484				-0.0562721	-0.00298045
	-0.142469				0.0483707	0.197506			0.172863				0.0163874	-0.109385			-0.00583454				-0.132666	0.0484646			-0.0324046				-0.0120388	0.0701392
	-0.161727				0.2252	0.00130521			0.248329				0.00698059	0.130178			0.0758063				-0.043436	0.090582			-0.0292744				-0.0337238	-0.0683163
	-0.0995689				0.147597	-0.00783126			0.177344				0.34945	-0.00359195			-0.189603				-0.0170637	0.00564321			-0.091296				-0.101112	0.0172277
	-0.103084				0.0208028	0.00178211			0.316564				0.270345	0.00227716			0.0329166				-0.127235	-0.111132			0.0412954				-0.0435138	0.0417549
	-0.109872				0.380873	0.0568321			0.182788				0.0653871	0.221291			-0.155823				-0.122542	-0.0205391			-0.0341797				-0.117781	-0.0354906
	-0.14923				0.0213708	0.0256432			0.141702				0.0183122	-0.0340626			-0.0711744				0.0708698	-0.0935097			-0.0114948				-0.0240635	-0.00746391
	-0.0375558				0.0186851	0.0300674			0.141127				-0.038156	-0.0594502			0.166883				0.179633	-0.0263946			-0.0273112				0.0212817	0.0365781
	-0.0807954				-0.0254503	0.0217936			0.168511				-0.00296845	-0.0239509			-0.191233				-0.0453245	-0.0267187			-0.0586164				0.0429691	0.0310193
	-0.0317943				-0.0689965	-0.0291638			-0.0521251				-0.0993548	0.0262552			0.0741539				0.0557281	-0.00678303			-0.0345041				-0.00556305	0.00113138
	-0.123328				-0.000775464	0.090292			0.185626				0.237177	-0.0312703			-0.122234				-0.000491686	0.0539625			-0.0685775				-0.171934	0.123599
	-0.102571				0.134755	0.108171			0.465493				0.0957086	-0.128904			0.0785521				-0.153384	-0.110406			-0.0257932				-0.146927	0.0285884
	-0.181644				0.039949	0.0157603			0.509714				0.0294269	0.0126328			-0.0269233				-0.156367	0.0211872			-0.0549441				0.0264615	-0.0314251
	-0.15483				0.00637017	-0.00107535			0.440084				0.0877928	0.0673525			-0.0150943				-0.0999128	0.0671822			-0.0822642				-0.0738203	-0.0426968
	-0.152889				0.0178159	0.122312			0.341535				0.0771931	-0.124498			-0.0567316				-0.0764795	0.247553			-0.0370902				0.0429295	0.220283
	-0.180361				0.115857	0.00036065			0.315493				0.145779	0.00218228			-0.0622276				0.095253	0.0211425			-0.0846364				0.000310717	-0.00642331
	-0.0684923				0.092123	0.0431763			0.0519243				0.205704	0.0311755			-0.140208				-0.186952	0.0415475			0.00358438				0.0103219	0.00586402
	-0.203637				0.121469	0.0401471			0.277417				0.12092	0.0363668			-0.147416				-0.262002	0.163519			-0.0555382				-0.0421046	0.0167409
	-0.174177				0.100649	0.0395368			0.446926				0.274086	0.0561565			-0.0241604				0.0108506	0.114149			-0.0268097				-0.0959391	-0.023553
	-0.12969				-0.0155053	-0.0336079			0.302579				0.217713	0.0348081			-0.0862724				-0.218186	-0.0348203			-0.0388002				-0.0342361	-0.00197762
	-0.121716				-0.0156559	-0.0229059			0.0266933				0.380449	-0.0517377			-0.159553				0.171151	-0.0893192			-0.0234181				-0.0629641	0.0276849
	-0.0701451				0.029284	0.0403506			0.433994				0.0444318	-0.074062			0.169339				-0.0668917	-0.0554264			-0.0735873				-0.0530418	-0.0184998
	-0.154438				0.160188	2.64213e-06			-0.0161358				0.0683013	-0.0344421			-0.201202				0.0194998	-0.25799			-0.0511064				-0.0512445	0.0371404
	-0.0556612				-0.0151407	0.0598045			0.312102				0.534876	-0.0118738			-0.0734195				0.26275	-0.0323842			-0.0245619				-0.110367	0.0172771
	-0.061687				0.0943979	-0.0237395			0.211808				0.150415	0.0180275			0.040954				-0.0967057	0.0494256			-0.0411365				-0.0154195	-0.0293098
	-0.16519				0.205164	-0.0411287			0.428682				0.133011	0.0135545			0.00532916				-0.167151	0.185779			-0.0582285				-0.0182062	0.0320569
	-0.107955				0.0628113	0.00868335			0.381335				0.128294	0.0153709			-0.117968				-0.0383292	0.106707			-0.0599458				-0.0939237	-0.0614172
	-0.120884				0.31369	0.128102			0.409706				0.186633	-0.0971996			0.0984496				-0.12072	0.158759			-0.038389				-0.0564561	0.0269422
	-0.0415583				0.101829	0.0569761			0.189459				0.0746449	0.0994632			0.0434579				0.136342	0.0473248			-0.0240679				-0.0503965	-0.0414771
	-0.0908885				0.0415012	0.0115091			0.0452564				-0.00344285	-0.0408941			0.0131509				-0.00639192	0.0257353			0.00398203				-0.0173904	0.0114904
	-0.0760653				0.0243644	0.0971127			0.193404				-0.068464	-0.159307			-0.115124				0.0224946	0.022327			-0.0743658				-0.0219311	0.0290338
	-0.0648689				0.0322498	0.0894558			0.222155				0.00717035	0.0766374			-0.170006				0.0194439	0.0561751			-0.0606868				0.0171187	0.0292933
	-0.00840465				-0.0913026	-0.040735			-0.00434664				0.0291287	-0.0493385			0.0162302				-0.0496938	-0.0142589			-0.0261465				-0.104623	0.00224874
	-0.104819				0.0279973	0.0422265			0.0848673				-0.070836	0.0920354			-0.155627				-0.110428	-0.0243608			-0.0528661				0.0334654	-0.0233409
	-0.140664				0.139891	0.0750575			0.227011				-0.057905	-0.102432			-0.034966				-0.166179	0.00302834			-0.0757094				-0.0207407	-0.0400557
	-0.15454				0.211382	-0.0669026			0.356887				0.0858545	0.0151133			-0.0976496				-0.389002	0.472454			-0.0581754				-0.0676833	-0.119443
	0.0333635				0.0191739	0.224009			-0.214149				0.108626	-0.0191255			-0.181973				-0.137337	0.0865032			-0.035466				-0.0319374	-0.0258437
	-0.0742275				0.035958	0.0567185			0.334888				-0.0482	0.244117			0.091635				0.166737	0.216375			-0.00681116				0.0405114	-0.0357617
	-0.128297				0.0305166	0.0232468			0.164326				0.0261738	-0.154088			-0.0163845				0.0416257	-0.0668917			-0.00892452				0.0677418	0.0445879
	-0.0770606				0.0282364	0.106365			0.0998013				0.121774	-0.111107			0.0191014				-0.0542531	0.0834078			-0.0132717				-0.155963	0.0117213
	-0.0748215				0.0469717	0.0367903			-0.0205869				0.026838	0.271064			0.166347				0.147282	0.220957			-0.00866555				-0.053305	-0.043013
	-0.0626748				0.0409966	-0.0276261			0.142475				0.0333848	0.00768543			-0.143274				0.0225505	-0.0245508			-0.0479531				-0.0351244	-0.00513962
	-0.197996				0.00474394	0.0542402			0.501287				0.0180411	0.0897717			0.0815363				-0.0291212	0.0616507			-0.047443				0.0550408	0.0655777
	-0.183652				0.111918	0.0293355			0.0911092				0.0312839	-0.232081			-0.125376				-0.0800778	0.00657071			-0.0763289				-0.0913685	0.0641082
	-0.091958				-0.0259325	0.00350874			0.280885				-0.0339812	-0.0589487			-0.041677				-0.307728	-0.0399718			-0.0716474				-0.0528164	0.0311594
	-0.0505025				0.0710349	-0.0124973			0.11264				0.192136	0.039891			-0.151241				0.00259253	0.0583207			-0.0568988				0.0119626	-0.0148961
	-0.166263				-0.0196389	0.026379			0.599012				0.214528	-0.0691824			-0.0708927				0.0290989	0.00683891			-0.061174				-0.0715417	-0.0229376
	-0.195829				0.00771501	0.199399			0.288112				0.473487	0.0890262			-0.0392817				0.192942	0.0441176			-0.0218329				-0.169686	-0.0636811
	-0.0218672				-0.00246114	0.0650809			0.28887				-0.0778031	0.196717			-0.176586				-0.0411564	0.17142			-0.0765221				0.0100179	-0.0194076
	-0.138766				0.0683254	0.0494342			0.345551				-0.0212129	-0.0880774			-0.0899				0.16657	0.0530574			-0.0739571				-0.0395695	0.0775068
	-0.103208				0.0762623	0.044825			0.237623				0.133051	-0.0221752			-0.126363				0.0572032	0.0570356			-0.0347295				-0.0491597	-0.0250864
	-0.146148				0.0340848	-0.0173693			0.334539				0.152949	-0.0496367			-0.11616				-0.125223	0.187332			-0.0571634				-0.0190902	0.107095
	-0.0728669				0.100574	0.106679			0.319771				-0.00696704	0.0198167			0.0465009				-0.0821004	0.0762002			-0.0840801				-0.0707417	0.0440755
	0.0147445				0.119658	0.207283			0.0734645				0.026838	-0.0898395			-0.0350797				-0.268181	0.035502			-0.0260243				-0.136684	0.145795
	-0.164313				0.0889987	0.057786			0.251819				0.095546	-0.06189			-0.123501				-0.205402	0.0930851			-0.0710947				-0.126851	0.0414155
	-0.0936224				0.0159902	-0.04594			0.352714				0.0812188	0.00836315			0.0226105				-0.0504425	-0.00499508			-0.0197798				-0.0428101	-0.00684918
	-0.161727				0.0854239	0.0149954			0.0811909				0.248251	-0.197191			-0.0280059				0.028529	-0.148657			-0.0347798				0.0231838	0.0269081
	-0.182339				0.0728487	0.128212			0.402591				0.0643299	-0.0743873			-0.0411673				-0.0691825	0.366485			-0.0471264				-0.0326393	-0.0766728
	-0.239875				0.0863487	-0.0162755			0.434564				0.163251	-0.00436456			0.139821				-0.227863	0.105556			-0.0466362				-0.0750327	0.04552
	-0.0375174				0.0378445	-0.0381312			0.298842				0.0274208	-0.0330866			-0.0744931				-0.218554	0.0375469			-0.0594078				-0.111351	0.0188788
	-0.0846945				0.0749267	0.0674059			0.265875				0.0540013	-0.0179327			0.0393295				-0.0561304	0.00945378			-0.0813998				0.0197945	-0.0315097
	-0.126244				0.0249417	0.156187			0.205119				0.0662546	0.0104912			-0.20616				-0.00717415	0.151518			-0.057768				-0.0712888	0.0777932
	-0.156562				0.0119279	-0.0072817			0.0985608				-0.0478204	0.143678			-0.217284				0.00712945	0.36159			-0.0715001				0.0500656	-0.027234
	-0.190433				-0.0151909	0.0278427			0.0252212				0.0769085	0.148273			-0.126628				-0.170224	0.308175			-0.0180382				-0.065487	-0.00437014
	-0.0506699				0.370118	0.0147787			0.0687719				0.0470343	-0.0143678			0.0642469				0.0442182	0.00127391			-0.00919815				0.0411767	0.0418938
	0.0252006				0.145365	0.158903			0.237516				0.187839	-0.163658			0.244791				-0.335084	0.00200027			0.0191024				-0.211455	0.0309803
	-0.124042				0.000461051	0.0464843			0.440478				0.0580541	-0.0875217			-0.0183479				-0.0296353	0.163553			-0.0599373				-0.0112522	-0.0335952
	-0.0232985				0.163824	-0.0267396			0.262257				-0.00908154	-0.107352			-0.110407				0.130241	0.0924258			-0.0587716				0.0314994	0.0538862
	-0.0919534				0.0462108	0.143938			0.24815				0.0627304	0.195335			0.124993				0.0625782	0.134163			-0.0143725				-0.0293682	0.0309712
	-0.119587				0.0605536	0.0929725			0.322481				0.138067	0.0200065			0.0583951				-0.10645	0.0302834			-0.0476861				-0.00518776	0.0456632
	-0.0842788				0.0448514	0.0123229			-0.0848441				0.178961	0.0152895			-0.254947				0.108618	-0.0380274			-0.0853239				-0.00562215	0.0041039
	-0.107181				-0.0195002	0.210469			0.426				0.102364	-0.058908			-0.0748541				0.00897327	-0.0647461			-0.0796596				-0.0733914	0.190094
	-0.137416				0.130982	0.0584359			0.229652				-0.0842279	-0.0205622			-0.188703				0.133571	-0.0493697			-0.0412351				0.0803837	0.0324937
	-0.105105				-0.0128209	-0.0592669			0.299782				0.124295	-0.103448			-0.0676087				0.164313	0.247352			-0.0250921				-0.139901	-0.00791171
	-0.147619				0.0313502	-0.0965222			0.407049				0.090951	-0.0453399			0.024472				-0.0851623	0.0735406			-0.0516226				-0.0561082	0.0799249
	0.150655				0.10082	0.0266023			0.326449				0.114983	-0.0355807			-0.0737708				0.426672	0.0481629			-0.0251148				0.0397322	0.01615
	-0.0185714				0.0311586	0.00429742			0.190791				-0.00448655	-0.00435101			0.0988917				0.0393908	-0.1074			-0.00559687				-0.0395013	0.00709044
	-0.13988				0.0340927	0.0736651			0.354799				-0.0388338	-0.126708			-0.00395422				-0.078234	0.105131			-0.0664962				-0.0210203	0.0419249
	-0.155772				0.123698	-0.0226998			0.316733				-0.0329646	0.0312026			-0.0967151				-0.51703	0.0872407			-0.0358395				-0.11494	-0.0228036
	-0.166264				-0.0217275	0.150303			0.357545				0.0603042	0.0386169			-0.138047				0.0118228	0.0487998			-0.0940314				-0.0420668	0.0592123
	-0.0595961				0.0399767	-0.13891			-0.0256091				-0.0414633	0.120283			-0.228479				-0.113211	0.200373			-0.0454002				-0.0815303	-0.142455
	-0.0425663				0.072348	0.0453006			0.412973				0.124661	-0.0702261			0.076953				0.0470342	0.0140689			-0.00494513				-0.117441	0.00726895
	-0.0954257				0.00842838	-0.00447708			0.498454				0.157694	-0.0383729			-0.08301				0.1152	0.0205949			-0.0557377				-0.0267777	-0.011683
	-0.11712				0.315085	-0.0389383			-0.221766				0.0925775	-0.00666884			0.00292877				-0.223617	-0.0231986			-0.0214119				-0.0740463	0.0255568
	-0.139566				0.0783245	0.144991			0.294124				0.137728	0.0528898			-0.0409249				-0.195367	0.136443			-0.0439089				-0.0109287	0.037637
	-0.149943				0.288063	-0.0271637			-0.0410158				-0.0892025	0.0526458			-0.125008				-0.220532	-0.155943			-0.0529644				0.00424829	0.027638
	-0.0429101				-0.076372	0.06302			0.266056				0.0913712	-0.0512091			0.00812519				0.0420392	0.0181589			-0.0334917				-0.095543	0.0283301
	-0.165589				0.0741962	0.182304			0.472128				0.0294947	0.0126464			-0.0104146				-0.0248748	0.338325			-0.0375628				-0.0511331	-0.0529498
	-0.171053				0.106763	0.317681			0.179274				0.00229072	-0.212332			-0.176404				0.14488	0.146422			-0.0851827				0.0194442	0.242967
	-0.0367627				-0.0421327	0.0320648			0.421263				0.108775	-0.0358924			-0.0239886				-0.10274	0.0518058			-0.0295456				-0.0939066	0.100332
	-0.102312				0.0409067	0.0964429			0.120288				0.122926	-0.0851903			-0.164625				-0.00877213	0.0593599			-0.0944406				-0.0598703	0.0804239
	-0.0857032				0.0736678	-0.0699952			0.515402				0.130761	0.0270278			-0.097384				0.0204608	-0.0788039			-0.0656341				-0.0491841	-0.00651957
	-0.171874				0.0943834	-0.0686332			0.319096				0.129459	-0.0249133			-0.0634159				0.10483	-0.0533144			-0.0440687				0.0301712	0.086637
	-0.125463				0.0485636	-0.0250051			-0.01697				0.151201	-0.181306			-0.0280041				0.225516	-0.0785915			-0.0212097				-0.0315762	0.0823558
	-0.0826058				0.0151922	0.00470563			0.101009				0.116284	0.15116			-0.0711532				-0.174582	0.141997			-0.0709302				-0.00841738	-0.0171979
	-0.0111507				0.0120468	-0.0158964			0.0793819				0.210854	-0.0336695			0.00336198				-0.0469672	-0.138287			-1.80174e-05				-0.168766	-0.0498561
	-0.10724				0.0931693	-0.0158858			0.177172				-0.118507	-0.0932417			-0.253395				-0.0913307	-0.00315126			-0.0729011				-0.0308176	0.0225514
	-0.137087				-0.0128738	0.0334255			0.358901				0.146443	0.0104234			-0.100239				0.141583	0.0176113			-0.0516299				-0.0768111	-0.0269556
	-0.0589014				0.168576	0.220164			0.33438				0.0935128	0.052185			0.00743551				-0.0990189	0.0480847			-0.0328384				-0.068889	0.158773
	-0.153717				0.0442318	-0.0357229			-0.00798293				0.00780742	-0.0412871			0.0362586				-0.032943	-0.00623547			-0.028185				-0.0604125	-0.0207754
	-0.105993				0.24831	0.141031			0.215409				0.222064	0.0924827			-0.164902				-0.0275009	0.185444			-0.064007				-0.165551	0.0796953
	-0.113511				0.0733402	0.20711			0.280513				0.489821	-0.0857596			0.050878				-0.258884	0.00820222			-0.0482737				-0.00630938	0.120456
	-0.108081				0.0229046	-0.00154829			0.153252				0.104763	-0.0192881			-0.107129				0.0429555	0.190797			-0.0348318				-0.0260771	0.00558438
	-0.0687887				0.0312867	0.074105			0.0540396				0.181956	0.120039			-0.181002				-0.144969	0.442428			-0.0692503				-0.109553	0.100559
	-0.068392				-0.0401973	0.131183			0.330323				0.0656718	0.0605481			-0.157476				-0.00376587	0.1934			-0.0413524				-0.0346334	0.0628964
	-0.205105				0.0695817	0.00546788			0.337773				0.00574713	0.0255368			0.0319295				0.0360272	0.0362618			-0.0558544				0.0134205	-0.00532301
	-0.151749				0.0497248	0.218001			0.423535				0.29473	-0.0457872			-0.0249408				-0.0687019	0.0347644			-0.0461772				0.00265937	-0.0607909
	-0.118666				0.0634282	0.23453			0.322842				0.0705378	-0.245066			0.0313001				-0.0523199	0.306443			0.00632103				-0.063474	0.092127
	-0.14586				0.0359977	0.29678			0.239441				0.0742382	-0.042995			0.02688				0.196719	-0.0753062			-0.0305023				-0.0471163	0.128448
	-0.128211				0.0176771	-0.00910081			0.118634				-0.086234	-0.159618			-0.114462				0.0254559	-0.0204273			-0.0649725				-0.11439	0.0413857
	0.00558257				0.339375	0.21566			-0.00564968				0.219326	0.127426			-0.0564513				-0.34989	0.53748			-0.0259733				-0.053843	-0.0193808
	-0.163261				0.136318	-0.0181792			0.388819				0.217266	-0.0684911			-0.00400379				0.0726578	0.248804			-0.0608459				0.0345554	0.0278951
	-0.0933016				0.0317716	-0.00107138			0.50283				-0.143028	0.0620798			0.0223072				0.0443076	-0.109791			-0.0527258				-0.0969595	0.0219068
	-0.11092				0.0728817	0.145666			0.0625694				0.181129	-0.0907341			0.0833884				-0.0407317	-0.0529792			-0.0229562				-0.0239727	0.0118274
	-0.213659				0.00700824	0.107229			0.166313				0.0171601	-0.0916829			-0.10149				-0.0120128	-0.0794967			-0.0473156				-0.0232782	0.0144039
	-0.0480943				0.0484857	0.116675			-0.0062051				-0.0488641	-0.0152353			0.116833				-0.0924817	-0.100192			-0.00226233				-0.0160568	-0.030474
	-0.127752				-0.00983003	-0.0379885			0.115175				0.102947	0.0482948			-0.173114				-0.152814	0.0119457			-0.0769505				-0.0495715	-0.00664325
	-0.148004				0.133863	-0.0319248			0.00457969				0.0871828	-0.0264449			0.0196422				0.00229081	0.0601757			-0.0546809				-0.0862112	-0.0197988
	-0.178559				-0.00942447	0.0189467			0.473771				0.0733301	-0.00578779			-0.0054172				0.0368653	0.0678303			-0.0585448				-0.00645987	0.0246642
	-0.138942				0.126731	0.029428			0.185018				0.0928757	0.00615376			-0.0311539				-0.061092	0.00736412			-0.0503058				-0.0655966	-0.0079044
	-0.16824				-0.0293672	-0.0154393			0.270663				0.0352825	-0.0708496			-0.123216				-0.0444864	0.166827			-0.0510564				-0.13493	0.00531996
	-0.104035				0.160071	-0.00559867			0.105752				-0.332615	-0.11253			-0.0667085				0.0893081	-0.0463526			-0.0379679				0.00998986	-0.0069229
	-0.0130593				0.179671	-0.0130653			0.0572348				-0.05106	-0.171682			-0.137604				-0.0950519	-0.139359			-0.0287122				0.0151837	-0.0127315
	-0.145296				-0.118473	-0.0188199			-0.0162383				0.0528627	0.0444182			-0.0668595				0.248827	0.132297			-0.0240985				-0.024646	0.0443399
	-0.0486972				-0.076294	0.0292285			-0.0427631				0.0733301	-0.0105454			-0.2256				-0.0648467	0.191322			-0.104506				-0.0397285	0.0245515
	-0.145609				0.165675	0.0385473			0.204432				0.100358	-0.0957493			-0.143943				-0.131448	0.11577			-0.069399				-0.052591	0.00215857
	-0.163064				0.296293	0.0924295			0.300747				0.205799	0.092076			-0.0535517				-0.294408	-0.074524			-0.040136				-0.0567412	0.0421186
	-0.159651				0.0430891	0.0352129			0.43903				0.301846	0.00585556			-0.146622				0.0233216	-0.030261			-0.0527169				-0.0563147	-0.0173094
	-0.0431858				0.0364072	0.0166203			0.134141				0.0548281	0.0439574			-0.175849				0.00985607	0.0498391			-0.0552566				-0.0166934	0.00898277
	-0.103821				-0.049631	-0.0339011			0.0834654				0.170272	0.204565			0.0305533				0.0634834	0.203066			-0.0516868				-0.0603997	-0.0410695
	-0.0611307				0.0522824	0.221458			-0.158825				0.152529	-0.0408669			0.0111986				-0.0335017	-0.110506			-0.00224627				0.0210867	0.0334764
	-0.209552				0.0454935	-0.0240817			0.426344				0.109385	0.126247			-0.0207028				0.01484	0.158613			-0.0523783				-0.00364696	-0.00171199
	-0.0929485				0.115127	0.00622881			0.0807975				0.190374	-0.00563869			-0.125347				-0.199222	-0.0258247			-0.0280785				-0.17199	0.0228212
	-0.0851264				-0.00861862	0.0323581			0.218544				0.00858003	-0.0229343			-0.190252				-0.00327418	-0.0838772			-0.0554435				0.0330274	-0.00558072
	-0.0522628				0.0184658	-0.0389727			0.37948				0.132225	0.1054			-0.0212972				-0.0361613	0.183589			-0.0581358				-0.0149114	-0.00976931
	-0.193238				0.0199097	0.186961			0.383624				-0.0320429	-0.22529			-0.104522				0.220957	-0.0194104			-0.0607115				-0.0045121	0.0257651
	-0.136773				0.07034	0.173526			0.253989				0.115864	-0.1001			-0.00569023				-0.00746469	0.0888387			-0.0548176				-0.0640272	0.0588583
	-0.131061				0.145904	-0.0277437			0.291047				0.266035	0.105617			-0.099632				-0.311047	0.0868273			-0.0606778				-0.0676876	-0.0285037
	-0.120323				0.0839179	0.206815			0.116256				-0.0249539	-0.15093			-0.154673				-0.0166279	-0.0151082			-0.0891742				-0.0781697	0.0542286
	-0.0878507				-0.0352605	0.0817474			0.080099				-0.060006	-0.0646145			0.0101596				0.132029	0.00470454			0.0322207				-0.00719279	0.0107417
	-0.0868206				-0.0142952	0.0166573			0.406132				0.0638283	0.138934			0.0883631				-0.103701	0.311651			-0.0405808				-0.0900604	0.0683236
	-0.166591				-0.0202427	0.0209587			0.338141				0.139043	-0.0367328			-0.0809021				0.16191	-0.0598181			-0.075476				0.00278792	-0.0097821
	-0.0484998				0.163212	0.0652909			0.0604076				-0.0192068	-0.00416124			-0.0453277				0.101578	0.074401			-0.0210795				-0.046345	-0.0558517
	-0.0873952				0.142232	-0.09281			0.37928				0.0740485	-0.0454077			0.129302				0.366418	-0.0160357			-0.0591184				-0.151037	0.0373311
	0.0712228				0.00492889	0.0129147			0.12193				0.107528	-0.20954			-0.104998				0.129593	0.108216			-0.0635645				-0.0344475	0.0666841
	-0.162188				-0.0503272	0.0598759			0.490819				-0.0514666	-0.0413278			0.101597				0.102315	-0.0530686			-0.0526949				0.0740451	0.0562812
	-0.0545978				0.0369937	-0.025836			0.379104				-0.0108843	0.040135			0.00731703				-0.033971	0.198932			-0.0502842				-0.0625942	0.041315
	-0.0141738				0.0236853	0.0402118			-0.0458249				0.132577	0.127535			-0.14267				-0.146142	0.0817093			-0.0874892				-0.100886	-0.0187527
	-0.15684				0.258963	-0.00545599			0.299713				0.00314465	-0.012294			-0.0935571				0.105545	0.0250536			-0.036791				-0.0694446	-0.00336732
	-0.165069				0.115449	0.0332459			0.308808				0.0940279	0.0328562			-0.159005				-0.171565	0.139404			-0.0706456				-0.0544687	0.0939791
	-0.115447				0.128135	0.0130125			0.00654632				0.0397555	0.101849			-0.134379				0.205648	0.131571			-0.0242747				-0.019588	-0.00436283
	-0.0481123				0.0440918	-0.0779388			0.00881704				-0.0281392	0.0010437			-0.125445				-0.165564	-0.0205167			-0.0617697				-0.0231496	-0.0547514
	-0.124728				-0.0441816	-0.0836444			0.344634				0.366542	0.0755666			0.0199593				0.254526	0.218074			-0.0654728				-0.173109	0.0156467
	-0.103137				-0.0242693	0.00823815			0.0268966				0.136521	-0.0215924			-0.223178				-0.044911	0.0244614			-0.106742				0.0033399	0.0335136
	-0.0823882				0.0879617	0.0587054			0.299985				0.462589	-0.0346725			0.0660483				-0.0956106	0.105523			-0.0443396				0.00500315	0.0043872
	-0.0535495				-0.00459598	0.0783377			-0.0277771				0.0894735	-0.0442691			0.125706				-0.129705	-0.0376699			0.0100106				-0.0162669	0.0257335
	-0.148007				-0.0753997	-0.0324704			0.14528				-0.0454348	-0.00374105			-0.0660464				-0.0985942	-0.213604			0.0160412				-0.00778133	-0.0313038
	-0.0862465				0.0402634	0.0751143			0.0670277				0.00693993	-0.0855021			-0.187388				-0.0373793	0.270137			-0.0699172				0.0921148	0.165496
	-0.162383				0.1764	0.224422			-0.0665241				-0.182078	-0.0333577			-0.0299646				-0.300688	0.0795414			0.0133244				0.00326131	0.123602
	-0.108561				0.100014	0.0796918			0.161767				0.364089	0.182471			-0.18598				-0.170123	0.137583			-0.0579938				0.00557707	-0.0129404
	-0.113854				-0.106183	0.142732			0.189134				0.528871	0.0181766			-0.169259				-0.17142	0.104919			-0.042596				-0.157379	-0.0499048
	-0.0209384				0.160505	0.0897068			0.121031				0.00736012	0.124959			0.0826477				0.0590917	0.203357			-0.0277025				0.00375115	-0.114019
	-0.138038				-0.0336475	0.0720019			0.407841				0.183962	0.0586776			0.106874				-0.14241	0.319507			-0.0165633				-0.0636032	-0.0509472
	-0.0974994				0.12773	0.0879062			0.555842				0.0725981	-0.252548			-0.0427493				-0.116094	0.316109			-0.0376153				0.0517234	0.134684
	-0.0829245				0.0431182	-0.0149425			0.11743				0.0190441	0.211573			-0.172192				0.146824	0.0716744			-0.0737622				-0.0153957	-0.0476128
	-0.0149856				0.0722318	0.0391801			0.149612				0.0914661	-0.0149507			0.171832				0.077407	0.0157898			-0.020603				-0.0442327	0.00281778
	-0.0956871				0.11723	0.104145			0.330324				0.194887	0.342483			-0.11872				-0.0743899	0.529445			-0.0615804				-0.0916049	-0.00372739
	-0.137022				0.107369	-0.0625907			0.205686				0.180519	0.0859494			0.0865512				0.102941	0.0770494			-0.0546991				-0.0530985	-0.0226354
	-0.150023				0.0521107	-0.0230116			0.233864				0.0961966	-0.026472			-0.0635098				-0.111557	-0.0882912			-0.0627057				-0.0802442	0.00524563
	-0.109277				0.0818293	0.0716849			0.442213				0.0214297	0.0475222			-0.0289465				0.0121022	0.0256124			-0.0640292				-0.0171857	-0.0181294
	-0.110217				0.207695	-0.0147074			-0.0383216				0.0195457	-0.0697652			-0.203489				-0.0820222	0.0577731			-0.0738771				-0.0734121	-0.00140371
	-0.107928				-0.00831874	0.389792			0.274599				0.304855	-0.0707547			-0.108863				0.134811	0.00721884			-0.100356				-0.0390425	0.135367
	-0.109492				0.0167233	0.0563922			0.222516				0.163224	-0.0827912			0.0715792				0.174806	-0.0730042			-0.0463433				-0.105816	0.0197579
	-0.098289				0.15119	0.0144921			0.363952				0.255761	-0.0368412			-0.0588921				-0.0269422	-0.00367647			-0.0487995				0.00498366	0.0486784
	-0.0694018				-0.0199903	0.0762227			0.211502				0.125488	-0.00338864			-0.170497				-0.0161251	-0.0648355			-0.100469				-0.0284318	0.156988
	-0.132337				-0.0582589	0.0506654			0.140181				-0.0827912	-0.00288712			0.112841				-0.172906	0.033524			-0.0673561				-0.0743826	0.0489532
	-0.114107				0.0224343	0.239597			0.314984				0.0421817	0.0622831			-0.150885				-0.134376	-0.0683108			-0.0533278				-0.0192139	0.0598764
	-0.0963714				0.0112872	0.138828			0.0111845				-0.0137579	0.0159266			-0.227099				-0.00386644	0.389192			-0.0696822				-0.0226433	-0.0359061
	-0.0731291				0.00806641	0.0367005			0.403885				0.0184477	0.156379			-0.0821067				0.13442	-0.0411564			-0.0313066				-0.0492785	0.041223
	-0.134878				-0.112271	0.0220142			0.142199				-0.00893244	-0.0509515			-0.107039				0.0404747	0.111948			-0.0534363				0.131858	0.0069034
	0.088554				0.100714	0.0683148			0.0616727				0.115322	0.020386			-0.0981597				0.067428	0.404937			-0.0150029				0.0142583	0.128103
	-0.0847059				0.0395368	0.107772			0.206477				-0.0524561	0.200675			-0.0393156				-0.0509566	0.451748			-0.059621				0.00770822	0.0715002
	-0.122795				0.0715712	-0.106141			0.205099				0.149927	0.00883756			-0.0516878				0.128889	-0.0567674			-0.0376967				0.00705389	0.0340668
	-0.143228				-0.00126294	0.170329			0.277012				0.0378172	-0.263785			-0.0411807				0.0985831	0.00259253			-0.0745502				0.00823766	0.117001
	-0.207704				0.0757894	0.0475887			0.576783				0.0378849	-0.0998834			-0.0994135				0.111523	0.0334682			-0.106132				-0.0482306	0.0616225
	-0.0840632				-0.0753508	0.102505			0.187203				0.191309	0.0450553			-0.117136				-0.221102	0.0417039			-0.0580324				-0.124827	0.0479162
	-0.0887621				0.0474315	-0.0129596			0.329214				0.387565	0.0926318			-0.0093141				-0.091476	0.254537			-0.0510164				-0.10099	-0.0365501
	-0.147134				-0.00618786	0.024725			0.208248				0.0256859	0.00605888			-0.194601				0.0227293	0.0226511			-0.0765023				-0.00452306	0.0245546
	-0.184199				0.0697376	-0.0471672			0.249081				0.136779	0.116691			0.0445276				-0.0829608	0.355824			-0.0445213				-0.106402	-0.00307549
	-0.104628				0.0366661	-0.00345854			0.0752027				-0.0379256	0.149791			-0.0555458				0.027825	0.243306			0.00359095				-0.00580858	0.0178614
	-0.134805				0.153002	0.039908			0.402996				0.0852039	0.0369361			-0.0142532				-0.10997	0.04785			-0.0508927				-0.00764303	0.00156333
	-0.117762				-0.00882338	0.00080717			0.274629				0.14319	-0.0113858			-0.00507658				-0.256079	-0.0154769			-0.0552297				-0.15872	-0.021225
	-0.0763981				0.197051	0.175617			0.486876				-0.023978	-0.203142			0.0932496				0.10968	0.233327			-0.0279535				0.0441486	0.0547952
	-0.160126				0.0242719	0.0419438			0.249006				0.0544893	-0.0423851			-0.0621701				-0.0766807	0.000871625			-0.0255175				-0.0780375	0.0755712
	-0.0700825				-0.0523603	0.023359			0.175808				0.0315821	0.0205622			0.00122841				-0.0659642	-0.00416816			-0.0371298				-0.0480618	0.0935995
	-0.104106				0.0912049	-0.0938866			0.20597				0.088457	0.155471			-0.0573715				-0.0487663	0.578714			-0.0315285				0.0284726	0.048074
	-0.241521				0.0605034	0.0128936			0.257185				0.118087	0.00317176			-0.0235408				0.000603433	-0.0326971			-0.0694028				-0.0463742	0.0428911
	-0.157708				-0.0304532	0.0301757			0.33515				0.294974	-0.00351063			-0.000488554				-0.154713	0.0746134			-0.0309226				-0.0780722	0.0903248
	-0.133674				0.0412912	0.0690454			0.00669819				-0.0345641	0.0335339			0.0484368				-0.247307	-0.136007			0.00741001				-0.03317	0.0551474
	-0.157169				0.0551002	0.012595			0.266059				0.0574442	0.0357027			0.00591915				-0.0317808	-0.0190864			-0.026563				0.0178583	0.0116141
	-0.190025				0.0256233	-0.0582008			0.264404				-0.0108436	0.0103692			-0.0786203				-0.0324736	0.0647014			-0.0515989				-0.0296649	0.00183079
	-0.0506262				0.129632	0.0566049			0.144604				0.152353	0.0822761			0.00314217				-0.121089	0.3144			-0.0198377				-0.00288297	-0.0106826
	-0.0795345				0.00604386	0.0301546			0.166714				0.0897989	-0.00947463			0.172759				-0.175521	0.0145941			0.0369281				-0.0862313	-0.00204159
	-0.155319				0.206243	0.379293			0.301688				0.373983	-0.132387			0.0311128				-0.20358	0.172872			-0.0223467				-0.0824978	0.0813061
	-0.200813				0.151806	0.0106121			0.416634				0.146565	0.145942			-0.0738053				-0.208654	0.0864138			-0.0632386				0.0250846	-0.050918
	-0.165844				0.192972	-0.0149161			-0.000929426				0.0331815	0.138026			0.0569701				0.23221	0.131157			-0.0344758				-0.0523455	0.0504897
	-0.136443				0.180852	0.0351773			0.462486				0.0888636	-0.0811782			-0.0888666				-0.269857	-0.0506325			-0.106276				-0.0769	0.00596942
	-0.195777				-0.0665486	0.0409609			0.353151				0.183325	-0.0996259			-0.0151696				-0.354707	0.0215895			-0.0378882				-0.12838	0.0308816
	0.0412221				0.0463429	-0.00154168			-0.3097				0.0765018	-0.0358518			-0.243714				-0.24848	0.00459279			-0.0648391				-0.109842	0.032122
	-0.100651				-0.077162	-0.0125409			-0.0335904				0.199333	0.0655227			-0.100435				-0.0533256	0.27645			-0.0785344				-0.0298971	0.0362052
	-0.0739138				0.0783272	-0.052219			0.229464				0.00231783	0.0116976			-0.117129				-0.0407764	0.115949			-0.0634837				0.00331614	-0.0479692
	-0.0243815				-0.0428685	-0.00416928			-0.0552919				0.088335	-0.0114129			0.0946554				0.0570244	0.0263276			0.0361736				-0.115983	-0.0376979
	-0.0957091				-0.0228716	-0.02024			0.406363				0.021877	-0.0343879			0.00767502				0.0303393	0.0437824			-0.0500689				-0.0766783	-0.0129557
	-0.125157				-0.0037003	0.195409			0.141666				-0.0135274	-0.248943			-0.142347				0.00753174	-0.125436			-0.0432432				-0.0830735	0.0237723
	-0.111469				-0.00312564	0.00323661			0.468507				0.116162	-0.0243711			-0.0577679				0.238658	0.0202262			-0.0365058				0.110041	0.0377881
	-0.0998119				0.12102	-0.0538558			0.266363				0.213172	0.0224463			-0.0765694				-0.31098	0.535927			-0.0255293				-0.071789	0.0768117
	-0.0520335				0.136293	-0.0440997			0.257801				-0.0425206	-0.0919269			0.150156				-0.164245	0.380599			0.00634369				0.0307854	0.139541
	-0.151752				0.0173112	-0.00369369			0.389556				-0.0358518	-0.0579592			-0.0259666				-0.254626	0.00851511			-0.0119948				-0.0749864	0.0194229
	-0.0908901				0.0226272	0.171557			0.11917				0.0340355	-0.118494			-0.0786459				0.0268639	0.125771			-0.0290225				-0.0519397	0.0447567
	-0.103621				0.012809	0.0324902			0.288731				0.288183	-0.0963999			0.0571251				-0.117133	0.0787927			-0.076567				-0.0708642	-0.00896632
	-0.107382				-0.048705	0.0953543			0.147494				0.0242626	-0.0937026			0.197271				0.00660424	-0.0484534			-0.0103474				-0.0916128	0.00213968
	0.0226345				0.0901454	0.0506271			0.0733379				0.14933	-0.278126			-0.037463				-0.0541972	-0.0587453			-0.00505825				-0.139286	0.041683
	-0.20026				0.101884	0.0137655			0.444613				0.014666	-0.0767865			0.00904643				-0.109467	-0.0382398			-0.00560736				0.146228	0.0306867
	-0.145504				-0.166722	0.0550857			0.406295				0.0466005	-0.0452857			-0.10797				-0.173509	-0.0452351			-0.0765634				-0.0827738	0.0162956
	0.0171498				-0.0486349	-0.0167379			-0.166977				-0.0371666	-0.00982704			-0.103807				0.00623547	0.0975885			-0.0167351				0.0211848	-0.0234811
	-0.0842166				0.0631534	0.0335048			-0.00156331				0.0695619	-0.0382509			0.0588454				0.0177901	-0.0393684			0.0181451				0.0246618	0.0230424
	-0.0992376				0.00503457	0.0123493			0.0579854				-0.218648	0.0135139			-0.0482157				-0.114373	0.0403741			-0.0505368				-0.00986618	0.0503039
	-0.102954				0.133396	-0.0141433			0.171651				0.026716	0.200431			-0.0776178				-0.160133	0.0368094			-0.0458024				-0.0495246	0.0436411
	-0.0284008				0.0883025	0.0839985			-0.0761622				0.011562	-0.0296845			-0.110187				0.185142	-0.0482635			-0.0315348				-0.0506676	-0.02016
	-0.00962325				-0.0392263	0.126796			0.0557885				0.105224	-0.045096			-0.222142				0.0472354	0.0322948			-0.0461053				-0.0981695	0.0536304
	-0.127129				-0.0253605	-0.00699239			-0.0487238				0.115281	-0.0321785			-0.292569				-0.0690819	-0.0152646			-0.108816				-0.0156949	0.0102823
	-0.139991				0.0422978	0.0491211			0.378249				0.187703	-0.123509			-0.0576003				0.00829161	0.0933756			-0.0620612				-0.047636	0.00486668
	-0.0940901				-0.00997139	0.0659237			0.522043				0.162004	0.0688571			0.0808771				-0.0798878	-0.0219024			-0.0255493				0.0757985	0.00901749
	-0.0852309				0.0218345	0.0441248			0.301093				0.201041	-0.0804056			0.0413551				-0.0207514	-0.0119234			-0.00978923				0.0217703	-0.00369814
	-0.0721696				0.176517	0.0309921			0.0637225				0.175477	-0.0127142			0.0841991				-0.223739	-0.00553147			-0.00871494				-0.0917218	0.00708069
	-0.177085				0.0485715	0.00256815			0.525971				0.0179191	0.00645196			-0.0833878				0.0206173	-0.0169967			-0.0394162				0.00208059	0.0289783
	-0.119511				0.0191515	-0.00814832			0.351853				0.134312	0.0122262			-0.0883783				0.315037	0.0294565			-0.0679122				0.0368315	-0.0505019
	-0.0821738				-0.0945393	0.169203			0.15087				0.104058	0.0239509			-0.166229				-0.0474924	0.169956			-0.0830427				-0.0505744	0.0236919
	-0.158106				-0.106985	0.230312			0.472684				0.346102	-0.00661462			-0.00589359				0.0832402	0.12272			-0.0474105				-0.149362	-0.0586597
	-0.15619				0.115866	0.0456256			0.425153				0.149114	-0.09804			0.122976				-0.0109847	-0.133761			-0.0662465				-0.0216424	-0.0169846
	-0.108945				0.0261478	0.0652275			0.126001				0.241962	-0.0662546			-0.0867128				0.217862	-0.0521411			-0.0300802				-0.0639315	0.0208193
	-0.118574				0.0884875	0.18274			0.223583				-0.0669459	0.13133			0.0147766				0.126944	-0.0741105			-0.0272571				0.0119797	0.0706528
	-0.0684915				0.351366	0.0241675			0.29811				-0.0960339	-0.0400401			0.015589				-0.30984	0.0306522			-0.0761606				-0.0521438	0.00746878
	-0.0702088				0.0635603	0.0901599			0.351579				0.311822	-0.0719882			-0.0422688				0.0893639	-0.0129179			-0.00789251				-0.123192	-0.00693935
	-0.0240587				-0.0190233	0.0326395			0.0549311				-0.0188815	0.013053			0.00415342				-0.212509	0.0901238			-0.0502368				0.0129063	0.00547227
	-0.0917464				0.0415105	0.0877714			0.123495				0.24348	-0.0332222			-0.0924071				0.230645	0.0746804			-0.0314203				-0.0389091	0.149304
	-0.199829				0.0416835	0.031551			0.440201				-0.0545841	0.0179327			0.017896				-0.0313897	-0.0117334			-0.0434482				-0.0841318	0.0220889
	-0.157164				0.0522309	0.0845679			0.24553				0.02349	0.00108436			0.0149031				-0.101231	0.0350438			-0.00829064				-0.01187	0.0629415
	-0.174318				0.0621177	0.13934			0.29813				-0.0296573	-0.0262823			-0.143639				-0.24496	0.0557617			-0.0271059				-0.0515333	0.0139871
	-0.0267906				-0.0156625	0.0380559			0.0767379				0.0231647	0.12336			-0.139791				0.110428	0.0635839			-0.0773548				0.00531996	0.0318107
	-0.17907				0.0357308	0.029646			0.208748				0.0907341	0.0255368			0.0245039				-0.236613	0.0502861			-0.0452113				-0.0262343	0.0251382
	-0.0943476				-0.0240737	0.0133797			0.348099				0.0423444	0.0572273			-0.064967				-0.00902914	0.15715			-0.0631717				-0.00102049	0.0231399
	-0.0582393				0.0318508	-0.00537409			0.319247				0.199401	0.0232054			-0.0551179				-0.0249978	0.110071			-0.0333396				-0.0741298	0.010102
	-0.0876655				-0.0277714	-0.0527553			-0.0195556				0.0593553	0.160323			-0.184389				0.257051	0.0763231			-0.0425459				0.00327654	-0.110604
	-0.18128				0.174808	0.0782453			0.436745				0.238939	-0.0661868			-0.0516987				-0.248111	0.312075			-0.0749187				-0.166099	0.0994849
	-0.0966788				0.131964	-0.0261095			0.372322				0.00569291	0.0508024			0.0353102				-0.057125	-0.00898444			0.00671431				-0.0577946	-0.0113887
	-0.109063				0.0913991	0.0479771			0.238318				0.253782	-0.00132835			-0.156343				-0.343901	0.181812			-0.043454				-0.176694	-0.0205762
	-0.123912				0.0316434	0.127872			0.288106				-0.120663	-0.0322734			0.0417899				-0.226611	0.364239			-0.0429708				0.153846	0.00585915
	0.00372619				0.173401	-0.0161024			0.16004				0.105644	0.0278139			0.0675222				-0.106182	0.0159686			0.0187904				-0.145152	0.000429521
	-0.168442				0.15018	0.0734987			0.28902				0.0020874	0.0155064			0.0404695				-0.180773	0.189009			-0.0884914				-0.0387951	-0.027761
	-0.190871				0.0486178	-0.00716413			0.272051				0.185385	0.0561836			-0.101116				-0.116842	0.135873			-0.0875721				-0.0897168	-0.0296668
	-0.0881784				0.0422529	0.0129372			0.354533				0.0056658	0.000406636			-0.0303369				-0.0378933	-0.0106271			-0.0385491				-0.0589741	-0.00103329
	-0.148862				-0.0779388	0.299241			0.492886				0.198506	-0.230739			-0.0828504				0.126542	0.0128062			-0.059027				-0.0389365	-0.0712462
	-0.0781433				0.0674033	-0.00977191			0.254379				0.207344	0.00837671			0.000945213				0.0212989	-6.70481e-05			-0.0732975				-0.0244522	0.104235
	-0.0185715				0.117099	-0.0211476			0.109477				0.020508	-0.010803			-0.0316818				0.0311327	0.0548118			0.00601811				0.0499877	0.0473228
	0.0164159				0.255858	0.149513			0.0468246				-0.199957	0.0333713			-0.0125898				-0.183622	0.306276			-0.0131875				0.078018	0.0623109
	-0.191432				-0.00406887	0.0243062			0.23755				0.138067	-0.114305			-0.106723				0.0746245	-0.0253777			-0.0599551				-0.0742077	0.0928489
	-0.0189288				0.0843327	-0.00411511			-0.110166				0.33416	0.00229072			-0.170358				-0.286474	-0.0632599			-0.041149				0.0263043	-0.0240318
	-0.0281352				0.0305377	0.0588005			-0.079374				0.0835773	-0.0286679			-0.185986				-0.00160915	-0.052968			-0.0402829				0.00473143	-0.00283849
	-0.10568				-0.037867	0.147437			0.381309				0.102906	-0.410567			-0.0190868				0.0263164	-0.147014			-0.0151368				-0.120522	0.184793
	-0.21241				-0.0260989	-0.0282404			0.496044				0.157734	0.0305384			-0.0206273				-0.0417486	0.0240032			-0.0660938				-0.0586494	0.0392984
	-0.140067				0.02663	0.0330992			0.24672				0.13728	-0.109114			-0.112269				-0.0901238	0.180393			-0.091042				-0.0498682	0.0571159
	-0.118242				0.102151	0.157443			0.592035				0.115891	0.0957628			0.0802608				0.0827932	0.809203			-0.0472889				-0.0294517	-0.0981013
	-0.126094				0.00207935	0.0613568			0.35206				0.170462	-0.102066			0.0267825				-0.0217795	0.118228			-0.0222867				0.0296186	0.166921
	-0.0960779				0.0463231	0.0504474			0.150392				-0.00623509	0.00572002			0.069949				-0.100337	0.0164603			0.0129657				-0.0717963	0.000498975
	-0.143483				0.0601322	0.0288903			0.24104				0.0783724	0.037763			0.120568				-0.122508	0.0463302			-0.0132477				-0.123104	-0.0407545
	-0.00892473				0.199037	0.0259021			-0.077273				-0.158954	-0.0347132			0.0317354				0.0595946	0.100192			-0.0131894				0.0410232	-0.00594932
	-0.0799611				0.0140099	0.0386728			-0.383724				0.113682	0.00695348			-0.159844				-0.0374017	0.12234			-0.00647893				-0.0591965	0.02311
	-0.117377				-0.0822851	0.0539364			0.345418				0.0226903	-0.0476849			0.0927361				-0.211179	-0.0618407			-0.0235428				-0.0742796	0.0344408
	-0.166469				-0.0206826	0.0510023			-0.327212				0.0676372	-0.00891889			-0.150108				-0.0186058	0.00764348			-0.0050171				-0.0745904	0.0673549
					0.025338	0.0116769							0.0707683	-0.0165772							0.0235339	0.0191646							0.0125414	-0.028288
					0.237272	0.0126003							0.378755	-0.0264314							-0.23725	0.0017209							-0.0420778	-0.00411609
					0.214549	0.0275679							0.348406	0.0892702							-0.386532	0.591968							-0.109172	0.133865
					0.066353	0.0310542							0.213796	0.0796058							-0.334179	0.067428							-0.147255	0.0294907
					0.0626435	0.0479572							0.215802	-0.0333577							-0.0625	-0.0538173							-0.127264	0.0293451
					-0.0126756	0.150069							0.0315143	-0.0117518							0.0501408	0.218275							-0.0386209	0.0376942
					0.0277318	0.0153389							0.0138934	0.0311755							0.0854751	0.0307639							0.0543158	0.0180856
					0.0423652	-0.0458488							-0.0367735	0.041748							0.0177901	0.139102							-0.0119791	0.0549811
					0.080067	0.0339513							0.0819779	-0.0137985							0.00861568	0.0502414							0.00791171	0.0584788
					0.198975	-0.0472994							0.232515	0.0874539							0.341822	-0.0339263							0.0691632	-0.0364386
					0.0213656	0.0104483							0.207913	0.0207249							-0.03339	0.0635839							-0.00589692	-0.0267326
					0.0112132	0.092057							0.0337779	0.196595							-0.00824692	0.0259141							-0.108544	0.0190141
					-0.0481924	0.0592721							-0.00684504	-0.0810155							-0.131325	1.11747e-05							0.00737313	-0.0701148
					0.065242	0.10534							0.0277868	0.313395							0.101813	0.0448552							-0.0987684	0.00920271
					0.0930887	0.178719							0.165054	0.13621							-0.0911519	0.0861903							-0.101999	0.148883
					-0.0705316	-0.0709913							0.12748	-0.0901648							-0.0529456	0.469292							-0.0213877	-0.028349
					-0.0802321	0.0403783							0.227364	-0.108857							-0.117703	0.0424861							-0.0638341	0.0463316
					0.00893567	0.0211661							-0.0524019	-0.0713918							-0.075228	0.163452							-0.0214535	-0.0176841
					-0.112778	0.130933							0.350588	-0.017526							-0.0753621	-0.0118899							-0.0820463	0.00300238
					-0.0345656	0.0540473							0.0971996	-0.142146							-0.303895	0.143304							0.0204781	0.0632474
					-0.00442688	-0.00515479							0.0451231	-0.0956137							-0.00530797	0.0419945							-0.0319429	0.00298106
					-0.0339764	0.0734458							0.150849	0.0442691							0.0340046	-0.0207626							-0.0278061	-0.0290319
					-0.013706	0.0502308							0.0617816	-0.0780606							-0.100282	-0.286977							-0.0512123	0.0586463
					0.0679462	-0.0930557							0.355427	-0.0170381							-0.136376	-0.0337811							-0.0469573	-0.00242542
					0.119436	0.0316051							0.280769	0.0520901							-0.0401618	0.101421							-0.113641	0.0427748
					0.0910675	0.0327082							0.09865	-0.122533							-0.131358	0.358573							-0.0905917	0.040587
					0.217903	0.091658							0.383322	0.188733							-0.135627	0.0191758							-0.142742	-0.0555038
					-0.00994232	0.179425							0.212562	-0.030064							0.230098	0.0801895							-0.117583	0.087161
					0.23524	-0.0266855							-0.0355536	-0.217144							0.0385415	0.0500514							-0.0233482	0.122979
					0.0327518	0.149708							-0.00390371	-0.00112503							0.00350885	0.154479							0.0269434	-0.00230235
					-0.0121168	0.0993717							0.266875	0.0552077							-0.108439	0.195792							-0.0289564	0.0997012
					0.0128989	0.298115							0.0446351	-0.171262							0.114775	0.213984							-0.0720059	0.075793
					-0.0079528	0.0183681							0.210705	-0.119619							-0.0430225	0.0965046							-0.0508424	0.0509984
					0.0587279	-0.0326329							-0.022365	-0.0648449							0.0603098	0.00840336							-0.100015	-0.0865895
					0.111692	0.0140218							0.0852174	-0.136264							0.209145	0.0407988							0.105767	0.0468159
					0.0783298	0.0914968							0.0524561	-0.0257807							-0.0175331	0.0973091							-0.0271299	-0.0165728
					-0.0190695	0.00137391							0.0172956	0.210177							-0.0344627	0.0332782							-0.0236236	0.0383455
					0.0304756	0.08786							-0.0468987	-0.116867							-0.00239138	0.0170749							-0.00251193	-0.00167543
					0.200743	0.0869326							-0.107962	-0.143028							-0.254403	0.371983							-0.113658	-0.0628245
					0.00138976	0.0633265							0.0404332	0.0399995							-0.0271098	-0.0203714							-0.0406601	0.0493912
					-0.207647	0.00406623							-0.0181902	-0.00546248							0.0755632	0.135191							-0.119505	0.037004
					0.06532	-0.0229138							0.239888	-0.138609							0.387225	-0.072289							-0.0906879	0.154268
					0.089218	0.0929593							0.308583	-0.250122							0.0397483	0.14564							-0.00403993	0.244679
					-0.0201039	-0.0223101							-0.0073059	-0.0270278							-0.117602	0.0737529							0.0419614	0.000404541
					0.00770444	0.109062							0.0856647	-0.117287							-0.0470678	0.1602							-0.0301395	0.0732195
					0.0642341	-0.0250487							0.0955189	0.0395793							-0.126509	0.0601757							-0.124208	-0.00595906
					-0.0490181	0.070879							0.000813273	-0.0104912							-0.140376	0.0106271							0.106761	0.0148163
					-0.0139346	0.0398459							-0.0708903	0.000609954							-0.00716297	0.0962587							0.0102122	-0.0462256
					0.0187895	-0.0142305							0.0067095	0.038278							0.0232322	-0.00685008							0.0151374	3.77734e-05
					0.14129	-0.0648523							0.0376139	-0.0854072							0.164592	0.0252436							-0.0340662	0.019697
					0.0931627	0.131985							0.17747	-0.269654							0.0568009	0.236412							-0.0922793	0.125942
					0.135804	0.353987							0.0616867	-0.436524							-0.0298252	0.0184941							-0.0115459	0.135464
					0.0258942	-0.0343886							0.0540555	0.022731							-0.237317	0.143025							-0.0810441	0.0281034
					0.0278982	0.138356							0.0471834	0.060128							0.20158	0.024439							-0.0135454	0.0714247
					0.0593237	-0.0113836							0.162668	0.0849599							-0.156602	0.0344068							-0.0841068	0.100988
					-0.00677573	-0.0555837							-0.000718391	0.0490132							0.0228969	0.0372564							-0.0586719	-0.0604625
					0.110486	0.023976							0.219678	0.0239509							0.344493	0.0379939							-0.100779	0.00668224
					0.00663702	0.0797143							0.232948	0.178459							0.121268	0.721471							-0.0941862	0.0515534
					0.12051	0.0337809							-0.103868	0.0121042							0.153462	0.187679							-0.0147115	-0.0187198
					-0.0204712	-0.0334057							0.110836	0.0244253							0.104517	-0.0371111							-0.0763761	0.217363
					0.0382316	0.0252627							0.0385627	-0.0305519							-0.0170749	0.016505							0.0258328	-0.017154
					0.0328562	0.0194183							0.0374376	-0.0243982							-0.0825474	-0.0847041							-0.0294901	0.0123714
					0.0393228	0.0842468							0.183854	-0.050206							-0.0979349	0.2032							-0.0194947	0.0214943
					-0.0115157	0.00274385							0.0297522	0.0304028							0.444361	0.419375							0.0446707	-0.0278049
					-0.0127654	0.0665895							0.022609	0.011928							-0.268394	-0.0423856							-0.100957	-0.000926668
					0.0942632	0.0676543							0.0387524	-0.0228394							-0.141818	0.0538731							-0.0436356	-0.0400703
					0.062263	0.10539							-0.0564005	-0.0624322							-0.00128509	-0.0813852							0.00825715	0.0260192
					-0.0264596	0.0324215							-0.0175938	0.18464							-0.121167	0.383023							-0.0955187	-0.144728
					-0.105591	0.0216562							0.396159	0.0229343							-0.0623883	0.0456933							-0.109297	0.0431848
					0.00554847	-0.0102924							0.196432	0.048715							-0.191623	0.0332335							-0.0984406	-0.00984668
					-0.01055	0.029864							-0.0131072	-0.0287627							-0.129168	-0.0123368							-0.0065348	0.0454981
					-0.0631098	0.0286446							0.112435	0.0459363							-0.0812511	0.0760884							-0.0656283	0.0229419
					-0.0131248	-0.0064349							0.0328291	-0.0100846							0.0483193	0.00301716							0.0411377	-0.00335087
					-0.00152583	-0.158085							0.20569	-0.234168							0.00908502	0.120541							-0.150563	0.0464162
					0.232877	0.00341759							0.238099	0.00951529							-0.186975	0.0430114							-0.0549476	0.051749
					0.0575019	0.0233907							0.0814357	-0.0209689							-0.161809	0.0396701							-0.108881	0.0294675
					0.0299485	0.0160232							0.194223	-0.074184							-0.111769	-0.0842683							-0.08611	0.0467672
					0.0947057	-0.0269854							-0.122059	0.0527543							-0.194205	-0.0113758							0.0196733	-0.0594621
					0.165891	0.00610728							0.0794974	0.010315							-0.141986	0.0128397							0.0209259	0.0627082
					-0.00523405	0.151577							-0.0579863	0.279007							0.0086492	0.0105936							-0.00286164	0.0113339
					0.134731	0.0335022							0.177971	-0.0393082							0.0704787	-0.0123145							-0.0487929	0.000539795
					0.137791	0.0265679							0.120947	-0.0144491							-0.00610138	-0.0172537							0.0218854	-0.0533166
					0.123963	-0.0829707							0.00695348	-0.0768							-0.191221	0.282418							-0.0439372	0.0312039
					-0.0466507	0.1259							0.456029	-0.0135681							-0.0862127	0.0163933							-0.187191	0.0670436
					0.0862734	0.000779427							0.0265805	-0.0110741							-0.0985384	-0.00890622							0.00468208	0.0023651
					0.0944322	0.0563988							0.110537	-0.00226361							-0.0298029	0.0427767							-0.0604058	0.0147402
					0.202115	0.0201132							0.0792263	-0.0450689							-0.00333006	-0.0729819							-0.0404956	-0.0038206
					-0.0243142	0.126121							0.266604	0.116949							-0.0636733	0.081374							0.0582777	0.0133359
					0.0451315	0.223965							0.0262958	-0.0253334							0.0175219	0.265399							-0.0400898	0.0146147
					0.151485	0.0380017							-0.0142187	-0.0289932							-0.0842459	0.0201815							-0.152073	0.0178224
					-0.0453112	0.0260382							0.549583	-0.0679083							0.404959	-0.0221259							-0.124204	-0.0518008
					0.0166718	0.0359593							0.124078	0.0202098							-0.166033	0.0524316							-0.0339894	0.00257103
					0.0341217	0.168013							-0.00935264	0.0781555							0.0610585	-0.0559405							-0.0155194	-0.0649636
					0.13405	0.16396							-0.11215	-0.0583116							-0.0956665	0.0139572							0.00188075	0.0862167
					0.0881955	0.0496284							0.372967	-0.09518							-0.0175778	-0.057639							-0.092654	0.0291331
					0.0485121	0.138943							0.0778573	-0.0914932							-0.0370441	0.170079							-0.0502966	0.0341271
					0.0493153	-0.0344731							0.0490539	0.0958306							-0.202116	0.0837095							-0.152538	0.0517795
					0.0347862	-0.0123625							0.0561565	0.0981891							-0.126028	0.168324							-0.0458521	0.078411
					0.00993968	0.0509098							0.155362	-0.027719							-0.0931522	-0.0170414							-0.0545991	0.0453939
					0.0821213	0.0306289							0.343526	-0.0150727							0.0798878	-0.0237909							0.00338682	-0.0107557
					0.0584544	0.0588309							0.0213213	-0.0317312							0.0753509	0.0189299							-0.0857963	0.0226939
					0.100713	0.0387362							0.283778	0.0111689							0.102841	0.00325183							-0.0563683	0.0165271
					0.00314809	0.0321639							-0.0435914	0.0948411							0.044911	0.0374017							-0.0437892	-0.0331377
					0.0389529	0.0312048							0.141957	-0.0264178							0.00236903	0.0129068							-0.0103676	-0.0202094
					0.0438461	-0.0365353							-0.0139341	0.0325173							-0.113926	0.0317249							0.00977967	0.00488069
					0.0238597	0.114775							-0.0376952	0.0400672							0.0359713	0.0176895							-0.0218404	-0.0767648
					-0.159761	-0.0211674							-0.055411	0.0875895							-0.0242155	0.041391							-0.0369704	-0.0251163
					0.0274121	0.0187921							0.0299827	0.17648							0.0133314	0.426649							-0.00176743	0.0224648
					-0.0265045	0.0333066							0.0380883	0.0958306							-0.0277467	0.100941							0.000887067	-0.0413016
					-0.0149822	0.0396729							0.306373	-0.0128497							0.368329	0.272394							0.00458643	-0.0181648
					-0.0941971	0.282824							0.140954	0.161882							0.346125	0.257744							-0.129364	-0.014427
					-0.00171474	0.0158686							-0.00496096	0.00832249							-0.0190528	0.104629							-0.074237	0.02033
					0.0234172	0.0390625							0.0571188	-0.0273937							0.00931969	-0.0179354							-0.0151161	0.002819
					-0.116767	0.0484566							-0.101008	-0.0780471							0.257208	-0.00434695							-0.000550152	0.0186704
					-0.0134828	0.0038258							0.0124024	0.00216873							0.0793738	0.00153093							0.0151563	-0.0224003
					0.524457	0.00801885							0.0652922	-0.0153573							-0.249363	-0.0309427							-0.0177754	-0.00278366
					0.0780484	0.0562773							0.0740756	0.0408127							-0.0778764	0.162156							-0.100044	0.0762353
					-0.0447695	-0.0546762							0.0407314	0.0193966							-0.164123	-0.0673722							-0.144296	0.00575497
					0.0735251	0.115567							-0.0545028	-0.0285052							-0.0914648	-0.0543872							-0.025533	0.000277208
					-0.0750945	0.036497							0.324428	0.0317718							0.20748	0.0747586							0.0308481	-0.0368401
					-0.0287701	0.0346488							0.218147	-0.025591							0.102248	0.00666011							-0.0205957	-0.0169792
					0.140647	0.00935841							0.0591249	0.0239644							-0.344504	0.0459391							-0.032777	0.0297021
					0.0755635	0.0760642							0.0881045	0.0561158							0.0397483	0.0222935							-0.0679812	-0.117649
					-0.0239932	0.131574							-0.11787	-0.170096							0.056745	0.0998681							-0.00302066	0.026032
					0.0767881	0.0340398							0.240444	-0.0390913							-0.239462	0.0346192							-0.117968	0.0210873
					0.0366397	0.113047							-0.0284917	-0.103421							0.306477	0.0835866							-0.109062	0.0926406
					0.158253	0.00197895							0.149859	0.0378036							-0.117949	0.0775523							-0.0844102	-0.0289442
					-0.0626369	0.0376635							0.180655	-0.080758							-0.23868	0.0762002							-0.10364	0.0187478
					0.00180986	0.00890661							-0.043998	-0.0903004							0.00460397	0.129939							0.036059	-0.000220548
					0.0596328	-0.127066							0.0755937	-0.209296							-0.107378	-0.186371							-0.0444703	0.0293713
					7.92638e-06	-0.00916025							0.114441	-0.361283							-0.144086	0.196172							-0.150013	0.210466
					0.0249219	0.0242811							0.0781419	0.0203996							-0.0805024	0.0373011							-0.0606288	0.0120771
					0.048092	0.02979							0.225507	0.00540826							-0.0492804	0.019958							0.0701051	0.00535835
					0.0113717	0.0317438							-0.0102201	-0.0410567							0.0233663	0.144556							-0.0171656	0.00548872
					0.0487314	-0.0539628							0.0873997	-0.0202505							0.0853187	0.104606							-0.0387811	-0.0222906
					-0.177966	0.0776045							0.285648	-0.0206165							-0.253855	-0.045291							-0.146718	-0.00356289
					0.0142728	0.00356291							0.0267025	-0.106417							0.0467549	0.228746							-0.0186089	0.0710866
					0.10736	0.0791489							0.271782	-0.0457466							-0.0601868	0.0441959							0.110046	0.00300786
					0.0409622	-0.00428553							0.0691146	0.0544215							0.0304398	0.0970745							-0.041234	-0.0252784
					0.0336567	0.0867674							0.0153709	-0.105847							0.0729483	-0.127514							0.15179	0.0614549
					-0.031403	0.013426							0.271741	0.0837942							-0.100594	-0.0591141							-0.0785895	-0.0134607
					0.242473	0.00228016							0.202396	-0.0300369							-0.146869	-0.063204							-0.0665867	0.0345066
					0.342365	-0.0212321							0.0283561	0.0376816							-0.178046	-0.164525							0.0202959	0.0903723
					0.105068	0.315449							0.276065	-0.231945							-0.026998	-0.105455							-0.16298	-0.109735
					0.0445661	0.0790088							0.102418	-0.0750651							-0.0926493	-0.00965493							-0.0999101	0.0338078
					-0.0497684	0.0671906							0.0166043	0.130815							0.124642	-0.183444							-0.0461549	0.0117963
					0.0837554	0.0490722							0.0505856	-0.111201							-0.0350662	-0.00855981							0.0319612	0.0544474
					-0.0319076	0.0536021							0.200689	-0.0680031							0.175968	-0.0732612							-0.108752	-0.0207955
					0.0839219	0.113008							0.110551	0.066363							-0.0497497	0.27112							0.0291331	0.176217
					-0.0434339	-0.0470021							0.157843	0.0631777							-0.057572	0.17371							-0.0263159	0.0478236
					-0.0196059	-0.0369607							0.141184	-0.147772							-0.0638186	-0.130409							-0.0922025	-0.0266157
					0.167774	0.0952909							-0.112259	0.0175125							-0.178471	-0.0156781							0.0103298	0.064807
					0.150064	-0.0177353							0.152949	-0.0486473							0.1231	0.157764							-0.0305276	-0.031249
					0.164421	0.0324189							0.0122669	0.0328291							-0.110015	0.0115546							-0.0318735	0.0050196
					0.0018878	-0.0121696							0.0145982	0.0924284							-0.236423	0.141896							-0.0310224	0.104141
					0.0541002	0.225675							0.0451231	-0.174583							-0.0306298	0.0490792							-0.00311814	0.145241
					0.208198	0.277569							0.238113	0.0173498							-0.217459	0.139885							-0.1675	0.0343019
					0.193618	-0.0974403							0.100426	0.0173227							-0.0798319	-0.0115658							-0.100945	-0.092771
					0.180263	0.0423414							0.11314	-0.00311755							-0.173878	0.0648914							-0.100993	0.234026
					-0.000122859	0.0241438							0.0576339	0.016889							0.00155328	-0.0605109							-0.0224752	0.0163352
					0.278393	0.0462161							-0.0244931	-0.0792805							-0.162078	0.0663217							-0.0115434	0.0308999
					0.00347572	0.0610622							0.0354587	0.0049203							-0.014583	-0.0328983							-0.0415203	0.0514291
					0.0743243	0.31489							0.0921573	0.0404196							0.129135	0.411597							0.0440645	-0.0331901
					0.0112013	0.0938985							0.0756615	-0.145156							0.136767	0.043503							0.0262574	-0.00659939
					-0.0322789	-0.0805664							-0.0777895	0.145888							0.119446	0.112842							-0.0231173	-0.0163431
					0.149797	-0.0225638							0.00542182	-0.0120229							-0.0165274	-0.0132643							-0.0541598	0.0273449
					0.139362	-0.0224211							-0.0845939	0.0696568							-0.0409552	-0.0112417							-0.0387092	-0.00455901
					-0.00744551	0.0983981							0.0675287	-0.094177							-0.0146947	-0.0604439							-0.0764668	-0.0102555
					-0.00219429	0.0330213							0.0635166	0.0284239							-0.12985	0.121435							-0.0250572	0.0366055
					-0.0118539	0.0529495							-0.00475764	-0.0401214							0.0393908	0.210263							-0.143974	0.0727675
					0.125929	-0.0346317							0.131872	0.136304							-0.0821116	0.418168							0.031832	-0.0553856
					0.00109516	0.0143098							0.233775	-0.0193017							0.129392	0.345119							-0.060747	0.0155304
					-0.0249496	-0.00367784							0.0796872	0.0174989							-0.0232992	0.0980802							-0.072631	-0.0541714
					0.0116663	0.0954363							0.0805682	-0.0605753							-0.0243049	0.0496379							-0.0126541	-0.00624724
					0.101038	0.0972593							0.352743	-0.0839297							-0.226678	-0.0254671							-0.155141	0.0107069
					0.106243	0.112263							0.089338	-0.0449469							-0.0579072	0.156546							-0.0516546	0.0134784
					-0.0935167	0.019561							0.105102	0.040623							-0.037167	-0.0016315							-0.0160677	-0.0202466
					0.0637109	0.0159003							0.155891	0.0422631							0.103422	0.0218018							-0.0756243	0.0134973
					-0.0357995	-0.00970585							-0.153519	-0.062256							0.0986166	-0.0439724							0.0122447	-0.0409476
					0.0461593	0.0932856							-0.0935806	-0.137931							-0.196015	0.0551024							-0.0190275	-0.00463395
					0.010513	0.113395							0.488845	-0.0661326							-0.00982255	0.0660312							-0.101985	0.00760647
					0.0261769	0.14979							-0.0251843	-0.125515							-0.0427879	0.164324							-0.0124141	0.0942679
					0.121881	0.152286							0.199564	0.00692637							-0.0793738	0.0158792							-0.0252899	-0.0273614
					0.0247726	0.063814							0.118291	0.0938788							0.0326301	0.0595387							-0.0620575	0.0777834
					0.0785835	0.0752583							0.0732488	0.116							-0.0361948	0.0908613							-0.0411529	-0.0645347
					-0.0515109	0.205605							-0.0423037	-0.0771931							-0.0315014	0.323362							-0.0151325	0.152549
					-0.0266987	0.00220485							0.0434016	-0.033927							-0.0896321	-0.0271433							-0.0120583	0.00159319
					-0.000852086	0.10106							0.00853936	-0.0584336							0.0150746	0.0257353							0.00437258	0.0235268
					-0.015146	-0.00998195							0.151228	0.0220668							-0.117714	-0.030261							-0.169195	-0.0052895
					0.0942447	-0.00269761							0.536353	0.0194372							0.415084	0.0477159							-0.211708	-0.0950489
					0.0529324	0.0030794							0.0379663	-0.0652245							-0.0846035	0.540497							-0.0284714	0.0196215
					0.128241	0.0180418							0.146511	0.0745771							0.222343	0.086492							0.0062381	-0.0350489
					0.170841	0.0795122							-0.00580134	-0.0808122							0.0406423	0.0299035							0.00585001	-0.010607
					0.117844	0.104744							0.282843	-0.02696							0.0385974	-0.0180136							-0.000960176	0.102435
					0.0476389	0.273472							0.0848514	-0.0351198							0.158423	-0.0448775							-0.0190342	0.0723325
					0.0279709	-0.00984721							0.0551805	-0.105603							-0.0694395	-0.0120687							0.000599501	0.0224027
					0.0436955	0.0262667							0.0631642	-0.0348352							0.0398377	0.0210308							-0.00278305	0.0524277
					-0.0125065	0.0570514							0.0246286	-0.0360551							-0.0304622	0.163296							-0.0236967	0.16984
					0.0168383	0.0365525							-0.0302402	-0.00817339							0.0116105	-0.0432348							0.00287322	0.0387202
					0.049347	0.0338879							-0.0279766	0.00822761							-0.180616	0.345532							-0.0541464	-0.0450491
					-0.0570633	0.052717							0.101361	-0.0817746							-0.174079	0.130934							-0.0766557	-0.020182
					0.0454393	0.00675328							-0.0182173	-0.00467632							-0.0559852	0.0692495							-0.00590301	-0.0468305
					0.0526312	0.0208001							0.44814	-0.0625813							-0.214911	0.0137896							-0.0362052	0.0716976
					-0.051244	0.00212163							-0.096793	0.0220804							-0.0657295	0.00388879							0.0699662	0.00696676
					-0.146065	0.0798662							0.0909374	-0.0415718							-0.194775	0.164871							-0.0138233	0.0198122
					0.00671893	0.147597							0.225277	-0.227323							0.170135	0.173141							-0.0801863	-0.0774916
					0.223782	0.0574042							-0.119673	-0.063869							-0.140667	0.0165721							0.102716	0.0153269
					-0.0125052	0.0987376							0.107447	-0.140561							-0.0166838	-0.0581754							-0.0456388	0.00872323
					0.159463	0.00843103							0.0426561	-0.106945							-0.240155	0.0514818							-0.057861	0.00388031
					0.0111418	-0.0573645							-0.057146	-0.0192746							-0.0503531	0.0485875							-0.032161	-0.0074371
					0.0552495	0.032518							-0.101334	0.0746449							0.0484758	0.0787592							0.0214821	0.0724038
					0.102504	0.00960545							0.245635	-0.0309044							-0.00420168	0.0651596							-0.0186144	0.012715
					-0.00278084	0.106199							0.0577559	-0.000121991							0.0207849	-0.0605556							0.127482	0.0262422
					0.151559	0.0166811							-0.0470343	0.0381154							-0.150668	0.0103254							0.0772089	-0.0119309
					0.125538	-0.02656							-0.0293185	0.0345505							0.0740993	0.0462744							0.0381975	-0.0405096
					0.0201317	0.00554979							0.212427	-0.0528898							-0.17846	-0.0293335							-0.0389353	0.0266735
					0.0544291	0.0280871							0.148029	0.0262009							-0.157418	-0.0241038							-0.106806	-0.02062
					0.123575	0.418575							0.171763	0.000393082							-0.176716	0.140879							-0.0817667	-0.122386
					-0.0276512	0.149707							-0.0524019	-0.00727879							-0.0775299	0.0289424							-0.00507992	0.12265
					0.0559708	0.00801753							0.0702939	-0.0280444							-0.084123	0.0266516							-0.087072	-0.0189738
					0.18442	0.0269616							0.252928	-0.0805682							-0.290642	-0.0275121							-0.117544	0.0540258
					0.0267304	0.0319076							0.0194101	0.00401214							-0.0321719	0.000134096							-0.048102	-0.00156272
					0.111679	0.255751							0.00622154	-0.152163							0.0735182	0.0447993							0.0229778	0.103
					-0.0144973	0.15848							0.121503	0.0147338							0.0217906	0.230053							-0.0592939	-0.06242
					0.0280422	0.00571624							0.186795	-0.0387524							-0.16039	0.0199245							-0.0689749	0.0296503
					0.0906514	-0.0973558							0.164986	0.0839162							0.0320825	0.291067							-0.0126955	0.185963
					0.0949105	0.0227461							-0.0587454	0.0120229							-0.0144712	-0.0616395							-0.0456139	-0.0247111
					0.210947	0.020964							-0.0322191	0.0303622							-0.0141695	-0.0767924							0.0252564	0.0564908
					0.0143573	-0.0115514							0.129134	-0.0666884							-0.103098	0.0157563							-0.00237912	0.0102573
					-0.0469638	0.174841							0.0930519	0.0154657							-0.0722331	0.049258							-0.00977906	0.0214486
					0.0304413	0.025556							0.0871422	-0.0666612							0.243832	0.259588							-0.0311107	-0.014031
					-0.0337492	0.231773							-0.00691282	0.045218							-0.02226	0.078044							-0.0123349	-0.0596095
					0.140317	-0.00135277							-0.0657938	0.00783453							-0.01836	0.0457938							-0.00484109	0.0415794
					0.00642301	0.229784							-0.013175	-0.14952							-0.0857322	0.375793							0.0136508	0.0420894
					-0.0684694	0.298291							0.145088	-0.173376							0.0791168	0.030708							-0.143626	0.143866
					0.0225466	-0.00266987							0.0603177	0.000718391							-0.0256459	0.101857							0.013044	0.0293609
					0.11257	0.0836656							0.0309586	0.126843							-0.0260258	0.0636622							-0.0413083	-0.0539021
					0.219245	0.00441235							0.0424664	-0.0309857							-0.158938	0.0123145							-0.0770298	0.0372824
					0.0343727	0.192357							0.0174718	-0.20672							0.00505096	-0.0475148							-0.0525459	0.0705273
					0.0370796	0.0779969							0.0805004	-0.0183935							-0.0168961	-0.0640868							0.0118341	0.0335678
					0.039258	0.0130719							0.247289	-0.0409076							-0.0710486	0.0402624							-0.0165777	-0.0354485
					0.0401233	-0.0345947							0.118345	-0.0544622							-0.108875	-0.112384							-0.0616322	0.0376333
					0.0851188	0.0738408							0.0179327	-0.0143272							0.0619189	-0.0122922							-0.0604674	-0.0225788
					0.0401762	0.10054							-0.0710665	-0.0900022							0.0639862	0.157485							0.0140749	0.0627057
					0.00884584	0.0383558							0.0764747	0.104126							-0.208363	0.0994323							-0.0336555	-0.0294724
					0.064238	0.0152926							-0.00669594	0.151486							0.0610249	0.496748							-0.0285567	0.0215437
					0.0117588	0.025984							0.0041748	-0.019261							-0.0317696	0.0262605							-0.0233939	0.0324456
					0.0496944	0.105696							0.328467	-0.111974							0.0231763	0.017209							0.0321568	0.0898405
					0.141465	-0.000776785							0.258729	-0.0983789							-0.0407988	-0.0332447							-0.0455682	0.0274381
					-0.00654983	0.0162689							-0.135667	0.0919811							-0.132878	0.358193							-0.017313	0.145937
					0.147312	-0.042381							0.0486337	0.019505							-0.18959	0.114038							-0.0698754	-0.0606453
					-0.0159466	-0.0494382							0.16237	-0.180763							-0.140689	-0.12785							-0.0574357	0.289903
					0.0812916	0.152257							-0.0235985	-0.068098							-0.119591	0.0172425							0.0188849	0.197472
					-0.073504	0.0267568							0.27902	-0.201082							0.120921	-0.0453133							-0.0865767	-0.0237138
					0.129546	0.226457							0.371611	-0.014422							0.122877	0.448507							-0.0611095	0.0249652
					0.194239	-0.0123361							-0.105373	0.078291							-0.0258135	0.135258							0.0693246	0.0123233
					0.223289	0.0332234							0.102228	0.0125651							0.222678	0.0439836							-0.0402683	0.0363167
					-0.0315985	-0.0381127							0.272907	-0.0215382							-0.152456	0.106998							-0.0298489	0.0292153
					0.0810644	0.0404576							0.105021	0.0126599							-0.182203	0.218744							-0.0668377	-0.0426523
					0.025342	0.0965552							0.0251166	-0.0763121							-0.0425085	0.0986054							-0.0189659	0.0143777
					0.0911613	-0.00118235							-0.0825201	0.0451502							-0.183209	0.0586894							-0.0148785	0.0605051
					0.113177	-0.0234832							0.205636	-0.0480915							0.0183265	0.0175554							-0.0475123	0.019117
					0.0466415	-0.0126888							-0.0618223	-0.051453							0.0053415	0.427789							-0.0583923	-0.0418779
					0.026626	0.211864							0.0490946	-0.202912							-0.0764125	0.149193							-0.0898289	-0.0497092
					0.0134075	0.224861							-0.0180682	0.026838							0.159776	0.0478947							0.0869697	0.0386428
					0.130347	0.0480405							0.0207927	-0.0506127							0.130073	0.0384856							0.0383528	0.0520987
					0.0223722	-0.0401749							0.218838	0.109223							-0.105008	-0.0135214							-0.0611796	0.0561795
					0.035238	0.0398459							0.121354	-0.0362177							-0.0713727	0.108316							-0.0309377	-0.0473082
					0.0967811	0.0182201							0.032314	-0.0296573							-0.121335	-0.0306745							-0.02548	0.012927
					0.10642	0.0505531							0.00866135	0.0445538							-0.141404	-0.0867714							-0.0546259	-0.0205494
					0.0927505	0.219854							-0.0138799	0.278207							-0.0588347	0.0117334							-0.0355168	0.0480228
					-0.0202268	0.476666							0.276974	-0.26758							0.2813	-0.190528							-0.185069	0.019443
					0.0253684								-0.173119								-0.0972197								-0.0196867
					0.0255626								0.00738723								0.167039								-0.0608207
					0.131931								-0.0774778								-0.00305069								-0.141359
					0.0948484								0.0359602								0.0236009								-0.0146323
					-0.0927598								0.15745								0.120944								-0.111117
					0.348771								0.251355								-0.129157								-0.0311765
					0.0572205								0.0541368								-0.142824								-0.0301024
					-0.04694								0.0526323								0.061159								-0.0369132
					0.0480616								-0.0627711								0.0788821								0.106318
					-0.00677441								0.0810833								0.0220923								-0.00661401
					0.0173773								0.0597349								-0.0278697								-0.0498518
					0.297636								0.4579								0.0882465								-0.279921
					0.0352909								0.0875624								0.0612596								-0.0313379
					-0.0545256								-0.0325173								0.351779								0.0597472
					-0.0909909								0.090341								-0.196004								0.0134851
					0.0414312								0.0331002								-0.19777								-0.151446
					-0.00676252								-0.0157639								-0.0384521								0.150026
					-0.0310146								-0.0721237								0.168559								-0.0966592
					0.0432265								0.151946								-0.00616842								-0.0723843
					0.0140654								0.074916								0.0123704								-0.0974329
					0.0113413								0.00582845								-0.038061								-0.017207
					0.0110031								-0.0449062								-0.103221								0.0183366
					0.165656								0.257835								-0.0742893								-0.00445178
					-0.0522296								0.0283697								0.254537								-0.0450046
					0.11461								-0.0157639								-0.183678								-0.0310108
					0.0045471								0.117071								0.00629135								-0.0528932
					-0.0132106								0.0706869								0.0982925								-0.0988525
					0.0388947								-0.0265127								0.170447								-0.024462
					0.0962778								0.132374								-0.0395249								0.0184852
					0.00918271								0.0984466								-0.0291436								-0.051958
					0.0206482								0.00463565								-0.0052968								-0.0480484
					-0.0145515								-0.0224599								-0.137147								-0.0514541
					0.124788								0.139015								-0.0203491								-0.00930811
					-0.0113625								0.1332								-0.129347								0.0294883
					0.0739175								0.0807986								0.0377034								-0.0551925
					0.0573672								0.190414								-0.131347								-0.0651695
					0.193807								-0.0288576								0.130073								-0.00997706
					-0.183436								0.165637								0.0666123								-0.187926
					0.13092								-0.142811								-0.137382								-0.106
					0.0179744								0.198506								-0.027702								-0.110308
					0.0322604								0.216968								0.150087								-0.10894
					-0.00671629								0.111906								0.0514371								0.00161756
					-0.097871								-0.0407314								0.16077								-0.0211781
					0.00660664								0.160879								-0.164212								-0.028112
					0.322745								-0.134054								-0.138566								0.127268
					0.199931								0.40806								-0.100304								-0.135342
					0.149025								0.218309								-0.32363								-0.122268
					-0.0416307								0.0409889								-0.0287189								-0.0795496
					0.0449835								0.0116027								-0.191143								-0.115801
					0.0324044								0.130517								-0.0918782								-0.101697
					-0.0369607								0.167304								-0.076189								-0.0455743
					0.0400335								0.0463701								-0.0753621								0.012369
					0.175507								0.161448								0.065763								-0.00147743
					0.0646819								0.0114129								0.043693								-0.049114
					0.0394892								0.00967794								-0.0435701								-0.0303656
					-0.077524								0.183257								0.394243								-0.0412675
					0.0581453								0.195633								-0.216342								-0.0738989
					0.05835								-0.106363								-0.0508895								-0.0268222
					0.106025								0.118128								-0.225438								-0.0686228
					0.0524489								-0.00603177								-0.0991418								-0.0890009
					0.0173165								-0.00837671								-0.118306								-0.0625595
					0.0293144								0.149358								-0.0709592								-0.23906
					0.126545								0.0153302								-0.028853								0.0185809
					-0.0438434								0.11844								0.143807								-0.0377698
					0.0106346								0.0629066								-0.0595164								0.0256122
					0.315775								0.21568								-0.260102								-0.144101
					0.0633093								0.122303								-0.153529								-0.142243
					0.379474								-0.134908								0.0332112								-0.110895
					-0.0675262								0.286042								-0.297202								-0.142248
					0.0459994								-0.00227716								0.0319596								-0.0175013
					0.17474								0.160404								-0.0581419								-0.027432
					0.259606								-0.0191255								-0.000111747								0.0110183
					0.18746								0.0509651								-0.210889								-0.161157
					0.0115065								0.00815984								-0.0715291								-0.0634039
					0.100261								0.248929								-0.0692272								-0.144546
					-0.0322128								0.0742653								-0.0450563								-0.0569398
					0.123966								0.17278								-0.0564992								-0.0580279
					0.00384826								-0.0737774								-0.103098								-0.04308
					-0.0320186								0.202017								0.104059								-0.0326375
					0.0337518								0.0585285								0.0171643								-0.0384966
					0.18531								0.00292778								-0.121648								-0.0717921
					-0.0121036								0.225127								0.446876								-0.261357
					-0.00847858								-0.0161706								0.0152087								-0.102389
					-0.0330768								0.295923								0.0381392								-0.0659695
					0.0872245								0.109412								-0.00552029								0.00531021
					0.135112								0.131289								-0.372944								-0.0389919
					-0.0428896								0.00839026								0.153428								-0.122267
					-0.0952936								-0.0726252								-0.142444								-0.0137611
					0.0608099								0.0374648								0.0565551								0.156862
					-0.0279735								0.151513								-0.211626								-0.154554
					0.129184								0.283954								-0.319909								-0.121258
					0.194647								0.0337508								-0.0361836								-0.0334399
					0.163936								-0.0629744								0.125179								-0.0323402
					0.133194								0.0292914								-0.186338								-0.0921367
					0.034308								0.189791								-0.156524								-0.020882
					-0.0143203								0.0769627								-0.00405641								0.00184724
					0.0135475								0.105861								0.115826								-0.0260899
					0.0632657								0.0409618								-0.148478								0.015799
					-0.047985								0.315414								0.0427879								-0.0814858
					0.0472994								0.0305791								-0.216766								-0.100686
					0.0163376								-0.00310399								0.0568344								-0.00963893
					0.051141								0.0389693								-0.071842								-0.0253807
					0.0504488								0.0449469								-0.000871625								-0.0739458
					0.0460628								-0.0227039								-0.195222								-0.0903358
					0.1944								0.155403								0.192931								0.0622299
					-0.101913								0.172332								0.350784								-0.0912387
					0.0127245								0.124444								0.0549683								0.00135558
					0.000251002								-0.0190441								-0.247899								0.00533519
					0.10359								0.277407								-0.217046								-0.141859
					-0.0575693								0.160418								-0.184952								-0.109813
					-0.000542957								0.16462								0.0874978								-0.0487497
					-0.0492347								0.00943396								0.0540408								-0.0852406
					0.132944								0.0719069								-0.0408882								0.00544364
					0.0573962								-0.0744144								-0.127056								0.00911315
					-0.0410243								0.0342388								0.0350438								-0.0428692
					-0.0481475								0.155999								0.107657								-0.0822078
					0.0438197								0.0322056								-0.0167397								-0.0490848
					-0.065567								0.0247777								0.125961								0.0218678
					0.218411								-0.0249539								-0.323965								0.0414302
					0.0142397								0.0490539								-0.122407								-0.106642
					0.0912313								0.0323005								-0.206933								-0.14576
					-0.13483								0.26922								0.0837766								-0.11407
					-0.0376913								0.0291694								0.0370776								0.0139957
					0.158399								0.0299691								-0.239418								-0.0477651
					-0.0077269								0.142363								0.0115993								-0.0300835
					0.0269946								0.109141								0.0296129								-0.0378996
					0.030074								0.446216								-0.0828491								-0.185997
					0.0291863								-0.00126057								0.232031								0.0113125
					0.00571888								0.0378985								0.0306969								0.0552753
					0.136937								0.155444								-0.183544								-0.0725847
					0.0678974								0.185873								0.0768259								-0.0840033
					0.109817								0.0227039								-0.211872								-0.0659341
					0.0135409								0.0396335								0.0911184								0.062027
					0.0400441								0.0109656								0.0251654								-0.0552485
					0.0234964								0.101876								-0.0109177								0.0241415
					-0.0469863								0.21938								0.227416								-0.0810185
					0.0607438								0.217727								-0.167307								-0.0866858
					0.228639								-0.049447								0.0780552								-0.0489867
					0.223104								0.350046								-0.185232								-0.0134413
					0.0919619								0.0500163								0.0102137								-0.109061
					-0.0156057								-0.0191119								0.01484								-0.0140535
					0.0378075								-0.0260383								-0.101846								-0.0222949
					0.0324374								0.0545299								0.179611								0.03689
					-0.0906012								-0.185101								-0.255397								-0.0714935
					0.105774								0.0438761								0.0289089								-0.0633351
					0.126225								0.298891								-0.132107								-0.0409604
					0.0879709								0.196704								-0.12671								0.0135393
					0.0698499								0.239333								-0.297448								-0.0541208
					0.00331719								0.00463565								0.0631817								0.0118523
					-0.103657								0.0177836								-0.0428326								-0.0579615
					0.0814739								0.314913								-0.143852								0.0424543
					0.14006								-0.0599517								0.10008								-0.0415307
					0.161224								0.241013								-0.0506101								-0.0395171
					0.0242428								0.284808								-0.0874195								-0.0557847
					0.0253935								-0.0260654								-0.0832849								-0.0645067
					0.0520473								0.201488								0.0760661								-0.0256165
					0.006209								0.0787112								-0.0569797								-0.157031
					0.0528148								0.0768136								0.23459								-0.050338
					0.180227								-0.00379527								-0.246681								-0.0437288
					0.0150073								0.0836586								0.280283								-0.0682798
					0.23151								0.0730997								0.311193								-0.0030566
					-0.0207724								0.118575								-0.0122251								-0.0538119
					-0.00973756								0.00932553								0.224689								0.020553
					0.190587								0.271972								-0.0727695								0.0978539
					0.2857								0.259719								-0.197278								-0.11851
					-0.0138302								0.000650618								-0.333229								-0.00555696
					-0.0235704								-0.152922								-0.116407								0.00759612
					0.0262535								-0.024981								-0.0212095								-0.0758344
					-0.0987468								0.226795								0.159239								-0.225931
					0.00028535								0.1679								-0.109277								-0.141947
					-0.0220723								0.17175								-0.142298								0.0299805
					0.134508								0.0606972								0.246681								-0.0588193
					0.0172319								0.0210638								-0.0248972								-0.0593695
					0.0503708								0.0895007								0.0920235								-0.101132
					0.0010476								0.0430086								-0.0536832								-0.114538
					-0.0846458								-0.137036								-0.200876								-0.0850207
					-0.0200339								0.169974								0.013499								-0.0818892
					-0.0288362								0.21301								0.0816646								-0.103111
					0.0482703								0.153709								-0.0369659								-0.157863
					-0.0698829								0.140534								-0.261152								0.0129794
					0.0443851								0.0829538								-0.140622								-0.159574
					0.0615047								0.220749								-0.136108								-0.0733018
					0.0386715								-0.101659								-0.0486434								-0.0655132
					0.118041								0.279617								-0.0208855								-0.127663
					-0.0036752								-0.108179								-0.0825027								-0.0259497
					0.160133								0.37069								-0.0577284								-0.119122
					0.0724749								0.537275								-0.14336								-0.219987
					0.107372								0.112448								-0.00673833								-0.0342934
					-0.00950901								0.00523205								-0.0397036								0.00350867
					-0.00412964								0.486649								0.155049								-0.0686758
					0.247092								0.202613								0.0300934								-0.0371928
					0.000474262								-0.0232867								-0.24981								-0.0962217
					0.143596								0.205162								-0.190484								0.016348
					0.0961787								0.219435								-0.183678								-0.0736911
					0.142888								0.0650483								-0.195468								0.104739
					-0.0155027								-0.0166992								0.0949289								-0.00485084
					-0.0250526								-0.0863153								0.10369								-0.0149808
					-0.0310225								0.192475								-0.0194328								-0.109513
					0.0506258								0.150225								-0.0368206								-0.13637
					0.58144								0.112503								-0.376643								0.0329348
					0.20714								0.190536								-0.0565886								-0.0398498
					0.0549549								0.120432								-0.0673163								-0.0897686
					0.0464354								0.213037								-0.14041								-0.0770079
					-0.0665829								-0.0516428								0.00314009								-0.0312996
					0.0173641								0.261033								-0.0185835								-0.139435
					0.00307015								-0.0525103								0.0427767								-0.00322841
					0.0324849								0.0881994								-0.123603								-0.0379337
					-0.0554728								0.105292								0.175834								-0.0675651
					0.0730231								-0.0443234								-0.113177								-0.0551925
					0.0595905								0.18731								-0.186472								-0.0838333
					0.0180352								0.15318								0.11311								-0.13315
					0.225331								-0.203549								-0.0921464								0.0534177
					-0.00638734								0.165772								0.0482076								-0.130411
					-0.000742438								0.0146931								-0.206922								-0.00787881
					0.0183681								0.0203589								0.0883917								-0.098691
					0.0371932								0.111608								-0.0565998								-0.0262337
					0.0177366								0.102893								-0.076636								-0.0748207
					0.117567								0.00875624								0.113132								-0.160651
					0.0863447								0.00963728								-0.378196								-0.0609139
					0.0651363								-0.0004473								-0.0705458								0.0387659
					0.0511608								0.00364617								-0.198127								-0.00941107
					0.0288837								-0.0775455								0.166268								-0.0142491
					-0.00702806								0.00783453								-0.0937221								-0.0347711
					0.0930861								0.08088								-0.0999799								-0.0376936
					0.0586077								0.188137								-0.125235								-0.107219
					-0.0336673								0.0736689								0.00766583								-0.0416093
					-0.00813907								0.103259								-0.42456								-0.204867
					-0.0733283								0.114943								-0.0301716								-0.0806853
					0.0879656								-0.0606566								-0.135884								-0.0348295
					0.00406755								0.0206436								-0.0852181								-0.0910041
					-0.106741								0.442529								0.127939								-0.100404
					0.0117892								0.0151133								-0.0342616								-0.020726
					0.0475002								0.0945836								-0.0705234								0.00511465
					0.00305826								-0.0891889								0.0341498								-0.0752855
					0.126938								0.0800396								-0.0864138								-0.0128686
					0.0330741								0.13095								-0.0526216								-0.0275368
					0.180422								0.0224463								0.0481964								-0.0515967
					0.0685685								0.172197								-0.0623547								-0.00139152
					-0.0248928								0.0257401								0.0993206								0.0718682
					0.301216								0.1777								-0.219136								-0.00664508
					0.0487935								-0.0267702								-0.0421844								0.0343482
					0.0459136								-0.0519681								-0.0508895								0.0250292
					0.00828307								0.207601								0.0425085								-0.0509649
					0.0262403								0.0310399								-0.0367088								-0.0359755
					0.100935								0.0846617								-0.066847								-0.0401519
					0.11586								0.15215								-0.246648								-0.0800279
					0.0297992								0.237448								0.0365859								-0.0909834
					0.0572615								0.135491								0.0136443								0.0312953
					-0.1313								0.126681								0.213358								-0.0984327
					0.0759611								-0.0378036								-0.0612037								-0.0319344
					0.165801								0.0950716								-0.0926716								-0.056149
					0.0227632								0.149995								-0.00839219								0.0500023
					0.0129927								-0.0600331								0.0336581								-0.0225392
					0.0884399								0.430045								0.433153								-0.121081
					0.189805								0.258716								0.106774								-0.0943824
					0.0531173								0.183894								0.0361948								-0.0586457
					0.101784								-0.0297251								-0.17732								0.00743893
					-0.00783523								-0.00421546								0.0591588								-0.0220469
					0.0182967								0.0685589								0.112138								-0.0246057
					-0.089292								0.193572								0.0195557								-0.124424
					0.222117								0.23711								0.208218								0.0598045
					0.0468793								0.0405959								-0.257331								-0.0093733
					0.0507209								0.0277597								-0.141527								-0.0749395
					0.00759215								-0.068342								0.123346								-0.0557627
					0.00216126								-0.105427								0.00743116								-0.0866839
					0.0535955								0.0338864								0.0654389								-0.0381762
					0.0287833								0.0802565								0.0548565								-0.0138318
					0.0622762								-0.0119009								-0.0669028								0.0243505
					0.236349								-0.0673119								-0.0166615								0.0309139
					0.0868533								-0.0322869								0.0614608								0.040113
					-0.0340742								0.267133								0.240211								-0.0776683
					0.0198846								-0.16668								-0.23202								0.0315841
					0.124637								-0.0756615								-0.287357								-0.109866
					0.0945393								-0.0262823								0.0189076								-0.0045846
					0.0667546								0.125515								-0.122441								-0.0630012
					0.0387864								0.104695								-0.0372117								-0.0200766
					0.0405381								0.0718797								0.0804242								-0.0608938
					0.273078								0.136223								-0.233562								-0.0407917
					0.0949052								0.0422902								0.0451457								0.0355131
					-0.100443								0.155552								-0.319317								-0.0699186
					0.148787								0.200648								-0.202005								-0.0665964
					0.121721								0.361012								0.0283278								-0.053316
					-0.0661681								0.116013								-0.0535938								0.0260935
					0.062843								0.00542182								-0.225215								-0.0949582
					-0.0268717								0.0514259								-0.0302163								-0.0421893
					0.0877992								0.116068								-0.0229863								0.035635
					0.0407389								0.0588132								-0.0774741								-0.0121149
					-0.020133								0.127657								0.0298699								-0.0533544
					-0.0108274								0.126627								0.167855								0.00554478
					0.0384813								-0.0451773								-0.0970856								-0.0807261
					-0.0370096								0.0792128								0.453022								-0.0279493
					0.094711								0.164322								-0.0965157								0.0307512
					-0.0350399								-0.171438								-0.271981								-0.00117646
					-0.0525545								0.0735876								0.0364406								-0.0160172
					-0.00871241								0.23631								-0.194976								-0.161998
					0.12078								0.28981								-0.221225								0.0131506
					0.0321071								0.058271								0.0639192								0.0128838
					0.079421								-0.0322598								-0.0355131								-0.0383943
					0.0677322								-0.0771254								-0.0696294								-0.0205567
					-0.0387507								0.0983111								0.0704452								-0.0849628
					0.0309763								0.164823								0.0476265								-0.0373981
					0.0335405								0.249932								0.0896992								-0.212875
					0.00672818								0.347864								-0.237339								-0.163898
					-0.00470034								0.0552077								-0.0383515								-0.0650483
					-0.01701								0.083374								-0.173442								-0.0445136
					-0.040595								0.123224								-0.150065								0.000331431
					0.0108578								0.169608								-0.192897								-0.0851895
					0.0484645								0.108585								-0.00760996								-0.0407161
					-0.0208015								-0.00994903								-0.0763231								-0.0292037
					-0.0496535								-0.185372								-0.213235								-0.0594042
					-1.05685e-05								0.0776946								0.0291771								-0.037057
					0.533906								0.0832791								-0.358059								-0.148301
					0.169074								-0.149683								-0.253933								-0.0376479
					0.0729887								0.278641								0.247854								0.00858066
					0.148592								0.152448								-0.296967								-0.0521633
					0.0164935								0.128971								0.169073								-0.0615555
					0.0286393								-0.116827								-0.042732								0.0244522
					-0.000605047								0.0083496								-0.192249								-0.0191335
					0.0197988								0.0575797								-0.186539								-0.0464491
					0.00822362								0.238804								0.0781557								-0.0545784
					0.267178								0.326285								-0.212151								-0.12717
					-0.042632								-0.00848514								-0.0481405								-0.0290088
					0.010303								0.0676643								-0.121391								-0.0220371
					0.0594294								0.107501								-0.107333								-0.0431799
					0.0429438								0.064235								0.106562								0.0213907
					0.147815								0.171994								-0.0675957								0.0376967
					0.00730152								0.271389								-0.117647								-0.0620362
					-0.0147853								0.302388								-0.232724								-0.123192
					0.15822								0.196948								-0.198239								-0.241158
					-0.0397297								-0.0415447								0.0035312								-0.030786
					-0.0431948								0.0765018								-0.0883023								-0.054738
					-0.0186587								-0.0747262								0.0256347								-0.0577184
					0.0227949								0.0238831								-0.0614943								0.00458094
					0.105869								0.0183529								-0.0387761								-0.00707155
					-0.0779375								0.144288								-0.0431566								-0.0590289
					0.0367625								0.153193								-0.154166								-0.0673963
					-0.000638074								0.382591								0.0869726								-0.00456023
					0.25679								-0.0423173								0.137315								0.00150789
					0.0883012								-0.0641808								0.145405								0.0165076
					-0.0337003								0.118995								0.0287972								-0.0714856
					0.126122								0.0627575								-0.103366								-0.0295961
					0.00552072								-0.0112096								-0.00673833								-0.0324108
					0.013566								0.183434								-0.256492								-0.107031
					-0.0334612								0.429815								0.106964								-0.10544
					-0.0493245								0.190902								-0.199345								-0.0845089
					0.0607412								-0.0873184								0.12291								-0.0390066
					0.135372								0.248238								-0.121469								-0.0551931
					-0.0218134								0.0244795								0.0837542								0.0127016
					-0.0189916								0.0928486								-0.0936774								-0.0705894
					0.0718434								0.139083								-0.137639								-0.0818788
					0.141323								0.165704								0.0549683								-0.0949387
					-0.0826761								0.0169432								0.789558								-0.0793888
					0.241241								0.0231647								0.181175								0.00270567
					0.00269497								0.215124								-0.182237								-0.137801
					0.0114748								0.130137								-0.106908								-0.0182884
					-0.0629592								0.0656989								0.0511465								0.0451064
					0.024013								-0.0397555								-0.196339								-0.0885653
					0.0718619								0.00501518								-0.00835866								-0.134992
					0.000294597								0.0664715								0.0605668								0.0604503
					0.0574306								0.325743								-0.172459								-0.280199
					0.0377652								0.160391								0.25533								0.038086
					0.0304637								0.339934								0.0444976								-0.0959756
					0.122838								0.127575								-0.111043								0.021264
					0.0404021								0.0301995								-0.0841454								-0.0365696
					-0.0242759								0.191688								-0.056164								-0.10389
					-0.0367163								0.100304								-0.141483								-0.0889168
					0.176506								-0.00189764								-0.191098								-0.0451423
					0.125479								0.201556								0.00177677								-0.0375218
					0.0606355								-0.00105725								0.182706								0.00926668
					0.0542825								0.313178								-0.1094								-0.0872926
					-0.0575455								0.559125								-0.252939								-0.0310364
					0.100487								-0.0354587								-0.161262								-0.147706
					-0.0139319								-0.0207656								-0.0217124								-0.0563744
					0.152773								0.299244								-0.0443523								-0.120913
					0.0271862								0.0740349								-0.0832179								-0.00272456
					0.0517434								0.129459								-0.0903697								-0.0833453
					-0.0746374								0.126898								-0.0257465								-0.0619363
					0.16882								0.231945								0.310734								0.00916676
					0.00928575								0.282287								0.114675								-0.0915122
					0.00107402								0.253741								0.199401								-0.0255482
					0.0519865								0.0685318								-0.149048								-0.0142863
					0.0203668								-0.0519681								-0.0235115								-0.0230717
					0.387813								-0.061253								-0.303784								-0.0379519
					0.209546								-0.0502196								0.161184								-0.024172
					0.195829								-0.00460854								-0.0861233								0.00790622
					0.00447973								0.0794974								-0.0182594								0.0379903
					0.0432027								0.0505991								-0.100248								-0.000299751
					-0.0192836								-0.0375596								0.0250201								-0.00843322
					0.0802031								0.265832								-0.0934092								-0.109332
					-0.0104747								0.104682								-0.174962								-0.133889
					0.169442								0.10826								-0.150903								-0.0859583
					0.140578								-0.0789552								-0.018103								0.0247629
					-0.00194857								-0.0313245								0.0497273								-0.0878312
					0.091691								-0.0235714								-0.0653384								-0.0376802
					0.0139306								0.0160486								0.0540296								-0.0887615
					0.0216337								0.0608463								0.00926381								-0.0705011
					-0.0011414								0.108369								0.01075								-0.0896528
					-0.0463786								0.0494199								-0.00623547								-0.0455444
					-0.0375724								0.0553296								-0.0200027								-0.032412
					0.108373								0.314276								-0.272986								-0.0708575
					0.146767								0.198073								-0.212744								-0.0822133
					0.0665129								-0.00258892								-0.0795637								0.00502752
					0.0252257								-0.0555465								0.075932								-0.0400935
					0.00381127								0.0298742								-0.0598963								0.0568417
					0.0244978								0.180926								-0.00638074								-0.0437697
					0.015113								0.00963728								-0.0107389								-0.0233939
					0.0179612								0.235957								-0.099477								-0.0606172
					0.0226879								0.100141								-0.0326971								0.0140127
					0.00267647								0.0293998								-0.0071071								0.00961273
					-0.0279022								0.0212806								-0.0520628								-0.0937311
					0.101965								-0.0244253								0.309561								-0.0116397
					0.275843								0.185873								-0.326267								-0.0250992
					0.327122								-0.200065								-0.250346								-0.119771
					-0.0133982								0.109114								-0.151037								0.00968036
					0.00157339								0.00657395								-0.18902								-0.0512659
					-0.0212612								-0.0563462								-0.0695289								-0.0148492
					-0.057169								0.0321649								-0.0608238								-0.0782123
					-0.0185847								0.329687								0.0435813								-0.0965769
					-0.041023								0.0610903								0.0438718								-0.113044
					0.030259								-0.0363668								-0.0328089								0.0525282
					0.0273183								0.0795381								0.00910737								-0.0610888
					0.0640491								-0.122154								-0.106763								-0.0284653
					0.0074825								0.0547468								-0.094292								-0.0602468
					0.0721142								0.108626								-0.0530127								0.0159916
					0.0488661								-0.0958577								-0.059941								-0.149039
					-0.0541213								-0.133756								-0.106037								-0.0274205
					0.0259483								0.181224								0.0313562								0.0458253
					-0.0871875								0.12439								-0.12671								-0.0140091
					0.357926								0.289823								0.00535267								0.048902
					0.343083								-0.0333713								-0.23973								-0.0991809
					-0.0854596								-0.0384813								0.00832514								-0.0439086
					-0.0778516								0.054557								-0.189992								-0.0748255
					0.0749717								0.100168								-0.102841								0.0208235
					0.126212								-0.0149913								-0.127023								-0.0143825
					0.0996795								0.0513717								-0.0191869								-0.0411121
					0.0645802								0.140303								-0.0130856								-0.0489513
					-0.0510882								0.404549								0.251699								-0.0872347
					0.0106848								0.0156826								-0.000514035								-0.0372708
					-0.0164221								-0.0169703								0.0359266								-0.0408605
					0.0944375								0.107664								-0.0526439								-0.00231941
					0.084593								0.0955189								-0.0788709								-0.00925206
					0.00560659								-0.0933908								-0.147908								-0.0757644
					0.173993								0.0337779								0.00512918								-0.0252083
					0.0394562								-0.0241271								0.0566333								0.0634539
					0.0646264								0.270047								0.120262								0.0341655
					-0.0515294								0.105021								0.207849								-0.0342922
					0.0886949								0.0534591								-0.184382								-0.0969004
					0.10532								0.177321								-0.135571								-0.137985
					0.186693								0.0509786								-0.210352								-0.0339151
					-0.0140971								0.0691553								0.0203267								-0.00553625
					0.0457431								0.0975792								0.101477								0.0287645
					-0.0309855								0.153817								-0.00629135								-0.0845467
					0.00264609								0.0753633								-0.0994435								-0.0030237
					0.0948325								0.306048								0.0969404								-0.0107063
					0.0899525								-0.040135								-0.273556								-0.0351384
					0.0510802								0.0669052								0.139192								-0.0886208
					0.0264569								0.21648								0.0269645								-0.0266455
					0.26129								0.0211993								-0.193411								-0.0576605
					0.0823445								0.0235849								-0.127794								-0.148076
					0.152078								0.161665								-0.130073								0.018565
					0.0489031								-0.0575661								-0.0833184								0.0109994
					0.0802282								0.0287085								0.00177677								-0.0382127
					0.228022								-0.0748346								-0.0234668								0.0138744
					0.167623								-0.0991379								0.196216								-0.0241586
					0.00356819								0.0846346								0.0864585								0.00174976
					0.147701								0.00853936								-0.113803								-0.0782787
					-0.00593025								-0.0604804								0.033267								-0.00382182
					0.0350386								0.139137								-0.170582								-0.0430751
					-0.0225175								0.167968								0.335889								-0.0883137
					-0.0095209								-0.0747533								0.0190975								0.0253789
					0.0496284								-0.0360822								-0.0923476								-0.0198719
					-0.0246325								0.11337								0.120038								-0.0455907
					-0.00411775								0.0678405								-0.12462								-0.0158009
					0.0182135								0.0616325								-0.045995								-0.0507115
					-0.0404245								0.143014								0.0133761								-0.0682932
					0.00488529								0.0190984								0.00250313								0.0227219
					0.0545982								0.218201								0.00584436								-0.159059
					-0.0774658								0.332439								-0.124665								-0.103204
					0.168788								0.321216								-0.19387								-0.0627691
					0.0264014								0.0927131								-0.132174								-0.0517892
					-0.0110916								0.101293								0.220745								-0.0567802
					0.00607425								0.212305								-0.142075								-0.109064
					0.113139								0.766252								-0.0734959								-0.180609
					0.000239112								0.0303622								-0.053035								-0.100064
					0.196099								0.0495147								0.335732								0.0224246
					0.117022								-0.0175938								0.207011								-0.0694916
					0.064888								-0.027841								0.0314009								-0.0521298
					0.132064								0.190984								0.0510013								-0.0830681
					-0.0763984								0.053676								-0.0759208								-0.0619594
					0.0970017								-0.0966574								-0.0996782								-0.0568009
					-0.0686675								0.448357								0.000704005								-0.118944
					0.0376503								0.00473054								-0.00935321								-0.0371934
					0.151791								0.258702								0.0561528								-0.0829164
					0.132043								0.0884705								0.223058								0.068496
					0.248658								-0.147975								-0.197334								0.0667792
					0.250879								0.221901								-0.326334								-0.092088
					-0.0225466								0.0615376								0.0551694								-0.0830906
					0.100045								0.00691282								0.0789938								-0.0521432
					-0.0487274								0.0272989								-0.0178348								-0.0196172
					0.0494897								0.0647365								0.0477829								0.0263183
					0.0791396								-0.0828454								-0.0161809								-0.0837267
					0.119077								0.209052								0.0189187								-0.0147865
					0.159454								0.169012								0.148076								-0.217035
					0.0861545								0.0720288								-0.115032								-0.0723696
					0.0146374								0.0158046								0.136979								-0.0185279
					-0.0286909								0.0797143								0.00729707								-0.0222406
					0.00331587								0.11764								0.0564321								-0.0181544
					-0.0367625								0.111622								0.00168738								-0.0331444
					0.117649								0.261914								-0.0618742								0.0302663
					0.0799534								0.152692								-0.0501632								0.0068571
					-0.00764499								-0.0100439								0.0425197								-0.0428357
					0.0782241								0.0447029								0.036977								0.00587377
					0.0656701								0.0636657								-0.0806142								-0.0101513
					0.0180735								-0.0935399								-0.0932974								-0.0648503
					0.0457194								-0.0805411								-0.0548565								-0.00112285
					0.0159769								0.140479								-0.000994547								-0.0293792
					0.0593303								0.524832								-0.36016								-0.200222
					0.0544912								0.0468716								-0.0789156								-0.0327727
					0.053182								0.0299962								-0.0642879								-0.0124963
					0.0289194								0.0662275								-0.0515265								-0.049708
					0.100147								0.0250624								-0.296129								-0.124198
					-0.0190484								0.216913								0.174772								-0.0448572
					0.0561254								0.179069								-0.303482								-0.148192
					0.0512493								0.0362855								0.0524316								-0.0191694
					0.0383082								0.00414769								-0.14507								-0.084133
					0.0673359								0.289905								-0.255498								-0.0892726
					0.206243								0.189181								0.198496								-0.033212
					0.0318825								0.10128								-0.0485652								-0.0608469
					0.105243								0.0711342								-0.211313								-0.0562227
					0.0939091								-0.176006								-0.0359043								0.0845796
					0.087605								0.0127684								-0.168447								-0.0549847
					0.259426								0.283466								-0.354953								-0.0680586
					-0.0326593								-0.0552619								0.0295347								0.0331115
					-0.0549906								0.0539471								0.195691								-0.0653413
					-0.00319301								0.0164417								-0.0888946								-0.0330335
					0.114211								0.0783046								0.0681767								-0.0769305
					0.090115								0.486771								-0.128665								-0.0851505
					0.0162213								0.196541								0.209425								-0.000622652
					0.0861109								0.577613								0.0402289								0.12149
					-0.0399833								0.16077								-0.0281379								-0.0466075
					-0.0238544								0.0218093								0.0556834								0.0459776
					-0.0428949								0.0888229								-0.0865591								-0.00190208
					0.00998724								0.100724								-0.158558								-0.130577
					0.330202								0.133363								-0.208508								-0.117399
					0.135886								0.238506								-0.251386								-0.0154439
					0.0348444								-0.0375325								-0.0291771								-0.000807255
					0.103364								0.227283								0.0192316								-0.113445
					0.134804								0.26922								-0.324714								-0.122248
					-0.0191237								0.0631506								0.0876766								0.00961943
					-0.0201713								0.0923336								-0.0328647								-0.0903419
					0.085671								-0.0785215								-0.196831								-0.0514249
					0.0137721								-0.0208604								0.0650702								0.00658294
					-0.0526682								0.000609954								-0.15183								-0.0408288
					0.408683								-0.0906935								-0.110641								0.0124159
					0.00784579								0.0830216								-0.0348091								0.00108873
					0.187769								0.0915067								-0.216655								-0.0878714
					0.0213999								0.0992193								0.0209414								-0.03549
					-0.0518887								0.182431								0.196227								-0.0858109
					-0.0545414								0.0978774								0.00824692								-0.0424123
					-0.0138527								0.157517								-0.142019								-0.0682871
					0.157529								0.0602771								0.403752								-0.062777
					0.00579683								0.0465327								0.0187623								-0.112023
					-0.0230816								0.345749								-0.273791								-0.141486
					-0.0363464								0.0785757								0.0963816								-0.0638371
					-0.0511093								0.15543								0.065506								-0.11212
					0.0729887								0.0743738								-0.189109								-0.0162011
					0.00901097								0.234561								0.329664								-0.0403036
					-0.0254199								0.208523								0.0158122								-0.1105
					0.0369343								-0.0468852								-0.110696								-0.00136472
					-0.0474077								-0.0617816								-0.183444								-0.094422
					0.0899063								0.128416								-0.0501073								-0.0205378
					0.0903396								0.132984								-0.215917								-0.114307
					0.0827237								-0.0496096								-0.04395								0.00340936
					-0.0435607								0.0145847								0.244189								-0.0825977
					0.351026								0.0122669								-0.274808								-0.0639456
					-0.0208873								0.111323								0.0910737								-0.0857609
					0.0247012								-0.0346996								0.0111747								0.0102756
					0.141346								0.178459								-0.243899								-0.00751082
					-0.0510604								0.00214162								0.0174884								-0.0778346
					0.18084								0.54881								0.0577955								-0.0637323
					-0.118129								-0.0298878								-0.0860451								-0.0839892
					0.0355855								0.260559								0.157217								-0.196263
					0.0379713								-0.00426968								-0.116809								-0.0285116
					0.0460007								-0.0743331								0.00997899								-0.0305739
					-0.00944428								0.313015								0.154099								-0.16757
					-0.00363689								0.222918								-0.00364295								-0.0578451
					-0.0101088								-0.0523612								-0.244603								-0.0592178
					0.0525413								-0.0615105								-0.0138678								-0.0241921
					0.112594								0.025469								0.21214								-0.0387897
					0.0408314								0.287777								-0.169922								-0.0133377
					0.0647982								0.269329								0.278037								0.00732439
					0.060584								0.00738723								-0.0475371								-0.0455115
					0.00334097								0.208957								-0.103209								-0.0032406
					0.0172835								-0.145955								0.0638298								0.0887079
					-0.0431539								0.0580677								-0.0748257								-0.199237
					0.00460258								0.0998157								0.0234221								0.0424275
					-0.0362632								0.0794567								-0.06992								0.00148352
					-0.0244648								-0.00348352								0.127056								0.0302011
					-0.056165								0.0514395								-0.0302946								-0.0390108
					0.0230724								0.132184								-0.200988								-0.0632985
					-0.0325404								0.146403								-0.0863244								-0.0147773
					-0.0102832								0.367857								-0.215169								-0.100061
					0.0372685								0.215422								-0.101701								-0.0869928
					0.0347836								-0.0135681								-0.14184								-0.0686654
					0.000578626								0.0184748								0.0276126								5.72694e-05
					0.0883923								0.0502467								-0.174616								-0.0249877
					0.106155								-0.0312297								0.0773288								0.0303668
					0.175836								0.304449								0.102751								-0.141374
					-0.0515188								0.0114265								-0.0408099								0.0232855
					0.0499547								0.291396								-0.0801448								-0.0320642
					-0.00777049								0.161814								-0.0449334								-0.00694239
					0.0505531								0.0572273								-0.00410111								-0.0435576
					-0.145049								0.196554								0.291659								-0.130675
					0.172458								0.257482								0.0655507								-0.0352627
					0.105994								0.108951								-0.129906								-0.0842262
					0.0797024								0.116298								-0.0343063								-0.0487941
					0.0760602								0.118399								0.0120351								0.0291672
					0.169862								-0.0133241								0.124955								0.00881522
					-0.0767102								0.0524561								-0.163899								-0.0818489
					0.0322921								0.000528627								-0.10578								-0.0992558
					-0.00561188								0.0678269								0.0798431								-0.0966214
					0.0489612								0.028207								0.0768595								0.00388213
					0.0958035								0.0491081								-0.122486								-0.0814998
					0.0749003								0.0349978								0.0572814								-0.0160038
					0.228753								-0.150645								-0.195166								0.0603772
					0.00138051								0.016767								-0.177856								0.0030633
					0.128779								0.146294								0.0036206								-0.0341466
					0.0772611								0.101578								0.0249642								0.0425043
					0.0511701								0.000664173								0.0660535								0.0458094
					0.060835								-0.0658615								0.14469								-0.0198603
					0.195153								0.0295082								0.194082								-0.0229157
					0.12083								0.146186								-0.429711								-0.0571506
					0.0648246								0.30941								-0.184975								-0.101912
					-0.0293606								0.124675								-0.0690931								-0.0937348
					-0.0567846								0.154115								0.363099								-0.128357
					0.0511925								-0.0853123								-0.075485								-0.0644951
					0.0909129								-0.0635979								0.0544542								0.00872506
					0.182045								0.347972								-0.299817								-0.150378
					-0.0136003								0.0511142								-0.131705								-0.0528639
					0.0334269								0.28451								-0.261555								-0.0926302
					-0.0623185								0.250922								-0.0697971								-0.106881
					-0.116408								0.447422								0.309773								-0.159155
					0.00765292								0.0551941								0.00108394								-0.0370533
					0.0179929								-0.0301453								0.0612708								0.00260941
					0.0402647								0.0987584								0.0794408								0.0016273
					0.181227								0.0379934								0.344862								0.0464491
					0.0404298								-0.0477527								-0.0330659								0.0668949
					-0.0346449								-0.0193152								0.229137								-0.0871135
					0.0689463								-0.291572								-0.292978								-0.0695677
					0.185389								0.279061								-0.408457								-0.227075
					0.0653438								0.119903								-0.0270092								-0.0112254
					0.0688935								0.391225								0.211257								-0.078584
					0.0329843								0.247167								0.0450563								-0.108861
					0.0784408								0.0825201								-0.0637069								-0.0137812
					0.170644								0.133878								-0.161966								-0.0523254
					0.211478								-0.0420597								-0.128207								0.0457704
					0.0464948								0.0685047								-0.107869								-0.0234555
					-0.0381682								-0.011684								-0.0417486								0.000427084
					0.0142728								0.0152218								-0.00623547								-0.0285957
					0.115292								0.0530254								0.257833								-0.167425
					0.278471								-0.0250352								-0.0855869								-0.100608
					-0.0165965								0.291396								0.140142								-0.0860875
					0.140796								-0.0374783								-0.143539								-0.0469268
					0.127228								0.254771								0.0377146								-0.0573309
					-0.00967943								0.10395								0.112049								-0.052594
					0.130419								0.0626627								-0.115066								-0.0655454
					-0.00795016								-0.0515615								-0.107545								0.00387848
					-0.100937								0.252318								0.423867								-0.0709397
					0.0299168								0.00599111								0.12738								0.0928087
					0.0237659								0.21362								-0.0200027								-0.0254526
					0.0457709								0.239048								-0.0296017								-0.050943
					0.138602								-0.0516157								0.16315								-0.0157393
					0.0916963								0.209174								-0.445434								-0.155951
					0.0329434								-0.016767								0.116876								-0.0249165
					0.225235								0.119497								-0.0423632								0.00057574
					0.293338								0.237557								0.0481517								-0.0123507
					0.141108								0.0591114								0.0136555								0.0204769
					0.0601242								0.228448								-0.195255								-0.0721686
					-0.0320173								-0.0694128								-0.0884588								-0.0318241
					0.0291704								0.0113858								-0.00434695								-0.106161
					0.0882629								0.0765967								-0.0360942								0.0132225
					-0.0123678								-0.0241678								-0.148433								-0.027482
					0.206469								0.296641								0.168313								-0.0584581
					0.0139095								0.0899344								-0.112339								0.0288869
					-0.0345128								0.222877								-0.101678								-0.0459288
					0.0923238								0.13827								0.15344								-0.111717
					0.454604								0.0665799								-0.362026								-0.0277013
					0.0490881								-0.120161								0.00178795								-0.0120278
					0.0780775								0.0534727								-0.129369								-0.0291349
					0.0664297								0.0047712								-0.00958788								0.0436838
					0.0977732								-0.12481								-0.0604103								0.0167422
					0.0797275								0.0534998								-0.0523534								0.084161
					-0.0106372								0.267878								-0.240826								-0.04054
					-0.100374								0.177971								0.275836								-0.153587
					0.074113								-0.0403383								-0.163396								-0.000456937
					-0.0167828								0.173295								-0.108651								-0.0683596
					-0.0349434								0.0547604								0.0249307								-0.0177773
					0.0461091								-0.0333984								-0.0914313								-0.00220061
					0.0346528								0.057417								-0.0380833								0.0251583
					0.110088								0.183962								-0.117312								0.208781
					0.0310714								0.111323								0.114038								0.00218781
					-0.124264								0.279413								0.181153								-0.0785456
					0.0466283								0.309979								-0.0235339								-0.0519403
					0.00831477								0.103733								-0.172973								-0.0283977
					-0.0216747								0.136467								0.00679421								-0.0418091
					0.0967639								0.360171								-0.159999								-0.149033
					0.0751474								0.0295082								0.0129738								-0.0650867
					0.0365419								0.149086								-0.039983								-0.122925
					0.123858								0.0093933								-0.213716								0.0326137
					-0.00722225								-0.0558312								0.0710822								-0.0777463
					0.0529165								0.337237								-0.0988289								-0.0969602
					0.0824581								0.171424								0.174325								-0.048233
					0.169582								-0.0143678								-0.101958								-0.0429088
					-0.0883382								-0.00814628								0.0850393								-0.0150375
					0.00205293								0.135573								-0.0398377								-0.0730837
					0.203428								0.189696								-0.3477								-0.021013
					0.0720429								0.093445								-0.0882576								-0.0610455
					-0.00568454								-0.0832249								-0.096851								-0.0119925
					-0.017689								0.449645								-0.120117								-0.146043
					-0.0470576								0.0805682								-0.118351								-0.0299549

## Sheet: Fig 1g
Fig 1g: scRNA-seq data show normalized expression of the marker genes of each mTEC cluster.
Itgb4				Cd80				Ly6d				L1cam
mTEC_I	mTEC_II	mTEC_III	mTEC_IV	mTEC_I	mTEC_II	mTEC_III	mTEC_IV	mTEC_I	mTEC_II	mTEC_III	mTEC_IV	mTEC_I	mTEC_II	mTEC_III	mTEC_IV
0.281709	0	0	0	0	0	0	0	0.397901	0	0.412917	0.283994	0	0	0	0.283994
0.144396	0.309651	0	0	0	0.309651	0	0	0	0.309651	0.712376	0	0	0	0	0
0.262556	0	0.347014	0.134102	0.133118	0.219678	0	0	0.133118	0	0.252404	0.134102	0	0	0	0
0	0.3095	0.218532	0	0.102682	0	0	0	0.169403	0.3095	0.310916	0	0	0	0	0
0.290454	0	0.36617	0	0	0	0	0	0	0.24825	0	0.181129	0	0	0	0.181129
0	0	0	0	0	0.317308	0	0	0	0.441522	0	0.273809	0	0	0	0
0	0	0.213367	0	0	0	0.213367	0.188711	0	0	0.499799	0	0	0	0	0.277536
0	0.220993	0	0	0	0	0	0	0.462336	0.438012	0.679242	0.206998	0	0	0.181191	0
0	0	0	0	0	0	0.117956	0	0	0.487156	0.309782	0	0	0	0	0
0.315493	0	0.214695	0	0	0	0.214695	0	0	0.337613	0.539506	0.466554	0	0	0	0.297821
0.155468	0.251329	0	0	0	0	0	0	0	0.490873	0	0.241233	0	0	0	0.241233
0	0.146133	0	0	0.2223	0.146133	0	0	0.142713	0	0.60418	0	0	0	0	0
0.161195	0.0847602	0	0	0	0.223746	0	0	0.161195	0.143863	0	0	0	0	0	0
0.173143	0	0	0	0	0	0	0	0.173143	0.199555	0	0	0	0	0.241795	0
0.231278	0.105078	0	0	0	0	0.251542	0	0	0.105078	0.166536	0	0	0	0	0.367882
0.14991	0	0.112988	0	0	0	0	0	0.231291	0.1906	0.580653	0	0	0	0	0.261281
0	0	0.182628	0	0	0.116423	0	0	0.267616	0.402423	0.520877	0	0	0	0	0
0	0.100132	0	0	0	0.100132	0.274419	0	0.18666	0.250717	0.399954	0	0	0	0	0
0	0	0	0	0	0.0756791	0.410357	0	0.148973	0.0756791	0.260325	0	0	0	0	0.199661
0.187701	0.0792955	0	0	0	0.0792955	0.324438	0	0.276375	0.321663	0.608722	0	0	0	0	0.209732
0	0	0	0	0	0.274285	0	0	0.570204	0.185887	0.238728	0.492159	0	0	0.155949	0.377967
0	0	0.225542	0	0	0.085576	0.225542	0	0.424364	0.085576	0.752641	0.339774	0	0	0	0.284025
0	0	0	0	0	0.243192	0	0	0	0	0.185987	0.367863	0	0	0	0.367863
0.217386	0	0	0	0	0.11888	0.228541	0	0	0.191441	0	0	0	0	0	0.224286
0.191371	0.178388	0	0.195323	0	0.178388	0	0	0.33628	0.135297	0.156116	0.195323	0	0	0	0.285082
0	0.0848319	0.196886	0	0	0	0	0	0	0	0	0	0	0	0	0
0.207425	0	0	0	0	0	0.174032	0	0	0	0.174032	0	0	0	0	0.275929
0.251476	0	0.168353	0	0.199873	0.175223	0.308697	0	0.125258	0.0771542	0.709274	0.477579	0	0	0	0.280619
0.320587	0.192991	0.144176	0.16383	0	0.0874615	0.144176	0	0	0.0874615	0.144176	0.16383	0	0	0	0.303061
0	0.106941	0	0	0	0	0.423458	0	0.25254	0.175289	0	0	0	0	0	0.392731
0.24595	0.178817	0	0	0	0	0.230898	0	0	0.178817	0.544147	0	0	0	0	0.442039
0.189431	0	0.167823	0	0	0	0	0	0	0.113455	0.347718	0	0	0	0.167823	0.357832
0	0	0	0.219867	0	0.205299	0	0	0	0.158492	0	0.553256	0	0	0	0.219867
0	0	0	0	0	0.20787	0.191864	0	0	0.160744	0	0.334858	0	0	0	0
0.194837	0	0	0	0	0	0	0	0.284532	0.304074	0	0.272729	0	0	0	0.367901
0	0	0	0.312617	0	0	0.360262	0	0	0	0	0.407519	0	0	0	0.368483
0	0.0924598	0.22917	0	0	0.0924598	0	0	0	0	0	0.202144	0	0	0	0
0.120456	0	0.175976	0	0	0.158978	0	0	0	0.205854	0	0	0	0	0	0
0	0	0.245486	0.180769	0.118804	0	0	0.180769	0.242128	0.104176	0.339779	0	0	0	0	0.268351
0	0	0	0	0	0.246567	0.150576	0	0	0	0.150576	0	0	0	0	0.187112
0	0.0897249	0.202381	0	0	0.0897249	0	0	0.199902	0	0.202381	0	0	0	0	0
0.293118	0	0	0	0	0.0776286	0.201593	0.249984	0	0.0776286	0.201593	0.466833	0	0	0	0.34449
0.289955	0	0	0	0	0.269572	0.158314	0.175538	0	0	0.621849	0.262227	0	0	0	0
0.221626	0.242012	0	0	0.221626	0	0.380772	0	0.221626	0.205469	0.685787	0	0	0	0	0
0.235116	0.0978515	0	0	0	0	0	0	0.654565	0	0.114122	0	0	0	0.235198	0.21337
0	0.257324	0.296801	0	0.129348	0	0	0	0.296209	0.1925	0	0	0	0	0	0.224434
0.142274	0.0793713	0	0	0	0.135921	0	0	0	0	0.433984	0.295982	0	0	0	0
0.256758	0.100586	0.199421	0.169158	0	0.100586	0	0	0.256758	0	0	0.309693	0	0	0	0.169158
0.172121	0.217336	0	0	0	0.102457	0.310037	0	0.172121	0.16909	0.169438	0	0	0	0	0
0.316094	0	0.184712	0.179568	0	0	0.422847	0	0	0.167389	0.184712	0.539019	0	0	0	0.362014
0.366587	0.14695	0.320915	0	0	0.086878	0	0	0	0	0	0	0	0	0	0
0.180341	0	0.372469	0	0	0.233696	0.372469	0	0.323282	0.479226	0.547714	0.338903	0	0	0	0
0.293722	0.0910293	0	0	0	0.152945	0	0	0	0.198937	0.375664	0.369653	0	0	0	0
0.157295	0.176302	0	0	0	0.107679	0.3798	0	0	0	0	0	0	0	0	0
0.28496	0.11219	0	0	0	0.270308	0.370002	0	0.712483	0.11219	0.462054	0.346882	0	0	0	0
0	0	0	0	0	0	0.127624	0	0	0.126978	0.2937	0.3613	0	0	0	0
0.252619	0.162043	0	0	0	0	0.317268	0	0	0.0974238	0.660678	0	0	0	0	0.337274
0.285427	0.0743747	0	0.343294	0	0	0.450874	0	0	0.170272	0.233669	0	0	0	0	0
0	0.120813	0	0	0	0	0	0	0	0.642704	0.340717	0	0	0	0	0.197092
0	0.314045	0	0.368304	0	0.172701	0.215731	0	0	0.314045	0.363733	0.423042	0	0	0	0.368304
0	0.15541	0	0	0.33783	0	0.336122	0	0.465685	0.488282	0	0	0	0	0	0
0.265579	0.149458	0	0	0	0.0886087	0	0	0.21289	0.0886087	0	0	0	0.0886087	0	0.218683
0	0	0		0.238996	0.107795	0		0	0	0.283726		0	0	0
0.144894	0	0		0	0.114201	0.327983		0	0.114201	0.234343		0	0	0
0.179099	0	0		0	0	0.256412		0	0.335435	0		0	0.118282	0
0.286076	0.105561	0		0	0.105561	0.158969		0.286076	0.173389	0.629265		0	0	0
0.148779	0	0		0	0.10163	0.272059		0.148779	0.216037	0		0	0	0
0.218433	0.103655	0		0	0	0.163646		0.139653	0.103655	0		0	0	0
0.16032	0	0		0	0	0		0.16032	0.114436	0.293488		0	0	0
0.163215	0.125688	0		0	0	0.28274		0	0.0725561	0		0	0.0725561	0
0.172206	0.133909	0		0	0.211101	0.272372		0.258294	0.07802	0		0	0	0
0.325426	0.145929	0.361996		0	0	0		0.507824	0.350177	0		0	0	0
0	0	0		0	0	0		0	0.135329	0		0	0	0
0	0	0		0	0	0.397924		0	0.200326	0.602392		0	0	0
0	0.260978	0		0	0.131985	0		0.10731	0.131985	0		0	0	0
0	0	0.21321		0	0	0.135553		0.649169	0.114887	0.265924		0	0	0
0	0	0		0	0.158305	0.378889		0.143165	0.0947823	0		0	0	0
0	0	0		0	0.238064	0.293778		0.142661	0	0		0	0	0
0.191785	0.113015	0		0.191785	0.113015	0.34591		0.336761	0.183568	0.490888		0	0	0
0	0	0.379717		0.127039	0.210988	0		0.202203	0	0.471063		0	0	0
0	0.236273	0		0	0	0.335466		0.175048	0.153946	0		0	0	0
0	0.130759	0.214069		0	0.130759	0		0.195451	0.130759	0		0	0	0
0	0.162052	0		0	0.0974304	0.256429		0	0.0974304	0.31151		0	0	0
0	0.15733	0		0	0	0.283994		0	0	0		0	0	0.283994
0.202579	0.148758	0		0	0	0.331257		0.202579	0.0881249	0.18707		0	0	0
0	0.178451	0		0	0	0		0	0	0		0	0	0
0	0	0		0.125763	0.120266	0		0.386226	0.497212	0.26887		0	0	0
0.250171	0	0		0	0.112724	0.289028		0.165392	0.382393	0.805684		0	0	0
0	0.221399	0		0	0.221399	0		0	0	0.654361		0	0	0
0	0.250171	0		0.128418	0.438296	0		0.294858	0.344685	0		0	0	0
0.218284	0.129008	0		0	0	0.161578		0.103061	0	0.520298		0	0	0
0	0	0.264962		0	0	0.359981		0	0.398875	0.177868		0	0	0
0.378415	0.21215	0.252532		0	0.134726	0		0	0.21215	0.252532		0	0	0
0	0.219902	0.298329		0	0.219902	0		0	0.219902	0		0	0.219902	0.207113
0.223112	0	0		0	0	0.200481		0	0.553874	0.200481		0	0	0
0.268233	0	0		0	0	0.222869		0	0	0		0	0	0
0.19205	0	0		0	0	0		0	0.366549	0.316656		0	0	0
0.286932	0.332483	0		0.151226	0.188115	0.354587		0.684736	0	0		0	0	0
0	0	0.0945865		0	0	0.158027		0	0	0.651937		0	0	0.0945865
0.368355	0.113611	0		0	0.184374	0		0.523203	0	0.730279		0	0	0
0.529938	0.279601	0		0	0.190513	0		0	0.5258	0		0	0	0
0	0.23093	0		0	0.149619	0.372456		0	0.260223	0.411404		0	0	0
0.2173	0	0		0	0	0		0	0	0		0	0	0
0	0.168461	0		0	0	0		0.527342	0	0.666681		0	0	0
0	0.174906	0		0	0.174906	0		0	0	0.584158		0	0	0
0.251723	0.227763	0.194382		0	0	0		0.602088	0.227763	0.470661		0	0	0
0.314706	0.131327	0.354994		0	0.207774	0		0	0.131327	0.207821		0	0	0
0	0.135462	0		0	0	0.119221		0	0.42977	0.119221		0	0	0
0.253811	0	0		0	0	0.423609		0	0	0.185384		0	0	0
0	0.146372	0.269529		0	0.226889	0.269529		0	0.280545	0.55455		0	0	0
0	0	0		0.169581	0	0		0	0	0.731517		0	0	0
0.337567	0	0		0	0	0		0	0.298178	0		0	0.206978	0
0	0	0		0	0.151258	0		0	0.151258	0.783977		0	0	0
0.155782	0	0.250976		0.155782	0	0		0.527798	0.247325	0.250976		0	0	0
0.253811	0	0		0	0	0.126045		0.253811	0.334389	0		0	0	0
0.138579	0	0		0	0	0.331903		0.21707	0	0		0	0	0
0	0.1433	0		0	0	0.243163		0.271996	0	0.243163		0	0	0.337335
0.106364	0	0		0	0	0		0.174495	0.185376	0.59642		0	0	0
0.299594	0	0		0	0	0		0	0	0		0	0	0
0.179652	0.101655	0.152056		0	0.101655	0.152056		0.179652	0.101655	0.421963		0	0	0
0.249642	0.159732	0.209116		0	0	0		0	0.159732	0.566762		0	0.159732	0
0.299244	0	0		0	0	0		0	0.231317	0.710069		0	0	0
0.408109	0	0		0	0.197636	0		0	0	0.66302		0	0	0
0	0.265591	0		0	0	0.173522		0	0	0.714742		0	0	0
0	0	0		0	0	0.157172		0	0.412683	0.157172		0	0	0
0	0.166397	0		0	0.30627	0.205803		0.308522	0.509642	0.641364		0	0.166397	0
0.202312	0	0		0	0.273202	0.169848		0	0	0.560044		0	0	0
0.175026	0	0		0	0	0.395941		0.411657	0	0		0	0	0
0.257519	0.24592	0		0	0.24592	0		0.257519	0.590776	0.314419		0	0	0
0	0	0		0	0.153879	0		0.372282	0.153879	0		0	0	0
0.209909	0.292127	0		0	0	0.166595		0.209909	0.201564	0.454964		0	0	0
0.213941	0.11501	0		0	0.18626	0		0.136125	0.549084	0.195158		0	0	0
0.241875	0.151212	0		0	0.0898241	0.329681		0.158527	0	0.329681		0	0	0
0	0	0		0	0	0.183287		0	0	0		0	0	0
0.453445	0	0.168367		0	0	0		0.213039	0.143045	0.5346		0	0	0
0	0	0		0	0.167599	0		0	0	0		0	0.101386	0
0.273657	0.339837	0		0	0	0		0.423562	0	0.180839		0	0	0
0	0.0998553	0.272994		0.176394	0.0998553	0		0	0.388408	0.510537		0	0	0
0.175951	0	0		0	0.160796	0		0.175951	0	0		0	0	0
0	0	0		0	0.19806	0.210289		0.67926	0	0		0	0	0
0.30397	0.0930592	0		0	0.0930592	0.315012		0	0	0.385241		0	0	0
0	0	0		0	0	0.271931		0.500373	0	0.271931		0	0	0
0	0	0		0	0.265254	0		0	0	0		0	0	0
0.15851	0	0		0	0	0.25301		0.572142	0	0.347643		0	0	0
0.20675	0.227953	0		0	0.227953	0		0	0.376934	0.707743		0	0	0.279552
0	0.251251	0		0.300624	0	0		0.395779	0	0.510984		0	0	0.160083
0	0	0		0	0	0		0	0.0809054	0		0	0	0
0.172354	0.251211	0		0.258469	0	0		0.258469	0	0.601615		0	0	0
0.43468	0	0		0	0.424308	0.296039		0	0	0		0	0	0
0	0.149277	0		0	0	0.295914		0.317936	0.149277	0		0	0	0
0.400675	0	0		0	0	0.288663		0	0.228132	0.414012		0	0	0
0	0	0		0	0	0.200676		0	0	0.572113		0	0	0.200676
0	0.149667	0		0	0.149667	0.180559		0.33814	0.355174	0.268105		0	0	0.268105
0	0.114807	0.233454		0	0	0.151659		0.396297	0.114807	0.357804		0	0.114807	0
0	0.347511	0		0	0	0.187701		0	0.201162	0.688244		0	0	0
0.314785	0	0		0	0.254149	0		0	0	0.603676		0	0	0
0	0	0		0	0	0		0	0	0.576208		0	0	0.228183
0	0	0.303125		0	0	0		0	0	0		0	0	0
0	0	0.127593		0	0	0.127593		0	0.222276	0		0	0	0
0.177169	0.100328	0		0	0.100328	0		0.177169	0	0		0	0	0
0.502046	0	0		0	0	0		0	0	0		0	0	0
0.208493	0.293956	0		0	0.156654	0.160607		0	0	0.414882		0	0	0.160607
0	0.134526	0		0	0	0.42734		0.324664	0.134526	0.59218		0	0	0
0	0.161318	0		0	0	0		0	0.161318	0.254974		0	0	0
0.190958	0	0		0	0	0		0	0	0		0	0	0.204541
0.292204	0.228145	0		0	0	0		0	0	0.260189		0	0	0
0	0.142797	0		0	0	0		0	0.187179	0.320623		0	0	0
0.254553	0.248654	0		0	0	0		0.254553	0	0		0	0	0
0	0.198249	0		0	0	0		0	0	0.777689		0	0	0
0.338016	0	0.225039		0	0	0		0	0	0		0	0	0
0.194528	0.146241	0.292745		0	0	0.202114		0	0	0.660606		0	0	0
0	0	0		0	0.19513	0.31051		0	0.19513	0		0	0	0
0	0	0		0	0	0		0	0	0.256445		0	0	0
0.335618	0	0.174902		0	0	0		0	0	0		0	0	0
0.268943	0.230812	0		0	0.230812	0.296431		0	0	0.129501		0	0	0
0	0	0		0	0	0.110787		0	0.627219	0.180547		0	0	0
0.1689	0	0		0	0.274859	0		0.254367	0.186385	0.134094		0.1689	0	0
0	0.419153	0.146787		0	0	0		0	0	0		0	0	0
0	0	0		0	0.129832	0		0	0	0		0	0.129832	0
0.236066	0.254917	0		0.265545	0.254917	0		0.534899	0.254917	0.481234		0	0	0
0	0	0		0	0	0.200317		0	0	0		0	0	0
0.180286	0	0.390257		0	0.209775	0.177695		0	0.301284	0.626594		0	0	0
0	0	0		0	0	0		0	0.582487	0		0	0	0
0	0	0		0	0	0		0.166615	0.580257	0.498881		0	0	0
0	0	0.163551		0.406036	0	0.0984945		0	0.100969	0.211064		0	0	0
0	0	0		0	0	0		0	0.169158	0.495027		0	0	0
0	0.104589	0		0	0	0		0	0.220668	0.298409		0	0	0
0	0.251141	0		0	0.439254	0		0	0.251141	0		0	0	0
0	0.153078	0		0	0.235205	0.463323		0	0.153078	0		0	0	0
0	0.182906	0		0	0	0.25406		0.44335	0.232804	0		0	0	0
0.29978	0.270354	0		0	0.182491	0		0	0.182491	0.695295		0	0	0
0	0.15995	0.212918		0	0	0		0	0	0.555357		0	0	0
0	0.182471	0		0.139566	0.270331	0.327393		0	0.182471	0.23379		0	0.182471	0
0.329389	0.158635	0		0	0.158635	0.247797		0	0	0.247797		0	0	0
0.292977	0	0		0	0	0		0	0	0.677585		0	0	0.241463
0.256824	0.192851	0		0	0.119939	0		0	0.119939	0		0	0	0
0.242346	0	0		0	0.274247	0		0	0.141662	0.654849		0	0	0.227458
0.205557	0	0		0	0.0937563	0.203805		0	0.156845	0.203805		0	0	0
0.262115	0	0.380424		0	0.328229	0		0	0	0.687487		0	0	0
0	0	0		0	0	0.418814		0	0	0.380049		0	0	0
0.202599	0.122435	0		0	0	0		0	0.122435	0.79407		0	0	0
0	0	0		0	0	0		0	0	0.679506		0	0	0
0	0	0		0	0.286758	0		0	0	0.25963		0	0	0.13102
0	0	0		0	0	0		0	0	0.534632		0	0	0
0	0.209818	0		0	0	0		0	0	0.70081		0	0	0.284387
0.179207	0	0.344004		0	0.157356	0		0	0.094115	0.43765		0	0	0
0	0	0		0.300295	0	0		0	0	0.639843		0	0	0
0	0	0		0	0	0		0	0.299944	0.190165		0	0	0
0	0	0		0	0	0.213925		0	0	0.213925		0	0	0
0	0	0		0	0	0		0	0.227922	0.69705		0	0	0.169043
0	0	0		0	0	0		0.559578	0	0		0	0	0
0	0	0		0	0.224323	0		0	0.37305	0		0	0	0
0	0.112131	0		0	0.112131	0		0	0.182372	0		0	0.112131	0
0	0	0.272466		0	0	0.140344		0	0	0.459848		0	0	0
0.195727	0	0		0	0	0		0	0	0.214785		0	0	0
0	0	0		0	0.168151	0.0899065		0	0	0.74555		0	0.168151	0
0	0	0		0.247203	0.252198	0.28353		0	0.252198	0		0	0	0
0.319444	0	0.229642		0	0	0		0	0.372201	0.148581		0	0	0
0	0.118187	0		0	0.118187	0		0	0.356538	0.31347		0	0	0
0	0	0		0	0	0		0.282393	0.313772	0		0	0	0
0.142455	0.09924	0.24601		0	0.09924	0		0	0.409873	0		0.142455	0	0
0.423525	0	0		0	0	0		0.329185	0.186377	0.61774		0	0	0.173881
0.321491	0.129955	0		0	0.205998	0		0	0.258135	0		0	0	0
0	0	0		0	0	0		0	0.228554	0.278559		0	0	0
0.230388	0.186028	0		0	0	0		0.470884	0.274448	0		0	0	0
0.345076	0.115913	0.142298		0	0.115913	0.142298		0	0	0.755201		0	0	0
0.219973	0	0		0	0.218741	0.200433		0	0.170336	0.200433		0	0	0
0.335679	0.166338	0		0	0.306196	0		0.335679	0	0.228631		0	0.166338	0
0	0.359118	0		0	0.119862	0		0	0	0.156659		0	0	0
0	0	0		0	0	0		0	0.143035	0		0	0	0.243883
0.227471	0.279917	0		0	0	0.274323		0	0	0		0	0	0
0.32769	0.153428	0		0.184045	0	0		0.4876	0.199491	0.605407		0	0.0913653	0
0.315047	0	0		0	0.154238	0.351721		0	0	0.5039		0	0	0
0.450402	0	0.269291		0	0.21695	0		0	0.550652	0.566042		0	0	0
0	0	0		0	0	0		0	0.25713	0.714721		0	0	0
0.403795	0	0		0.308797	0	0		0	0	0.741099		0	0	0
0.309085	0	0		0	0	0		0	0.534583	0.707674		0	0	0
0.250498	0	0		0	0	0.234478		0	0.22371	0.524147		0	0	0
0.317188	0	0		0	0.161553	0.261635		0	0.4337	0		0	0	0
0	0	0.351379		0	0	0		0	0.15937	0.25661		0	0	0
0	0	0		0	0.312579	0		0.21734	0	0.638064		0	0	0
0.427512	0.0855472	0		0	0.0855472	0.126831		0	0.0855472	0.25372		0	0	0
0	0	0		0	0	0		0.191891	0	0.282822		0	0	0
0.33797	0.175443	0		0	0.175443	0.297213		0	0.175443	0.635765		0	0	0.297213
0	0	0.209786		0	0.319066	0		0	0	0.301296		0	0.466589	0
0.302471	0	0		0	0	0		0	0	0.557121		0	0	0
0	0	0		0	0	0.126591		0	0	0.126591		0	0	0
0	0.190404	0		0	0.241098	0.279851		0	0.190404	0.190731		0	0	0
0	0	0.257802		0.123678	0	0		0.123678	0.594438	0.556543		0	0	0
0.183568	0	0		0	0.229344	0		0.183568	0.148342	0.510074		0	0.148342	0
0.241485	0.185228	0.19605		0	0	0.247299		0.295944	0.500516	0		0	0.273524	0
0	0	0		0	0	0		0.524357	0.502283	0		0	0	0
0.285929	0.286349	0		0	0	0		0	0.411747	0		0	0	0
0	0.0925432	0		0	0.0925432	0		0	0.425802	0.307305		0	0	0
0	0	0		0	0.267603	0		0.391414	0.180128	0		0	0	0
0.258905	0	0		0.172723	0	0		0.172723	0.277683	0		0	0	0
0	0.221005	0		0	0.221005	0.106758		0	0	0.106758		0	0.141686	0
0	0	0		0	0.324513	0		0	0.364161	0.583575		0	0	0
0.0873569	0.0957735	0		0	0	0		0	0	0		0	0	0
0.255626	0	0.356943		0	0	0		0.169958	0.175781	0.649698		0	0	0
0.224798	0	0		0	0.174126	0.297764		0	0	0.446745		0	0	0
0	0	0		0	0	0		0	0	0		0	0	0
0	0	0		0	0	0.253602		0	0.154249	0		0	0	0
0.318877	0	0		0	0.213392	0		0.318877	0.135695	0.725866		0	0	0
0	0	0		0	0	0.210342		0.306688	0.693404	0		0	0	0
0	0	0		0	0.315355	0		0	0.222608	0.182138		0	0	0
0	0.148363	0		0	0	0		0	0.399358	0.745147		0	0	0
0	0	0		0	0.253682	0.224483		0.582199	0.253682	0		0	0	0
0	0	0		0.186094	0.188251	0		0.186094	0.188251	0.444427		0	0	0
0	0.130066	0.168535		0	0.130066	0.168535		0	0.536273	0		0	0	0
0	0.135622	0		0	0.135622	0.255663		0	0.135622	0		0	0	0
0	0.173036	0		0	0	0.116509		0	0	0.116509		0	0	0
0	0.119758	0		0	0.119758	0		0	0.476417	0.235991		0	0	0.329739
0.274601	0.149025	0		0	0.230193	0.250171		0	0	0		0	0	0
0	0	0.188779		0	0.43832	0		0	0.641259	0		0	0	0
0.316007	0.269117	0		0	0	0		0	0	0		0	0	0
0.351652	0	0		0	0	0		0	0	0		0	0.284926	0
0.247089	0.138697	0.192378		0	0	0		0	0.217219	0		0	0	0
0.249937	0	0.215595		0	0.101434	0.215595		0.249937	0.307846	0.215595		0	0	0
0	0	0		0	0.105639	0.205772		0.271492	0	0.205772		0	0	0
0	0.153745	0		0	0.153745	0		0.177913	0.360534	0		0	0	0
0	0	0		0	0	0.164178		0.282332	0.199825	0.56911		0	0	0
0	0	0		0	0	0.149408		0.294337	0.235662	0.689896		0	0	0
0	0	0		0	0.0903136	0		0	0.263171	0		0	0	0
0	0.107171	0		0	0.107171	0		0	0.338851	0.292955		0	0	0
0.347014	0	0.385885		0	0.258679	0		0	0.408706	0.290628		0	0	0
0.148057	0.146691	0		0	0	0		0	0	0.775741		0	0	0
0	0.167609	0		0	0.167609	0		0	0	0.560049		0	0	0
0.228336	0	0		0	0.195148	0.160132		0	0	0.160132		0	0	0
0	0	0.280391		0	0.119404	0		0	0	0.574993		0	0	0
0	0.222409	0.242099		0	0	0.242099		0	0.596486	0.738621		0	0	0
0	0.102901	0		0.3161	0.255328	0		0	0.285385	0.301182		0	0	0
0	0	0		0	0.240308	0		0	0.240308	0.314994		0	0	0
0	0	0		0.279572	0.229888	0.34771		0.279572	0.323214	0.0924876		0	0	0
0	0	0		0	0.205926	0.134543		0	0	0		0	0	0
0.205109	0	0		0	0.299804	0.404562		0	0.111638	0.254569		0	0	0
0	0.18773	0		0.191732	0.238148	0		0.280995	0.553852	0.656943		0	0	0
0.136948	0.204926	0		0.136948	0.129129	0		0	0	0		0	0	0
0.16956	0.12032	0		0	0.12032	0.318957		0	0.359819	0.176744		0	0.12032	0
0.28221	0	0		0	0.359015	0		0	0.26402	0		0	0	0
0	0	0		0	0	0		0.343101	0.288899	0.474779		0	0	0
0	0	0.284097		0	0.409094	0		0	0.314236	0.284097		0	0	0
0	0	0		0	0	0.205221		0	0.310755	0.656259		0	0	0
0	0	0		0	0	0		0	0.147758	0		0	0	0
0.213437	0	0		0	0.225047	0		0.305328	0.401074	0		0	0	0
0.189199	0	0		0	0.231269	0.172808		0	0.181525	0.172808		0	0	0
0	0	0		0	0.208219	0		0	0	0.148166		0	0	0.148166
0.332174	0.108666	0		0.132977	0	0.173128		0.378436	0.403081	0.259385		0	0	0
0.286749	0	0		0	0.168833	0.274037		0	0	0		0	0	0
0	0.166865	0		0	0.166865	0.222131		0	0	0.409678		0	0.10086	0
0.188319	0	0		0.188319	0.164328	0		0	0	0.324018		0	0	0
0	0	0		0	0.252563	0		0	0.481257	0.656504		0	0	0
0	0.0966469	0		0	0.0966469	0		0	0.160946	0		0	0	0
0.147532	0	0.158409		0	0	0.158409		0	0.575197	0		0	0	0
0.222784	0.179853	0		0	0	0.297362		0	0	0		0	0	0
0.224557	0	0		0	0	0		0.224557	0.455026	0		0	0	0
0.0921018	0	0		0	0.0962512	0.25936		0.0921018	0.338358	0		0	0	0
0.129943	0	0		0	0.177289	0		0.29707	0.402653	0.547962		0	0	0
0	0	0		0	0.274994	0		0	0.11519	0		0	0	0
0	0.117213	0.171238		0	0.117213	0.171238		0.606241	0.389398	0		0	0	0
0.131582	0	0		0	0	0.308898		0.0764643	0	0.520128		0	0	0
0.248603	0.096871	0		0	0	0.262089		0.123257	0.096871	0		0.123257	0	0
0	0	0		0.229538	0.168826	0		0	0.348962	0		0	0.168826	0
0	0	0		0	0	0.2674		0.151969	0	0		0.151969	0	0
0	0	0		0	0	0		0.163903	0.424589	0		0.0987455	0	0
0.181585	0	0.18656		0	0	0.400594		0.324767	0.218114	0.18656		0	0	0
0	0	0		0.144686	0.256659	0		0	0.35143	0.415274		0	0	0
0.295195	0	0		0.108795	0	0		0.295195	0	0.493702		0	0	0
0.137142	0	0.146407		0	0	0.226933		0.402341	0.246635	0.280592		0	0	0
0	0	0		0	0	0.354552		0.363522	0.426633	0		0	0	0
0.155038	0	0		0	0	0.193092		0	0.224924	0		0	0	0
0.375765	0	0		0	0.0960793	0.258654		0	0	0		0	0	0
0	0	0		0	0	0		0	0.384542	0.160515		0	0	0
0.271803	0	0		0	0	0		0	0	0		0	0	0
0	0	0		0	0.131574	0		0	0.394591	0.800967		0	0	0
0.323207	0.123168	0		0	0	0.42714		0.148774	0	0		0	0	0
0	0.244237	0		0	0.0963116	0.192967		0.345484	0.0963116	0		0	0	0
0	0	0		0	0	0		0	0	0.428331		0	0	0
0.184256	0	0		0.113524	0.180248	0.352252		0.113524	0	0		0	0	0
0	0	0.201888		0	0	0.348332		0	0.637796	0		0	0	0
0	0	0		0	0.264073	0		0	0	0.629682		0	0	0
0.240744	0	0		0	0	0.345207		0.240744	0	0.345207		0	0	0
0	0.175987	0.261555		0	0.10745	0		0.352715	0.10745	0.64111		0	0	0
0.160065	0	0		0	0.105158	0		0	0.105158	0.255153		0	0	0
0	0	0		0	0	0		0.158789	0	0.217271		0	0	0
0	0.238069	0		0	0.331948	0.321767		0.36684	0	0		0	0	0
0	0	0.483176		0	0	0		0	0.109369	0.392867		0	0	0
0	0.142479	0		0	0.142479	0.371595		0	0	0		0	0	0
0.202213	0	0		0	0.174198	0.325681		0	0.174198	0		0	0	0
0.305792	0.215947	0		0	0.308086	0		0	0.137696	0		0	0	0
0.137915	0	0		0	0.195607	0		0.137915	0	0		0	0	0
0	0	0		0.123528	0.209217	0		0.481611	0.493353	0		0	0	0
0	0.175678	0		0	0	0		0.217524	0	0		0	0	0
0	0.113389	0		0	0.113389	0.287883		0.247021	0.113389	0		0	0	0
0	0	0.237177		0	0.239017	0.237177		0.149313	0.156185	0.237177		0.149313	0	0
0	0	0		0	0	0		0	0.192298	0.503619		0	0	0
0.152269	0	0		0	0	0		0.152269	0.173178	0		0	0	0
0	0.149561	0		0	0.149561	0		0.159184	0.230858	0		0	0	0
0	0	0		0	0.140683	0		0	0.654675	0		0.26643	0.140683	0
0	0.176435	0.290258		0	0.339858	0		0.241103	0.506769	0.571419		0	0	0
0	0.121482	0		0.104996	0.284599	0		0	0.42272	0		0	0	0
0.144166	0	0		0.144166	0	0		0.144166	0.115218	0.594409		0	0	0
0.334366	0	0		0.157277	0.345272	0		0.334366	0	0.260155		0	0	0
0	0	0		0	0.3228	0.218905		0	0.55583	0.218905		0	0	0
	0.127604	0			0.127604	0			0	0			0	0
	0	0			0.145236	0.28638			0	0			0	0
	0	0			0	0			0.449839	0.212216			0	0
	0	0			0	0			0.269566	0			0	0
	0	0			0.179422	0			0	0.26266			0	0
	0.116964	0			0	0			0	0.768455			0	0
	0.195442	0			0.195442	0.160735			0	0.244556			0	0
	0	0			0.133657	0.497261			0.461369	0			0	0
	0	0.160192			0	0.160192			0	0.160192			0	0.160192
	0.141563	0			0.313444	0.315467			0.623143	0			0	0
	0	0			0	0			0	0			0	0
	0	0			0	0			0.163878	0			0	0
	0.100427	0			0.100427	0.172411			0.16626	0			0	0
	0.2983	0.362659			0.207087	0			0	0.26758			0	0
	0	0			0	0.237636			0	0			0	0
	0	0			0.207258	0			0.130928	0			0	0
	0.11883	0.187338			0.11883	0.187338			0.11883	0.553479			0	0
	0	0			0	0			0.137825	0			0	0
	0	0			0	0			0.141497	0.322513			0	0
	0.189444	0			0	0			0.117384	0			0	0
	0	0			0	0.449105			0	0.477488			0	0
	0.209042	0			0.209042	0.260206			0	0			0	0
	0.185232	0			0	0.362167			0.368712	0			0	0
	0.123369	0.336935			0.164221	0			0.123369	0			0	0
	0	0			0	0			0.147128	0.584423			0	0
	0	0			0.294954	0			0.617396	0.508789			0	0
	0	0			0	0			0.280683	0			0	0
	0	0			0	0			0	0			0	0
	0	0			0.172121	0			0	0.65677			0.172121	0
	0.184382	0			0	0			0	0			0	0
	0	0			0.107267	0			0.175737	0.316497			0	0
	0	0			0.109339	0			0.391296	0			0	0
	0	0			0.202787	0			0.093372	0			0	0
	0.116804	0			0.239184	0.159382			0.116804	0.337073			0	0
	0.143931	0.355461			0.143931	0			0	0			0	0
	0.183351	0			0	0			0.183351	0			0	0
	0	0			0.176106	0.199			0	0			0	0
	0	0.335526			0	0			0	0			0	0
	0.211193	0			0	0.274114			0.461795	0.274114			0	0
	0	0			0.247695	0			0.122628	0			0	0
	0	0			0.227769	0			0	0			0	0
	0	0.245172			0.336229	0			0.280532	0.462191			0	0
	0	0			0	0.37623			0	0			0	0
	0	0.199623			0	0			0.386636	0			0	0
	0.2429	0			0.15937	0			0.15937	0			0	0
	0	0			0	0			0.156793	0			0	0
	0.134479	0			0.211834	0			0.488489	0.389501			0.134479	0
	0	0			0.187448	0			0	0			0	0
	0	0			0.18271	0.140725			0.18271	0.488354			0	0
	0	0.170013			0	0			0.179491	0			0	0
	0	0			0.207035	0			0	0.654216			0	0
	0	0			0.142814	0			0	0.55807			0	0
	0.115457	0			0.115457	0			0.305877	0.224668			0	0
	0	0			0.147062	0.264971			0	0			0	0
	0.138053	0			0.181629	0			0.138053	0			0	0
	0	0			0	0.383235			0.342267	0			0	0
	0	0			0	0			0.492421	0.604003			0.223979	0
	0.1178	0			0.1178	0			0.1178	0			0	0
	0.0978136	0			0.0978136	0			0.0978136	0			0	0
	0	0			0	0			0	0			0	0
	0	0.244578			0	0			0.530785	0			0	0
	0	0			0	0			0.160747	0			0	0
	0.302479	0			0	0			0.163367	0.319851			0	0
	0.178786	0			0	0.322541			0.266036	0.322541			0	0
	0	0			0.252671	0.286181			0.486874	0			0	0
	0.225412	0			0.176276	0			0.10766	0			0	0
	0	0			0	0.278115			0.23691	0			0	0
	0	0			0	0			0.247842	0			0	0
	0.123204	0			0.123204	0			0.123204	0			0	0
	0	0.350903			0	0			0.39435	0.69187			0	0
	0	0			0.209434	0			0	0			0	0
	0.129383	0.235826			0.257331	0.329564			0.129383	0.423888			0	0
	0.11808	0			0	0.331257			0.356372	0			0	0
	0	0			0.270217	0			0.467905	0			0	0
	0	0.241737			0.316239	0.241737			0	0.241737			0	0
	0	0			0	0.351909			0.17783	0			0	0
	0.130328	0			0.130328	0			0.206481	0.580816			0	0
	0	0			0.187334	0.375382			0.275953	0			0	0
	0	0			0.386918	0			0	0			0	0
	0	0			0.438769	0			0.289372	0			0	0
	0	0			0.128287	0.310206			0.20383	0			0	0
	0	0			0	0.269456			0.118002	0.269456			0	0
	0.26165	0			0	0.531592			0.570244	0			0	0
	0	0			0.271254	0			0	0.667101			0	0
	0	0			0.157224	0			0.593037	0			0	0
	0.153255	0			0.153255	0.397385			0.153255	0.341916			0	0
	0	0			0.22122	0.352569			0	0.171756			0	0
	0.30086	0			0.16208	0.156607			0	0.156607			0	0
	0.0936095	0.239831			0	0.239831			0.203175	0			0	0
	0.237727	0.143436			0	0.51375			0	0.143436			0	0
	0.151545	0.241651			0.151545	0			0	0.33574			0	0
	0	0			0	0.3838			0	0			0	0
	0.105354	0			0	0			0.354217	0			0	0
	0	0			0	0.273353			0.25747	0.273353			0	0
	0				0				0				0
	0				0.132116				0				0
	0				0.238693				0.426804				0
	0.140972				0				0.220103				0
	0.126662				0.322974				0				0
	0				0.330208				0				0
	0.235539				0.329258				0.15335				0
	0				0				0.291424				0
	0				0				0				0
	0.107064				0.262132				0.317401				0
	0				0.257364				0.62021				0.129407
	0				0				0.226311				0
	0.25675				0.103763				0.286842				0
	0				0				0.346231				0
	0.101417				0				0				0
	0.0969146				0.161325				0.245269				0
	0				0				0.427421				0
	0				0.258779				0.172616				0
	0				0				0				0
	0.23607				0.199898				0.0916121				0
	0				0.169595				0.169595				0
	0				0.289135				0.510663				0
	0.251114				0				0.289852				0
	0				0				0				0
	0.119678				0.192503				0.192503				0
	0				0				0.193938				0
	0.172936				0				0				0
	0.210977				0				0				0
	0				0.119755				0				0
	0.0918935				0.0918935				0				0
	0				0.189949				0.404461				0
	0.110263				0.297585				0.489136				0
	0				0.156387				0				0
	0				0				0.148628				0
	0.121918				0.195474				0				0
	0				0				0				0
	0.292727				0.238419				0				0
	0				0.14601				0.226436				0
	0				0				0.247725				0
	0				0.168623				0.541437				0
	0.2037				0.128187				0.2037				0
	0				0				0.431528				0
	0				0.183239				0.650082				0.183239
	0				0.180636				0.268196				0
	0.299874				0				0.208503				0
	0				0				0				0
	0				0.110561				0.378939				0
	0				0.336285				0.11883				0
	0				0.29912				0.160704				0
	0				0				0.216778				0
	0				0.1979				0				0
	0				0				0				0
	0				0.337511				0				0
	0				0.149942				0.23133				0
	0				0.234471				0				0
	0				0				0				0
	0.138148				0				0				0
	0				0.229914				0.354023				0
	0				0.252357				0.346964				0
	0				0.306466				0.136539				0
	0				0.154429				0.236866				0
	0				0.118459				0.335709				0
	0.156578				0				0				0
	0				0				0				0
	0				0				0.173385				0
	0				0.374005				0				0
	0				0.254904				0.254904				0
	0				0				0.535381				0
	0.227123				0				0.146559				0
	0				0				0.386666				0
	0				0.159274				0.242783				0
	0				0.195121				0.121651				0
	0				0				0				0
	0.135994				0				0.454203				0
	0.100785				0.214702				0				0
	0				0				0.165613				0
	0.286665				0.286665				0.232666				0
	0				0.141042				0				0
	0				0				0				0
	0				0				0.123767				0
	0				0				0.273562				0
	0.125997				0				0				0
	0.138471				0				0.138471				0
	0				0.249813				0.615411				0
	0				0				0				0
	0				0				0.218998				0
	0.262256				0				0.132902				0
	0				0				0.328757				0
	0				0				0.532764				0
	0.10407				0.219859				0.171329				0
	0.105756				0.105756				0.173658				0
	0.174328				0				0.410835				0
	0.113449				0.23419				0.594471				0
	0.23162				0.23162				0				0
	0.0850863				0				0				0
	0				0.158834				0.0951552				0
	0				0.182447				0				0
	0				0.0826884				0.312428				0
	0.116237				0.187908				0				0
	0				0.15969				0.413751				0
	0				0.104523				0.220565				0
	0				0				0.119698				0
	0.101939				0.101939				0.433371				0
	0.162599				0				0.341168				0
	0				0.168454				0.308822				0
	0				0				0				0
	0				0				0				0
	0				0				0				0
	0				0				0				0
	0				0.155846				0.332513				0
	0				0.232786				0				0
	0.181853				0				0.181853				0
	0				0.363076				0				0
	0				0.332201				0.505963				0
	0.203545				0.203545				0.675375				0.203545
	0				0				0.510582				0
	0.157617				0.334805				0.490833				0
	0				0				0.124557				0
	0				0.303838				0				0
	0				0				0.511894				0
	0				0				0.149535				0
	0				0				0.211356				0
	0				0.203075				0.127707				0
	0.13771				0				0				0
	0				0				0				0
	0.127742				0.127742				0				0
	0.142788				0.142788				0.187168				0
	0				0.205333				0.548464				0
	0				0				0				0
	0				0				0.371658				0
	0				0				0				0
	0				0.118741				0.118741				0
	0				0.185763				0.444248				0
	0				0.245511				0.121121				0.121121
	0.305926				0				0.305926				0
	0.11769				0.278846				0				0
	0.352853				0.32207				0				0
	0				0				0				0
	0				0				0				0
	0				0				0.602241				0
	0				0				0				0
	0.309073				0.404064				0				0
	0.170793				0				0.256618				0
	0				0				0.278408				0
	0				0.20128				0				0
	0				0				0.256808				0
	0				0.181805				0.181805				0
	0.180069				0.267535				0.322957				0
	0				0				0.328094				0
	0				0.14115				0.389761				0
	0				0				0				0
	0				0				0.355485				0
	0				0.190609				0.466658				0
	0				0				0				0
	0.159762				0.159762				0.337559				0
	0.29114				0.200685				0.29114				0
	0				0.166707				0				0
	0				0				0				0
	0				0.225685				0.225685				0
	0				0				0.486633				0
	0				0				0				0
	0				0.323375				0.47054				0.230037
	0				0				0.358047				0
	0				0				0.327393				0
	0				0.172298				0.585613				0
	0				0.194682				0				0
	0				0				0				0
	0				0				0.546598				0
	0				0				0				0
	0				0				0				0
	0				0.267265				0				0
	0				0				0				0
	0				0.376325				0				0
	0.294449				0				0.294449				0
	0				0.270266				0.420231				0
	0				0.372548				0.46442				0
	0				0				0				0
	0				0				0				0
	0				0.29102				0				0
	0.145484				0.225779				0.395571				0
	0				0				0.407527				0
	0				0				0				0
	0				0				0.279273				0
	0				0				0				0
	0				0				0				0
	0				0.289663				0.345479				0
	0				0				0.4507				0
	0.289739				0				0.47594				0
	0				0				0.189268				0
	0.299757				0.299757				0.208398				0
	0.293133				0.293133				0.442355				0
	0				0.165411				0				0
	0				0				0				0
	0.158969				0				0.158969				0
	0				0				0.214147				0
	0				0				0.612008				0
	0				0				0.248316				0
	0				0				0				0
	0				0				0				0
	0				0.406607				0.191847				0
	0				0.225325				0				0
	0				0.254246				0				0
	0.111227				0.230845				0.111227				0
	0				0				0				0
	0.139878				0.218718				0.139878				0
	0.241578				0				0				0
	0.28948				0				0.28948				0.28948
	0				0				0.483048				0
	0				0				0				0
	0				0				0				0
	0				0				0.180419				0
	0				0				0.328113				0
	0.135093				0.135093				0				0
	0				0				0.183956				0
	0				0.332364				0.238461				0
	0.166793				0.166793				0				0
	0				0				0				0
	0				0.277536				0				0
	0.224262				0				0				0
	0				0.258419				0.515973				0
	0.37082				0				0.37082				0
	0.2525				0.125975				0.125975				0
	0				0				0				0
	0.204814				0				0.420925				0
	0				0.163601				0.163601				0
	0				0				0.360971				0.290642
	0.266014				0.228196				0				0
	0.374178				0				0.374178				0
	0				0				0.489301				0
	0				0.360135				0				0
	0				0				0				0.390414
	0.170994				0				0.170994				0
	0				0.294583				0				0
	0				0				0				0
	0				0				0.622058				0
	0				0				0.1808				0
	0				0				0				0
	0				0				0.694996				0
	0				0.1986				0.1986				0.1986
	0.21272				0				0				0.21272
	0				0.355584				0.260682				0
	0.18798				0.18798				0.332324				0
	0.340646				0				0				0
	0				0				0.236252				0
	0				0				0				0
	0.14021				0				0				0
	0				0				0.461549				0
	0				0.208251				0.208251				0
	0.176402				0				0				0
	0				0				0				0
	0				0				0.261521				0
	0				0.276803				0				0
	0				0.315823				0.223039				0
	0				0.353313				0.422546				0
	0.290042				0				0				0
	0.327068				0.397086				0.421492				0
	0				0.163996				0.163996				0
	0				0				0.380049				0
	0.256931				0.256931				0.406948				0
	0				0				0				0
	0				0.27166				0.743018				0
	0				0.214852				0.214852				0
	0				0				0				0
	0.198686				0.198686				0				0
	0.246613				0				0.567365				0
	0.369937				0.438468				0				0
	0				0.222917				0				0
	0.202272				0.202272				0				0
	0				0				0				0
	0				0				0.357245				0
	0				0.331178				0				0
	0				0				0				0
	0				0				0.298155				0
	0				0				0				0
	0				0				0				0
	0.129438				0.205328				0.473897				0.129438
	0				0.283509				0.193938				0
	0.292292				0				0.441555				0
	0				0				0.604725				0
	0				0.230891				0				0
	0				0.274419				0				0
	0.323542				0				0.4181				0
	0				0				0				0
	0				0				0.469943				0
	0				0				0				0
	0				0.309777				0				0
	0				0				0.242172				0
	0				0.305584				0				0
	0				0				0.397723				0
	0				0				0				0
	0				0				0				0
	0				0				0.526266				0
	0				0.190313				0				0
	0				0				0.533835				0
	0				0				0				0
	0				0.36011				0				0
	0				0.225151				0.573641				0
	0				0.39776				0				0
	0.309651				0				0				0
	0				0.212391				0.304175				0
	0.182027				0				0				0
	0				0.221423				0				0
	0.199844				0				0.50383				0
	0				0				0				0
	0.183754				0.183754				0.183754				0
	0				0				0.336812				0
	0.326791				0				0				0
	0.112558				0.112558				0.538731				0
	0				0.353804				0.258956				0
	0				0				0.626843				0
	0				0.349025				0.374064				0
	0				0				0.221267				0
	0				0				0				0
	0				0				0				0
	0				0				0				0
	0				0				0				0
	0				0				0				0
	0.351857				0				0.351857				0
	0				0				0.570789				0
	0				0				0.50251				0
	0.417366				0.362437				0				0
	0				0				0.306589				0
	0				0.336505				0				0
	0				0.124022				0				0
	0.145729				0				0.145729				0
	0				0				0				0
	0				0.260316				0.499144				0
	0				0				0.586383				0
	0.172751				0				0.258939				0
	0.271809				0				0.556441				0
	0				0				0				0
	0				0				0.46339				0
	0.10959				0.178916				0.611571				0
	0				0.226493				0				0
	0				0				0				0
	0.240073				0				0.240073				0
	0				0				0				0
	0				0				0				0
	0				0				0				0
	0				0				0				0
	0				0.358727				0				0
	0.182368				0				0				0
	0				0				0				0
	0.30489				0.30489				0.213039				0
	0.454999				0.362437				0				0.362437
	0				0				0				0
	0.149915				0				0.231298				0
	0				0.296459				0				0
	0.523119				0				0				0
	0.252762				0				0				0
	0				0.185359				0				0
	0				0				0.594851				0
	0				0				0				0
	0				0.25185				0.551519				0
	0.201868				0				0				0
	0				0				0				0
	0				0				0.394925				0
	0.158957				0.158957				0				0
	0				0				0.222887				0
	0.172858				0.172858				0.429569				0
	0				0				0.604969				0
	0				0				0.365925				0
	0.195506				0.195506				0.499472				0
	0				0				0.328779				0
	0				0				0.188993				0
	0				0				0.488759				0
	0				0				0				0
	0				0				0				0
	0				0.454414				0.504966				0
	0				0				0				0
	0				0				0				0
	0				0				0				0
	0				0.341089				0				0
	0				0.198848				0.438481				0
	0				0				0.325772				0
	0				0.148602				0.148602				0
	0				0.29501				0.204137				0
	0.14257				0.314824				0.222119				0
	0				0				0				0
	0.187971				0				0.371908				0
	0.13925				0.217923				0.341032				0
	0				0.32279				0				0
	0				0.465046				0				0
	0				0.235116				0.235116				0
	0				0				0				0
	0.170336				0				0.627868				0
	0.161547				0				0.245538				0
	0				0				0.542286				0
	0.200457				0				0.252114				0
	0				0.304441				0				0
	0				0.276326				0				0.143209
	0				0				0				0
	0				0.230545				0.230545				0
	0				0				0.451778				0
	0				0				0				0
	0				0.278191				0.224674				0
	0				0				0				0
	0				0.25067				0.345207				0
	0				0.310687				0				0
	0				0.268487				0.418477				0
	0				0				0.466386				0
	0.124015				0.124015				0.3654				0
	0				0				0.323962				0
	0				0.266072				0.178817				0
	0				0				0.25732				0
	0.204728				0.256758				0				0
	0.112593				0.270942				0				0
	0				0				0.41575				0
	0				0				0.596678				0
	0				0				0				0
	0				0				0				0
	0				0				0				0
	0.251117				0				0.251117				0
	0.335831				0				0				0
	0				0				0.265006				0
	0.24907				0.24907				0				0
	0				0.312811				0.523477				0
	0				0.299944				0				0
	0				0.204177				0.601147				0
	0.186702				0.275224				0.186702				0
	0				0				0.50129				0
	0				0				0				0
	0				0				0				0
	0				0				0				0
	0.239519				0.239519				0.239519				0
	0.159672				0.159672				0.29781				0
	0.202727				0.293433				0				0
	0				0.384356				0.289092				0.289092
	0				0.194828				0.47113				0
	0				0				0				0
	0				0				0				0
	0				0				0				0
	0				0				0				0
	0.141309				0.368957				0.141309				0
	0				0.200288				0				0
	0				0				0.402384				0
	0				0				0				0
	0				0.367971				0.510364				0
	0				0				0				0.265236
	0				0.321794				0				0
	0				0				0				0
	0				0.218963				0.693048				0
	0				0				0				0
	0				0				0				0
	0.225685				0				0.683689				0
	0				0				0				0
	0.170253				0				0				0
	0.263897				0				0				0
	0				0.268724				0.394254				0
	0				0.329127				0.606953				0
	0				0				0				0
	0				0				0				0
	0				0				0				0
	0				0.212128				0.452505				0
	0				0.193622				0.193622				0
	0.198572				0.384024				0				0.198572
	0				0				0.325766				0.325766
	0				0.244682				0.244682				0
	0				0				0.433835				0
	0				0.17632				0.450954				0
	0				0				0				0
	0.238958				0				0				0
	0				0.329535				0.626434				0
	0				0				0.41668				0
	0				0				0				0
	0.344393				0				0				0
	0				0.149741				0.324495				0
	0				0.311937				0.311937				0
	0				0				0				0
	0				0.304361				0.466408				0.164868
	0.188762				0.188762				0.427407				0
	0				0.192752				0				0
	0				0				0				0
	0				0				0.502157				0
	0				0.229803				0.229803				0
	0				0				0				0
	0				0				0.457535				0
	0				0				0.512344				0
	0				0.251031				0				0
	0.175531				0.175531				0.31749				0
	0				0				0.402513				0
	0				0				0.566672				0
	0				0.199776				0				0
	0.10369				0.219267				0				0
	0				0				0				0
	0.230245				0.230245				0				0
	0				0				0				0
	0				0				0.464622				0
	0				0				0				0
	0.262106				0.175436				0.175436				0
	0				0.198953				0				0
	0				0.421191				0.500029				0
	0				0.148415				0.229435				0
	0				0.270164				0				0
	0				0				0				0
	0				0.294471				0.350326				0
	0				0				0.54729				0
	0.289609				0				0				0
	0.166582				0.166582				0.346173				0
	0				0.412041				0				0
	0				0				0				0
	0				0				0				0.363919
	0				0				0.289669				0
	0				0.334555				0.541751				0
	0.236831				0.236831				0.386311				0
	0				0.232374				0				0
	0				0				0.22699				0
	0				0				0.629886				0
	0.25155				0				0.401499				0
	0.297925				0				0.577488				0
	0				0.216436				0.364503				0
	0				0				0				0
	0				0.243178				0.564488				0
	0				0				0.233723				0
	0				0				0				0
	0				0.426988				0.547649				0
	0				0				0.233147				0
	0				0				0				0
	0				0				0.205048				0
	0				0.351305				0.519813				0
	0.160296				0.160296				0				0
	0.162799				0				0				0
	0				0				0.213503				0
	0				0				0				0
	0.139037				0.217651				0.420651				0
	0				0.291655				0				0
	0				0				0				0
	0.161226				0				0.161226				0.161226
	0				0				0.28353				0
	0				0				0.34462				0
	0.145474				0				0				0
	0				0				0				0
	0				0				0				0
