# Supplementary material for: Sirt6-mediated epigenetic modification of DNA accessibility is essential for Pou2f3-induced thymic tuft cell development
Source: Commun Biol. 2022 Jun 6;5:544. doi: 10.1038/s42003-022-03484-9 (PMC9170729; doi:10.1038/s42003-022-03484-9)
Supplement: Supplementary file 4 — Supplementary data 2 [file 42003_2022_3484_MOESM4_ESM.xlsx]

## Sheet: Fig 2d
Fig 2d: Marker gene set module scores of Late Aire 1-3 in scRNA-seq and scATAC-seq.
Late Aire 1 geneset module score												Late Aire 2 geneset module score												Late Aire 3 geneset module score
scRNA-seq						scATAC-seq						scRNA-seq						scATAC-seq						scRNA-seq						scATAC-seq
mTEC_I	mTEC_II	Late_Aire1	Late_Aire2	Late_Aire3	mTEC_IV	mTEC_I	mTEC_II	Late_Aire1	Late_Aire2	Late_Aire3	mTEC_IV	mTEC_I	mTEC_II	Late_Aire1	Late_Aire2	Late_Aire3	mTEC_IV	mTEC_I	mTEC_II	Late_Aire1	Late_Aire2	Late_Aire3	mTEC_IV	mTEC_I	mTEC_II	Late_Aire1	Late_Aire2	Late_Aire3	mTEC_IV	mTEC_I	mTEC_II	Late_Aire1	Late_Aire2	Late_Aire3	#NAME?
-0.216156	-0.0526298	0.153388	-0.153694	-0.217446	-0.141232	-0.0736931	0.489934	0.0984823	0.126435	-0.0390803	-0.0317401	0.0751323	-0.0736945	0.250197	0.34892	-0.0357683	0.0313352	-0.0235498	-0.276012	-0.0351822	0.33765	-0.0489652	-0.107227	-0.0269651	-0.0293487	0.0504763	-0.0115938	0.395087	0.11582	-0.0387965	-0.213	-0.0170341	0.0609943	0.0538759	-0.0363306
-0.270228	0.0280503	0.214762	0.0516199	-0.0891074	-0.0265589	-0.281276	0.110053	0.441147	-0.0173797	-0.00348074	0.0603702	0.00653153	0.00122589	0.144769	0.523937	-0.0495593	0.12557	-0.0891708	-0.0302505	-0.026224	0.344807	-0.0587506	-0.000124879	-0.0299668	-0.0129699	0.0632184	0.0986858	0.682125	0.102328	-0.100756	0.0128454	-0.0852557	0.0814173	0.317325	0.0154911
-0.231119	-0.26327	0.1058	0.172963	0.022623	-0.108425	-0.193151	0.119767	0.014203	0.0342446	-0.0459565	-0.0852955	-0.094689	-0.118983	0.135859	0.362582	0.0713364	-0.0145205	-0.095708	-0.0628137	-0.00930317	0.33626	-0.00631573	0.0402719	-0.0769731	-0.0567391	-0.009429	-0.0274878	0.689222	0.0278231	-0.0915838	0.0125425	0.00115959	-0.0715489	0.570493	-0.0106919
-0.265776	0.0444474	0.177767	-0.129126	0.0070516	-0.128383	-0.0571962	-0.057607	0.123904	0.00958071	-0.0386296	-0.112019	-0.127108	0.00450389	0.06577	0.155028	0.0653807	0.0742934	0.0199683	-0.133638	-0.0412219	0.170931	-0.0256265	0.0230565	-0.0876415	-0.0219276	-0.0189525	0.0236017	0.595024	0.0965639	-0.0386734	-0.137887	-0.0412056	0.104306	0.0452665	0.0758986
-0.159697	-0.294905	0.0249589	0.0783852	0.215931	-0.0219566	-0.11471	-0.303446	0.202822	-0.0169263	-0.117857	-0.228379	-0.027513	-0.132137	0.031691	0.615413	0.0987455	0.0590611	-0.0220057	-0.250485	-0.0110963	0.0117421	-0.0355327	-0.106288	-0.0576165	-0.100437	0.100623	0.0312597	0.367928	0.105738	-0.0264481	-0.0969747	-0.0129543	0.0148049	0.410376	-0.0641228
-0.250766	-0.123752	0.0283838	0.158312	-0.044924	0.25761	-0.0958418	0.023549	1.13208	-0.0278113	-0.242844	-0.0271471	-0.0093153	-0.0746603	0.0476995	0.714549	0.11061	0.0764615	0.0289493	0.0177108	0.0612979	0.0317815	0.0381683	-0.0251553	-0.00659949	-0.0788266	-0.0124348	0.0773211	0.734148	0.253983	-0.0477608	-0.0263439	0.0422563	0.0179618	0.635587	-0.0423273
-0.292835	-0.13027	0.380168	0.125667	-0.0618074	-0.0463899	-0.316716	0.181207	0.0669289	-0.0206977	0.0444441	-0.0625974	-0.090466	-0.0948987	0.129269	0.435885	0.0461389	0.0269596	-0.0818968	-0.0516525	0.0276384	0.00308335	-0.0511606	-0.010218	-0.0677842	-0.0817491	0.112441	0.213101	0.561776	0.0599904	-0.0754063	0.0209578	-0.0625183	-0.00871347	0.00584527	0.0797796
-0.241242	-0.12277	-0.0222259	0.308777	0.273628	-0.0584439	-0.096714	0.316468	0.00930865	-0.197229	0.0841593	-0.0634375	0.0318152	-0.085032	0.00318238	0.402779	0.215791	0.107425	-0.0794799	0.0778275	-0.0211308	0.470503	-0.0934133	0.0070443	-0.0606218	-0.0617444	0.0182065	0.130958	0.577639	0.184692	-0.0444761	-0.000160922	0.0104032	-0.0151314	0.0389669	0.00912998
-0.218435	-0.150622	0.0834401	-0.0364911	-0.0206517	-0.0664215	-0.219978	-0.159322	0.389352	-0.0380561	-0.0591166	0.0981889	-0.00973037	-0.0408163	0.152748	0.315873	0.0584956	0.0833537	-0.00729889	-0.141015	0.030256	0.271754	-0.161453	0.0200745	-0.0165468	-0.0591968	0.142945	0.112165	0.553658	0.0722309	-0.112816	-0.169252	-0.0501604	-0.0668064	0.424575	0.0658551
-0.199285	-0.0557081	0.010295	-0.0160703	0.0678981	-0.04527	-0.199915	0.0943481	0.0207618	-0.0305852	-0.391521	0.0480689	0.048745	-0.0371493	0.012197	0.447016	0.111094	0.0854782	-0.0799394	-0.030541	-0.022439	0.0757211	-0.171061	-0.0200483	0.019042	-0.00364607	0.0282127	0.207985	0.711991	0.105554	-0.0114965	0.000227185	0.0063375	-0.0686618	0.742406	-0.016859
-0.221611	-0.200091	0.168765	0.193671	0.00792968	-0.0627271	-0.155527	0.00616398	0.500224	0.00787901	-0.107599	-0.0893764	-0.0722983	-0.0797934	0.134389	0.493833	0.0752808	0.0323892	-0.055145	-0.0851305	-0.079651	0.109432	-0.0219263	-0.0415931	-0.0327286	-0.0463906	0.0749139	0.0075712	0.616143	0.052578	-0.0620261	-0.126045	-0.0140381	-0.064899	0.0233574	0.0019074
-0.195192	-0.272078	0.184249	-0.0319764	-0.0560906	-0.122083	-0.10518	-0.0308012	0.158412	0.230102	-0.0926918	-0.0223621	0.00301744	-0.139872	0.0566183	0.45912	0.0769989	0.000722141	-0.028892	-0.132939	-0.0602478	0.52222	-0.0334187	0.0166	-0.0240896	-0.104021	0.128438	0.180625	0.587683	0.0895215	-0.0995305	-0.0976799	-0.0189557	-0.0817675	0.139695	0.0519543
-0.23813	-0.14297	0.21033	0.0313041	-0.0963789	-0.0163586	-0.181652	-0.0361704	0.333348	0.0389736	0.355537	-0.0341406	0.064577	-0.122246	-0.135363	0.284221	0.0474701	0.0715431	-0.0872776	-0.112205	0.14319	0.0234794	-0.0854686	-0.0108969	-0.0047391	-0.0864052	-0.0600356	-0.0262197	0.508488	0.163158	-0.138147	-0.0700154	-0.0958245	-0.00937136	0.307191	-0.0681932
-0.240021	-0.255958	0.0644863	0.273536	-0.0736248	-0.0826371	-0.147631	-0.017305	0.0370719	0.0603142	-0.13804	-0.181737	0.00734686	-0.128861	0.106496	0.497642	0.0816026	0.0529531	-0.0116048	-0.133295	-0.0538748	0.359733	0.00575549	-0.160085	-0.0137039	-0.0805506	0.0484169	0.0929322	0.678833	0.13125	-0.0428763	-0.194811	-0.0137068	-0.0897284	0.107676	0.0201532
-0.231808	-0.25806	0.282435	0.0834064	-0.0578511	-0.196593	-0.155631	0.0595247	0.0990345	-0.0359757	0.0484477	-0.147944	0.0140598	-0.135415	0.04903	0.386086	0.0969125	0.0104309	-0.0416973	-0.0660129	0.00692839	0.0526632	-0.11436	-0.0856404	-0.0137914	-0.103903	0.100217	0.194853	0.661701	0.0183743	-0.00432597	-0.0752265	-0.0566825	-0.0504255	0.445367	0.175306
-0.245828	-0.215726	0.416859	0.203246	0.148349	-0.116992	-0.0900432	-0.153667	0.139099	-0.0340179	0.0785074	0.00996479	0.105581	-0.0848456	0.0199792	0.300129	0.127281	0.0196049	-0.0431579	-0.235542	-0.0149766	0.257908	-0.0991122	0.000143508	-0.0468204	-0.0835366	-0.0286944	0.339992	0.593486	0.0463968	0.00044017	-0.180328	0.000695753	0.0856438	0.254688	0.0229882
-0.203753	-0.236259	0.166647	0.0899667	-0.0647683	-0.115677	-0.124781	0.0658034	0.0156673	-0.0227115	0.0207778	8.00171e-05	0.0411283	-0.130573	-0.0219269	0.589808	0.0558215	0.099652	-0.0154471	-0.122648	-0.0454637	0.00694012	0.0511088	-0.0258169	-0.0186201	-0.11531	0.00353185	0.147753	0.642525	0.0691485	-0.102053	0.0378783	-0.0267557	-0.125254	0.639752	0.0373908
-0.241892	-0.194819	0.314164	0.159066	-0.0816901	-0.123608	-0.107146	-0.133108	0.051779	0.379446	-0.0112477	-0.0223941	0.0026013	-0.134697	0.260723	0.783677	0.0316626	0.101884	-0.0218249	-0.0106154	0.0180585	0.255697	-0.0133497	0.0450918	-0.0575041	-0.0798127	0.130673	0.0775146	0.673343	0.0966888	-0.0594703	-0.0890469	-0.0135127	0.105915	0.0660634	0.0141754
-0.292961	-0.352981	0.184112	0.0847827	-0.00364386	-0.100308	-0.256719	0.181553	0.0211618	0.269297	0.0628081	0.0659607	-0.0798641	-0.141404	0.0670237	0.657486	0.0606245	0.0409762	-0.0502678	0.0420995	-0.00195046	0.771778	-0.057844	-0.0168077	-0.0461845	-0.149003	0.113647	0.0343645	0.529767	0.0473319	-0.0753164	-0.0360939	-0.0129401	0.00381481	0.377893	-0.0638294
-0.252166	-0.273933	-0.00887918	0.0619209	0.108127	-0.165679	-0.273778	0.0561853	0.531076	0.00850848	-0.101	-0.0622106	0.0170574	-0.132013	-0.0299564	0.454803	0.142285	-0.0208416	-0.116446	-0.11752	0.578618	0.087853	-0.0317829	-0.0722583	-0.0400733	-0.0924055	-0.0359174	0.102441	0.506406	0.119544	-0.138691	-0.0515756	-0.0213364	0.0404483	0.139808	0.0678998
-0.0112688	-0.223962	0.250967	0.459741	-0.0484143	-0.143973	-0.142166	0.0914088	-0.042017	0.149301	0.186824	0.0138403	0.0881778	-0.122223	-0.0427796	0.370119	0.0590178	0.103391	-0.109372	-0.104352	0.0226425	0.270604	-0.0570444	0.0468015	0.0164548	-0.0877455	0.037389	0.139521	0.758052	0.0904958	-0.102545	-0.0602938	-0.0587651	0.125524	0.103473	0.0299221
-0.133009	-0.233946	0.175894	0.300499	-0.0752073	-0.13654	-0.172423	-0.0355836	0.316387	0.00706551	0.331991	-0.0791742	0.0524783	-0.156647	0.00459217	0.452321	0.0769067	0.107932	-0.133227	-0.0548193	0.0672914	0.140801	0.0633635	0.0147951	0.00153128	-0.107081	-0.0299011	0.182664	0.813948	0.10454	-0.159862	-0.0511023	-0.039497	-0.0139056	0.120271	-0.100647
-0.232317	-0.177174	-0.027159	0.467477	-0.0285176	-0.0417767	-0.212088	0.221325	-0.00663342	0.0970287	0.0224608	0.0270111	0.0195209	-0.11529	-0.0226278	0.454692	0.0772972	0.115614	-0.0708777	-0.18791	0.0217332	0.00272803	-0.0257879	-0.104557	-0.0366956	-0.0654543	-0.00473505	0.26105	0.646756	0.169558	-0.156563	-0.246741	0.0129069	-0.263023	0.129301	0.0588503
-0.204539	-0.235653	0.373636	0.0111937	0.0087637	-0.0667762	-0.0412621	0.0182119	0.45869	-0.0540142	0.0944335	-0.0815614	0.0226178	-0.0759634	0.0107722	0.630099	0.0623489	0.0841726	-0.00882711	-0.0544467	-0.077141	0.0467387	-0.0613337	-0.00982615	-0.0282827	-0.0641779	0.00412204	0.0547602	0.68142	0.149499	0.0449731	0.0621823	-0.0226995	-0.0366856	0.510299	-0.0320661
-0.260604	-0.187381	0.0882504	-0.0618962	0.0462484	-0.130245	-0.291163	0.178177	0.138696	0.0854822	-0.0648938	-0.0215486	0.0823485	-0.108815	-0.00727077	0.5459	0.039456	0.0938196	-0.0316387	0.0676426	-0.0660536	0.102783	-0.0725963	0.0106672	0.000221573	-0.0656345	-0.0366504	0.0110013	0.591623	0.141232	-0.224657	-0.0937089	0.0473632	0.00119745	0.118434	-0.0393077
-0.24851	-0.200122	0.154916	0.202238	-0.0607223	-0.13783	-0.102961	-0.176331	0.00723354	0.0837432	-0.00574789	0.043748	-0.0579976	-0.148341	0.132877	0.685214	0.0352019	0.00985065	-0.0280834	-0.211542	0.0232165	0.179957	0.0532055	0.0454961	-0.0348502	-0.113877	0.0258657	0.0472489	0.629109	0.0731931	-0.0982857	-0.0951477	0.00101286	-0.0565358	0.195222	0.0820704
-0.163859	-0.243932	0.201993	0.00555229	0.0900181	0.000819323	0.0727835	0.0424704	0.180422	0.00348874	0.0486744	-0.171581	-0.0171815	-0.140743	-0.0606531	0.535838	0.118896	0.00582805	-0.0918161	-0.0351822	-0.0108342	0.0911378	0.00839314	-0.0413213	-0.021878	-0.0747857	-0.0170628	0.0874524	0.686606	0.145861	-0.14297	-0.0636022	0.00228131	-0.0459907	0.0202668	-0.0545196
-0.247627	-0.266878	0.301072	-0.00126676	0.00562159	-0.0256099	-0.131724	-0.0241465	0.0848181	-0.00813507	-0.232711	-0.0563827	-0.0717327	-0.149485	0.0272072	0.591111	-0.00566934	0.151638	-0.0448448	-0.0621099	0.0903934	0.0663648	-0.138329	-0.0155499	-0.0933252	-0.0853194	-0.0369319	0.0944294	0.490126	0.119614	-0.0559442	-0.111273	-0.0217009	-0.0542829	0.208357	-0.0321561
-0.18808	-0.202082	0.337937	-0.00440049	0.116076	-0.151912	-0.184194	0.0628294	-0.00934066	0.0370852	0.1982	-0.194444	0.0926621	-0.112035	0.0888917	0.615218	0.125171	0.0138267	-0.0409577	-0.22007	0.00366152	0.108606	0.000778944	-0.000954879	0.0183945	-0.0894885	0.0887237	0.0408962	0.554527	0.124214	-0.0491618	-0.149468	0.0138015	0.144707	0.0961038	0.0320945
-0.146545	-0.230989	0.20247	0.156515		-0.10056	-0.147792	-0.28317	0.0551878	-0.00301131	-0.0892297	0.0567481	0.0661899	-0.131936	-0.0466261	0.493861		0.0347084	0.00748449	-0.238442	-0.0660281	0.165476	-0.0598193	-0.18654	-0.0350733	-0.0985533	-0.000876839	0.142258		0.115785	-0.128407	-0.171349	-0.0367613	-0.0332778	0.0851137	0.0160118
-0.0990435	-0.258063	0.239975	-0.0202128		-0.0854562	-0.0902433	0.235087	0.00963139	0.00428625	-0.118129	-0.0429025	0.0511808	-0.100577	0.0724002	0.626598		0.0485689	0.00160687	-0.207325	0.02986	0.0576467	0.0876447	0.00670623	-0.0244016	-0.0756256	0.0692864	0.0656218		0.149435	0.0940591	-0.108608	0.075094	0.120209	0.222414	-0.0400081
-0.223293	-0.260124	0.324409	-0.0602622		-0.0813921	-0.132463	0.233719	0.348288	-0.0993705	-0.0513576	-0.0901339	-0.0177919	-0.113462	0.0546031	0.281094		0.00874843	0.0126156	-0.122629	0.155874	0.228728	-0.0711682	-0.0369202	-0.0679731	-0.0846235	0.105672	0.114596		0.0529571	0.0375564	-0.0793111	0.0909685	-0.0914938	0.148475	-0.0904668
-0.134958	-0.30899	0.170748	0.193951		-0.0276308	-0.0401446	0.218145	0.842991	-0.0307932	0.042401	-0.0314921	0.0471879	-0.15062	-0.00692468	0.406822		0.167488	-0.00415069	0.0294377	-0.0476005	0.271922	-0.0407549	-0.121813	-0.00862833	-0.120171	0.0167613	0.044052		0.13008	-0.0491996	-0.178506	0.0375754	0.045134	0.269275	-0.0564838
-0.234648	-0.267687	0.201824	0.104272		4.44301e-05	-0.262251	0.0257282	0.65741	0.0035901	-0.145098	-0.0353835	0.0407953	-0.13223	-0.0234079	0.56025		0.0869117	-0.141745	-0.107184	0.0161543	0.196577	-0.106819	-0.00725474	-0.00212867	-0.0663152	-0.0559518	0.105495		0.142599	-0.147178	-0.038735	0.0856012	-0.097216	0.491495	0.0172282
-0.239477	-0.29631	-0.0629798	0.00675115		0.00365206	-0.144177	-0.0507575	-0.0575083	0.358354	-0.0581644	-0.0735837	0.00605288	-0.120788	0.144457	0.649201		0.131193	0.0289182	-0.0421589	-0.0238658	0.163982	0.0636526	-0.111304	-0.0502584	-0.0617574	0.0609476	-0.00993866		0.188248	-0.0575345	-0.116352	-0.0606157	0.0674028	0.678141	0.00615765
-0.273336	-0.261418	0.292359	-0.0562283		-0.125434	-0.0977355	0.206671	-0.0176224	0.135554	-0.165483	0.0206604	-0.0613024	-0.126382	-0.0278333	0.37625		0.0790012	0.105019	-0.0961668	-0.0381724	0.540049	-0.0855666	-0.219661	-0.0748314	-0.0969776	-0.0290781	0.166333		0.0963158	-0.106005	0.0485465	0.0314319	0.0952897	0.227052	-0.186452
-0.268234	-0.236316	0.105369	0.299366		-0.103262	-0.20558	-0.0511416	0.164792	-0.0697589	0.0100101	-0.112936	-0.0366347	-0.114406	0.00513302	0.550723		0.0031612	-0.129457	-0.0553306	-0.0432745	0.0452671	0.0688341	-0.0121809	-0.0582776	-0.0672325	-0.0128254	0.0433074		0.0974172	-0.117989	-0.0635833	-0.0472449	0.0310438	0.164955	-0.0706355
-0.240885	-0.2639	0.115083	0.0978941		-0.0544735	-0.114059	0.344119	-0.01256	0.0133922	0.0754348	-0.0650432	-0.045353	-0.120774	-0.0132999	0.604048		0.0385185	-0.00344626	-0.0656383	-0.111551	0.302117	-0.0289617	-0.0945689	-0.0662787	-0.0681482	-0.0164236	0.0606206		0.120759	-0.024233	0.00523944	0.171065	0.00258896	0.050009	-0.0733143
-0.251156	-0.284396	0.162464	0.014874		-0.0652146	-0.375688	0.0684546	0.707282	0.0848154	0.188734	-0.0536621	-0.114766	-0.118766	0.0253992	0.595847		0.0191221	-0.0293239	0.0219284	0.00884229	0.223687	-0.101943	-0.165701	-0.0891245	-0.0846457	-0.0211748	0.00764736		0.102529	-0.198521	-0.0178813	0.115206	-0.120053	-0.0326388	0.13704
-0.238938	-0.250957	0.221466	0.313388		-0.136804	-0.1486	0.0901979	-0.0309533	0.146194	-0.0529766	0.0279553	-0.0623143	-0.134801	0.0882942	0.589775		0.00232993	-0.0684967	-0.0632111	0.00197944	0.206836	-0.0689728	0.0626067	-0.0608222	-0.0721679	0.156735	0.181247		0.0880826	-0.137565	-0.0244176	-0.00968374	0.114913	0.0865431	0.0576623
-0.235484	-0.318281	-0.0567077	-0.130424		-0.20678	-0.477553	-0.123477	0.113019	0.0238264	0.074856	-0.0810946	0.0210133	-0.147842	-0.0460189	0.207555		0.0252549	-0.0631883	-0.247181	-0.0812765	0.237292	-0.0452609	-0.00083207	-0.0333093	-0.112786	-0.0580276	0.0621223		0.0812833	-0.134257	-0.253865	-0.0265191	0.150803	0.144324	0.0740101
-0.234596	-0.276348	0.208798	-0.085575		0.0773323	-0.241665	0.161104	0.262299	0.0871386	-0.0460658	0.0102182	-0.0919372	-0.144343	0.0686075	0.356102		0.0135412	-0.036549	-0.0454609	0.058378	0.495714	-0.0924508	-0.259341	-0.0423687	-0.128311	-0.0165443	0.090843		0.0450188	-0.117312	0.0485702	-0.022018	-0.177772	0.38477	0.026112
0.020429	-0.244549	0.278563	0.124745		-0.0112852	-0.178265	0.22611	0.262656	0.061013	0.103233	0.0109783	0.149284	-0.115239	0.00709372	0.45448		0.000715238	-0.0654617	0.0330247	0.148297	0.0485864	0.0898739	0.00772942	0.0424411	-0.0945365	0.00798972	0.051591		0.0351642	-0.0746774	-0.153989	-0.0176967	0.0741663	0.345382	0.0301635
-0.185834	-0.244996	0.233605	-0.139333		-0.145377	-0.187928	1.1339	0.349672	0.0103435	-0.258658	-0.0927825	0.0604408	-0.134046	0.0347675	0.204979		0.0829753	-0.0173003	-0.136775	0.0378123	0.0913828	-0.114774	-0.0658604	-0.00208137	-0.0784557	0.00507484	0.191495		0.0957381	-0.113261	-0.0558495	-0.0312142	0.0395822	-0.0402827	-0.00869927
-0.133645	-0.288856	-0.0154484	0.0404022		-0.175093	-0.0657367	0.321391	0.0229436	-0.0374773	-0.0375467	-0.307743	0.184909	-0.15374	-0.0153211	0.411959		0.0805627	-0.0367166	-0.208402	-0.0362744	0.0164434	-0.00111633	-0.0603195	0.0225946	-0.117724	0.0437416	0.238825		0.0713	-0.00793726	-0.097216	0.0282987	-0.0850569	0.223166	-0.010512
-0.18529	-0.318379	0.015838	0.000648005		-0.139837	-0.163992	0.0706257	0.440569	-0.00145098	0.0491785	-0.0533607	0.0386277	-0.131826	0.0577138	0.383367		0.0851045	-0.0241611	-0.183756	-0.0450967	0.0316531	-0.09472	0.0245743	-0.0612648	-0.0950762	0.116105	0.10594		0.117957	-0.054264	-0.0933776	-0.157131	-0.0547467	0.313879	-0.0117189
-0.231491	-0.302541	0.252773	-0.0298822		-0.129125	-0.109306	-0.129694	0.0769951	0.00254988	-0.0624533	-0.0398245	-0.0189774	-0.129285	0.132823	0.524017		0.0342652	-0.0300028	-0.277252	0.00506969	0.181447	-0.0346923	-0.0711606	-0.0537755	-0.0785876	0.0331015	-0.0149208		0.0867057	0.0266516	-0.13047	0.0320898	-0.0184067	0.0122964	-0.0461421
-0.226557	-0.207849	0.264278	0.29195		-0.0532185	-0.213515	0.0126374	-0.0275312	0.0394511	-0.107687	-0.11734	0.0348082	-0.141727	0.031256	0.456911		-0.0121222	-0.0736133	-0.150218	-0.0565248	0.176291	-0.0622596	0.0309791	-0.0288572	-0.0828817	-0.0112686	0.00351072		0.0247101	-0.106152	-0.0684677	0.0377505	0.0113545	0.303007	-0.00911105
-0.243634	-0.293617	-0.0808715	0.0249103		-0.136732	-0.0840819	-0.133023	0.184757	0.139299	-0.0675397	0.0878561	-0.0351805	-0.122785	0.0153153	0.498485		0.0862139	-0.00979303	-0.198056	-0.0565697	0.242645	-0.0998891	-0.0427633	-0.0690392	-0.118784	-0.0406532	0.222718		0.105572	-0.00558022	-0.196964	0.00165655	-0.356003	0.497056	-0.102683
-0.246606	-0.228798	0.189722	0.072314		0.023092	-0.0503201	0.39828	0.017329	0.125325	0.0907447	-0.147338	-0.0114413	-0.149284	-0.0276143	0.257104		0.112681	-0.0166559	0.38072	0.0253188	0.354185	-0.0939287	-0.0450884	-0.00607053	-0.119384	-0.0216053	0.0244484		0.0834956	-0.0117095	-0.0292831	0.0740006	-0.150974	0.438641	0.0404672
-0.210453	-0.32489	0.263056	0.242642		-0.0144461	-0.100838	-0.0948362	0.39178	-0.0360637	-0.0663768	-0.115814	0.0400298	-0.138836	-0.0315388	0.53876		0.0586646	-0.0508728	-0.11374	0.00170485	0.0216835	-0.0346696	0.0124141	-0.0286119	-0.113336	-0.0240779	-0.00367485		0.0756275	-0.0507615	-0.0500232	-0.0500279	0.0214358	0.391439	0.171354
-0.235876	-0.23235	0.213008	-0.126485		-0.121722	-0.0502187	-0.00356076	0.524002	0.0141257	-0.183679	-0.336848	0.00229271	-0.151258	-0.0494489	0.106359		0.0682787	-0.0773438	-0.057388	0.0591349	0.123048	-0.0237057	-0.176548	-0.0335952	-0.104718	-0.068997	0.0649704		0.121431	-0.0475384	-0.0192586	-0.00132998	0.0284975	0.572188	-0.147031
-0.270248	-0.303711	0.0752035	0.144399		-0.164436	-0.147933	0.036141	0.12488	-0.0328097	0.0991358	-0.0498933	-0.0910062	-0.143218	0.142798	0.325334		0.06036	-0.0528992	0.00439907	0.0731517	0.0294074	-0.155338	-0.0850298	-0.0475582	-0.0943464	0.0990939	-0.000351523		0.0289056	-0.0458818	-0.0266658	-0.0266374	0.0246259	0.498793	0.0591863
-0.238195	-0.22938	0.0746702	0.115828		-0.148456	-0.164942	0.0705404	0.0514696	0.0241705	-0.0318281	-0.0818441	0.0385144	-0.112869	0.00896121	0.371499		0.0619862	-0.152676	-0.178547	0.0101939	0.0381924	0.028723	0.0211895	-0.0318229	-0.0976307	-0.0161717	0.042495		0.123874	-0.180053	-0.149942	0.0123153	-0.0304049	0.1638	-0.00180328
-0.0460896	-0.120724	0.30022	0.299773		-0.0980904	-0.0866852	-0.107039	0.633794	-0.0103916	-0.0328363	-0.140723	0.193741	-0.0973678	0.00466815	0.342192		0.0421621	-0.0391928	-0.230454	-0.105435	0.095432	-0.00855735	-0.0928158	-0.026609	-0.0577815	-0.0286102	0.0487642		0.104006	-0.0390899	-0.0761541	-0.0893971	0.0667828	-0.120938	0.00452476
-0.300095	-0.22593	0.225159	0.0606969		-0.0334296	-0.0837352	0.0371146	0.0897792	0.167972	-0.383893	-0.000728155	-0.0942399	-0.110458	-0.0462666	0.65636		0.0228677	-0.0457321	-0.0431386	-0.0510157	0.346484	-0.179239	-0.154863	-0.0542215	-0.0648666	-0.0142808	0.0146599		0.130058	-0.0625846	-0.0424362	0.0383847	0.0271627	0.604708	-0.00723677
-0.263194	-0.284093	0.114025	-0.04582		-0.144772	-0.110608	0.0207538	0.224373	0.0621306	0.251251	-0.0866985	0.00631981	-0.15282	-0.0466503	0.284349		0.0364349	-0.110595	-0.0714545	-0.0960695	0.0943474	0.016097	-0.135088	-0.0263707	-0.103352	-0.0126709	0.0317382		0.0993573	-0.0100198	-0.027513	0.0243797	-0.0537102	0.214192	0.101376
-0.155553	-0.289743	0.19376	0.0416657		-0.0877898	-0.0802144	0.227214	0.0676464	0.00926598	-0.0620639	-0.105697	-0.014011	-0.162237	-0.0502596	0.492058		0.00718269	-0.0366049	-0.0722293	-0.0698007	0.211446	-0.017143	-0.0934747	-0.0468777	-0.106421	-0.0637191	0.0892217		0.0947058	-0.0715253	-0.0120124	-0.0411914	-0.0156473	0.0816302	-0.0196704
-0.273236	-0.230611	0.197852	-0.0482906		-0.112576	-0.344764	-0.18226	0.313987	-0.110216	-0.00687347	-0.106945	-0.0269133	-0.0870282	-0.0618087	0.230766		0.0244116	0.00187181	-0.205281	0.0377909	0.185428	-0.0588389	-0.0927068	-0.0535812	-0.0918016	-0.0287552	0.113384		0.0723933	-0.175756	-0.12196	0.00645109	-0.133499	0.248516	-0.0563323
-0.212573	-0.156628	0.305006	0.302102		-0.156342	-0.228998	0.0675584	0.270124	0.0993305	-0.0561213	-0.0904646	0.102131	-0.08201	-0.0512399	0.339562		0.0307094	-0.121799	-0.0350511	-0.0573859	0.263002	-0.108453	0.0182966	-0.00417949	-0.0505463	-0.0346219	0.0839644		0.0911654	-0.116849	-0.0293447	0.0209199	-0.0448169	0.420713	0.0468615
-0.166286	-0.169988	0.268034	-0.0495113		-0.162167	-0.199309	-0.0308572	0.289873	-0.0722154	-0.0433292	-0.0701163	0.0233141	-0.113545	-0.0397058	0.203201		-0.000784279	-0.0617125	-0.0228364	-0.0735209	0.0403671	-0.0411923	-0.0745392	-0.0679065	-0.0952802	-0.00348149	0.0349943		0.109663	-0.171775	-0.00613398	-0.0653676	-0.0305847	0.344118	0.0775456
-0.215068	-0.199751	0.173992	0.135628		-0.191165	-0.0487891	-0.0763816	0.407471	-0.0178731	-0.0068868	-0.0348661	-0.0393006	-0.150749	-0.040588	0.546026		0.0392262	0.277078	-0.121466	-0.0600615	0.522085	0.00306472	-0.0054326	-0.0672555	-0.0749984	-0.01272	0.0258317		0.0874797	0.0729452	-0.155811	-0.0689647	-0.0595744	-0.00308119	0.0444146
-0.163468	-0.168162	0.117295	0.154523			-0.0867732	0.0132028	0.0101275	0.0135122	0.0637683	-0.138232	-0.00689431	-0.137952	-0.0176082	0.378205			0.00402305	-0.0240086	0.0423176	0.317084	-0.142401	0.0283187	-0.028037	-0.0904984	-0.0383575	-0.0303663			-0.0305989	-0.0321655	-0.0148238	-0.17107	0.492101	-0.036766
-0.225386	-0.169545	0.24133	0.476969			-0.148221	-0.0698789	0.106505	-0.0199803	-0.0715513	-0.0723408	-0.072018	-0.0988376	-0.0142032	0.494418			-0.0297724	-0.0939459	-0.00703602	0.0322072	-0.0769726	-0.0235353	-0.053509	-0.0844719	-0.0418337	0.139852			-0.0602039	-0.0325063	-0.034054	-0.00598726	0.0255299	-0.0256719
-0.281115	-0.295149	0.1022				-0.090678	-0.00731356	0.131876	-0.100051	-0.183714	-0.0628454	0.00902765	-0.131083	0.0305101				-0.0380461	-0.262708	0.0230627	0.19832	-0.067479	0.00384228	-0.014617	-0.102797	-0.0488285				-0.0355165	-0.160416	0.105291	-0.0295103	0.216568	-0.0130915
-0.211899	-0.260241	0.318465				-0.213536	0.116315	1.04428	0.0369759	-0.207135	-0.0517097	0.0150318	-0.117166	0.0209637				-0.017666	-0.112458	-0.0185098	0.171493	-0.0461806	0.00868085	-0.00969297	-0.0526067	-0.0206985				-0.168694	-0.0857622	-0.00634223	-0.0420859	0.643476	-0.0192444
-0.223209	-0.231902	0.21208				-0.126488	-0.119732	0.58979	0.152761	-0.220039	0.0672383	0.0988863	-0.106237	0.010621				-0.0349538	-0.162387	-0.0701926	0.208536	-0.112428	0.0792902	-0.0403234	-0.0812919	-0.00523933				0.00526311	-0.154438	-0.0341487	0.254929	0.216445	0.122741
-0.162569	-0.270486	0.319307				-0.161234	-0.0869012	0.468924	0.0794703	0.141315	0.0520058	0.0793234	-0.131017	0.0819668				-0.0443881	-0.0841736	-0.0202208	0.255175	-0.0402057	-0.00354285	-0.00426406	-0.0939778	0.0424598				-0.106426	0.0312757	-0.0111936	-0.07871	0.0799784	-0.015936
-0.197395	-0.244897	0.0855882				-0.0893471	0.152694	0.0223434	0.082775	0.162968	-0.139443	-0.0663409	-0.0902874	-0.0291639				-0.0386457	-0.109815	0.00558853	0.0782525	-0.00785706	-0.0195985	-0.0732143	-0.0498257	-0.0535625				-0.145332	0.0400697	0.0185155	-0.0201579	0.297706	-0.00626177
-0.238442	-0.308781	0.33129				-0.216982	0.249515	0.36794	-0.11395	-0.0505601	0.19291	-0.0353126	-0.142434	-0.0336999				-0.0253567	-0.0997759	-0.0306113	0.0661254	0.0263661	-0.0387375	-0.0659297	-0.1236	-0.0155779				-0.192449	-0.066655	-0.0703609	-0.0158556	0.324694	-0.0515614
-0.17395	-0.27035	0.088446				-0.0515097	0.133959	0.161192	-0.0239011	0.0949963	0.0182386	0.0101465	-0.151566	0.0887232				-0.0242183	-0.0226004	0.0291487	0.193732	-0.0594405	-0.0170933	-0.0267814	-0.113802	0.0867615				-0.0500279	0.0703089	0.030864	-0.0746206	0.224946	-0.0074119
-0.169151	-0.233511	0.279092				-0.0623573	0.142766	0.170836	0.389078	-0.0179025	-0.0446015	0.101633	-0.109496	-0.0253728				-0.0060846	0.0165572	0.209417	0.0789293	-0.00972197	-0.0500318	-0.0239088	-0.0778455	-0.0350715				-0.0039	0.0186386	-0.0418966	-0.20635	0.0193012	0.0505391
-0.234401	-0.221142	-0.0885878				-0.38318	-0.0474341	0.292361	-0.0341139	0.182407	-0.0431612	0.00107732	-0.119883	0.0386189				-0.0137278	-0.0822528	0.00632056	0.225024	-0.0142128	-0.161391	-0.0490228	-0.00428468	-0.0239193				-0.200987	-0.0883606	-0.115822	-0.00187427	-0.0254257	0.092767
-0.229076	-0.199254	0.201575				-0.281209	0.0932546	0.553086	-0.00261389	0.119233	-0.213726	-0.0502945	-0.106592	-0.000888162				-0.027105	-0.0123265	0.140231	0.189634	0.0344543	-0.199678	-0.0150096	-0.0944679	0.0220142				-0.0873572	0.0346409	-0.00564648	-0.0409973	0.353939	-0.126599
-0.2992	-0.199656	0.236441				-0.119842	0.029521	-0.00327003	-0.000664142	-0.070399	-0.209351	-0.124856	-0.0879935	0.0389028				-0.0494716	0.105871	0.0298096	0.432134	-0.00150407	-0.0637485	-0.058995	-0.0406844	-0.0278638				0.00771481	0.0310486	0.00837743	-0.190849	0.563214	0.0742562
-0.152092	-0.224797	0.301461				-0.0952203	0.149475	0.0473301	0.11085	-0.108354	-0.034498	0.18857	-0.137897	-0.0551954				-0.0681828	0.0776612	0.00756245	0.166954	-0.0889852	-0.100162	0.0524737	-0.082673	0.02003				-0.0939645	-0.123016	-0.0157609	0.21778	-0.0439981	-0.0537859
-0.26559	-0.196963	0.254527				-0.164219	-0.0433426	0.0180999	0.149411	0.107783	-0.238611	0.026987	-0.121108	-0.0441948				-0.054335	-0.149524	-0.0278723	0.170692	-0.000393957	-0.0677329	-0.040758	-0.0883332	-0.032721				-0.159588	-0.147244	0.0218286	-0.0202147	0.0254163	-0.030845
-0.267942	-0.119196	0.295004				-0.0962232	0.389603	0.352899	-0.00356609	-0.0166462	-0.0653099	-0.057774	-0.129097	0.0241886				3.38071e-05	-0.183348	-0.0964642	0.00483442	0.000649925	-0.076925	-0.0782683	-0.0908998	0.0156892				-0.0376038	-0.111245	-0.0525885	-0.0302392	0.145379	0.00413192
-0.203735	-0.162203	0.160572				-0.276272	0.180084	0.297842	-0.0433853	-0.161645	0.0570042	0.0237246	-0.0808666	-0.0920645				-0.191034	-0.0456224	-0.0661509	0.185908	-0.0133766	0.310474	-0.0357102	-0.0701742	-0.0549553				-0.2411	-0.0809723	0.0719654	-0.0554851	0.282376	-0.00509272
-0.29829	-0.19913	0.262383				-0.163069	-0.112109	0.130489	0.0407607	0.0716019	-0.0176171	-0.111051	-0.113637	-0.0346388				-0.0769347	-0.167513	-0.0489714	0.0893212	-0.0329026	-0.0193791	-0.084637	-0.0791402	-8.71523e-05				-0.102422	-0.182282	-0.02668	-0.0702521	0.143103	0.000851942
-0.245021	-0.238507	0.288093				-0.192284	0.109103	0.0740958	0.152825	-0.100691	-0.0608663	0.0121411	-0.0975978	0.0782628				-0.0569409	-0.0882642	-0.0648104	0.445028	-0.0498759	-0.0202353	-0.0336327	-0.0564336	-0.0136979				-0.0354739	-0.175145	0.00594466	-0.057454	0.177663	-0.0557123
-0.284768	-0.285561	0.121132				-0.0718047	0.128705	0.260466	-0.00796437	-0.143025	-0.0472741	-0.013503	-0.12942	-0.0193835				-0.0432593	-0.0943564	0.0664179	0.0561785	-0.00224162	-0.0655596	-0.0763767	-0.0766355	-0.00806739				-0.0837364	-0.11141	0.0341392	0.0224155	0.403357	-0.0882849
-0.219441	-0.326992	0.331745				-0.19701	-0.0298117	0.106239	0.0396538	-0.00324336	0.0860637	0.0240761	-0.121654	-0.0114241				0.0692205	-0.0625115	0.00777702	0.0300545	0.0255685	-0.0281613	-0.0344297	-0.101262	0.0653637				-0.0345841	-0.129543	-0.0334719	0.0561382	0.346783	0.000283981
-0.221422	-0.248262	0.15699				-0.0804678	0.586536	0.177977	-0.0453217	0.0126347	0.390971	-0.00174906	-0.0708665	0.225588				-0.0776509	-0.139797	-0.0646793	0.146339	0.0697358	-0.176756	-0.0643919	-0.0710298	0.0894113				-0.189912	-0.0407465	-0.0496256	0.0133613	0.0653487	-0.0611552
-0.162843	-0.185143	0.122604				-0.102072	0.341251	0.0433959	0.0888136	-0.134183	-0.0947669	0.0786359	-0.111823	0.00675726				-0.0234546	0.0493798	0.011402	0.222381	-0.0313151	-0.0160612	-0.0319076	-0.0620332	0.132926				-0.0205602	-0.0628639	0.013101	-0.167189	0.046303	-0.00215352
-0.249517	-0.21529	0.322419				-0.265409	0.0284941	-0.00494772	-0.0924624	-0.235264	-0.114246	-0.0532089	-0.115943	-0.0430281				-0.141666	-0.0830579	-0.0190707	0.136529	-0.294422	-0.0753478	-0.0216327	-0.116332	0.023078				-0.00726044	0.0410257	-0.0197272	-0.0357011	-0.0606914	-0.0088318
-0.211592	-0.186169	0.286362				-0.145634	0.414584	0.0556999	-0.082887	-0.0275312	0.0520164	-0.0657011	-0.0991552	0.19767				0.0203353	-0.0224714	0.0206651	0.452713	0.00742032	0.00405893	-0.102075	-0.0880523	-0.0234431				-0.0235136	0.029056	-0.054671	0.0244365	0.16823	0.00932403
-0.252994	-0.258686	0.252363				-0.233004	-0.0207378	0.029737	-0.0552144	0.00512909	-0.142233	0.0382872	-0.128986	0.0312275				-0.0527136	-0.139457	0.126345	0.0433235	-0.0526405	-0.0358356	-0.0432819	-0.101051	0.0480745				-0.0276455	-0.0928427	0.0468426	0.0175973	0.584612	-0.114316
-0.323152	-0.247031	0.27167				-0.185858	-0.0879308	0.418052	0.275309	-0.0459431	-0.120874	-0.138542	-0.118086	0.143291				-0.0724411	0.0981401	-0.073899	0.586689	0.199931	0.0409915	-0.0965862	-0.0983312	0.100193				-0.0865431	-0.107274	0.00132998	-0.0697646	0.0396958	0.0950625
-0.276921	-0.189402	0.379998				-0.396362	-0.0235357	0.0716633	0.0680972	0.0623546	-0.326627	-0.119743	-0.0454499	0.0560917				-0.141733	-0.175745	0.018151	0.377577	-0.101599	-0.136849	-0.109858	-0.0562295	0.090898				-0.303424	-0.0521294	0.0161585	-0.0295198	0.465951	-0.0545385
-0.226022	-0.270956	0.324298				-0.333362	-0.136648	0.258506	-0.0971114	-0.050152	-0.078054	0.0334701	-0.112545	-0.0601998				-0.0502388	-0.158382	-0.0648428	0.0543688	-0.0767015	-0.0571085	-0.0130394	-0.0914575	-0.0390737				-0.184677	-0.256089	-0.0458203	-0.0539989	0.285259	0.02668
-0.238483	-0.236563	0.50554				-0.0677264	0.00232316	0.492886	0.0546117	0.0197295	0.0355996	0.0309358	-0.112464	0.102426				-0.00214503	-0.117407	0.63281	0.116955	0.0794971	-0.0497662	-0.0696734	-0.0265572	0.0113998				-0.012391	-0.00382901	0.235169	-0.0370973	0.550302	-0.0374949
-0.210173	-0.0563325	0.0842535				-0.0603409	-0.0687293	0.437659	0.0465193	-0.0691401	-0.0680812	-0.0221915	-0.0468224	0.195542				-0.0295343	0.0213068	0.367728	0.512498	-0.0138602	-0.0444143	-0.0469466	-0.035487	0.00875795				-0.12844	0.0287483	0.0366714	0.0308734	-0.062348	-0.0213885
-0.212909	-0.141399	0.584321				-0.0962232	-0.00572122	0.693655	0.126496	0.114352	0.0122613	-0.0106068	-0.0387222	0.052845				0.0120754	-0.0750836	-0.0425618	0.220737	0.0834181	-0.217853	-0.0513102	-0.0513603	0.0476073				-0.0402543	0.0403584	0.0706639	0.078975	0.693519	-0.0855586
-0.227861	-0.202565	0.20203				-0.0950549	-0.209138	0.1366	0.00959671	0.0295183	-0.0947669	0.0413569	-0.0890299	0.162534				-0.012172	-0.189279	-0.000418105	0.0552961	-0.10533	-0.0755127	-0.00948019	-0.0312747	-0.00110984				-0.051197	-0.0805511	0.0473822	-0.0198502	0.458255	-0.0415227
-0.188548	-0.25845	0.35435				-0.0884082	-0.0796783	0.13644	-0.0181932	-0.079649	0.0846127	0.0403495	-0.0960463	0.137052				0.00639024	-0.0660488	-0.11923	0.129276	-0.120291	0.102641	0.00496504	-0.0991666	0.123842				0.00939503	-0.109456	-0.0738397	0.0072983	0.219986	-0.0192539
-0.228595	-0.125683	0.236957				-0.126408	-0.04386	0.0933719	-0.0414702	-0.0665929	-0.0868105	0.00161639	-0.0260037	-0.0469023				-0.0807052	-0.047499	-0.0522762	0.124192	-0.084106	-0.0664138	-0.0366763	-0.0476132	-0.00282019				-0.128828	-0.0299126	-0.0410163	-0.0612262	0.326724	0.00798932
-0.0848893	-0.250088	0.376748				-0.143119	0.113814	0.150645	-0.0187427	-0.00117092	-0.129374	0.222218	-0.120386	0.151014				-0.0461626	-0.17482	0.0424017	0.439256	-0.0548786	-0.0456721	-0.0121754	-0.0887706	0.141416				-0.136386	-0.100879	0.230323	-0.0463078	0.124365	0.0685955
-0.229225	-0.25241	0.439213				0.221994	0.131255	0.103873	0.0159634	-0.0729836	-0.0559106	0.0737145	-0.121241	0.0443908				0.00384297	0.0227653	-0.0730579	0.0628868	-0.0185946	-0.0127474	-0.0516983	-0.08422	0.0228055				-0.171993	-0.106772	-0.0116337	0.032653	0.279338	0.0259795
-0.186805	-0.290603	0.285498				-0.200936	-0.0447215	0.0394004	0.0476608	0.120439	-0.163846	0.0526703	-0.170424	0.0601846				0.0825536	-0.276119	-0.0677668	0.146757	0.0495909	-0.117679	-0.0346902	-0.124434	0.179143				-0.0660965	-0.0565358	-0.0147339	-0.071459	0.338131	-0.0460049
-0.175972	-0.0676116	0.498393				-0.254886	-0.023549	0.221935	-0.0914488	-0.127219	-0.0290222	0.117889	-0.118818	0.147258				-0.0533504	-5.31255e-05	-0.0175238	0.203821	0.0219946	-0.125036	0.00699252	-0.0586991	0.0293632				-0.020049	-0.00569855	0.0531612	-0.0465918	1.03538	0.00382427
-0.224497	-0.329961	0.196164				-0.0801638	0.104622	0.023301	-0.0092073	0.00231783	-0.007791	0.0421665	-0.154818	0.00323067				-0.0259998	-0.233779	0.0831725	0.0426432	-0.0239368	-0.0371009	-0.0101633	-0.119779	0.134998				-0.0801157	-0.17551	0.0217293	-0.0115107	0.344421	0.0254541
-0.264683	-0.293007	0.48399				-0.0767177	-0.122984	0.433332	0.0595434	-0.00821775	-0.0412088	-0.0772865	-0.0854891	0.0422381				-0.0442335	-0.0831228	0.0335581	0.126595	-0.0152284	-0.113646	-0.0397916	-0.0948692	0.00517476				-0.035029	-0.170885	0.00940923	-0.0130489	0.0149847	-0.0731487
-0.193499	-0.268625	0.413927				-0.0624613	0.235429	0.213987	0.0185933	0.0684413	-0.0465113	0.141035	-0.15405	0.00836906				-0.0383056	0.0145978	0.0140645	0.192222	0.0977006	-0.0440459	-1.1044e-05	-0.10029	0.00847548				-0.00964114	-0.036501	0.0495878	-0.140159	0.13056	-0.00871347
-0.168277	-0.314945	0.559905				-0.118673	-0.0131281	0.683578	0.0115571	-0.0186893	-0.0732423	0.0531365	-0.158567	0.136826				-0.0361881	-0.0613227	0.0287595	0.187189	0.0439548	-0.00577274	-0.0404076	-0.104427	0.332095				-0.0740148	-0.0705408	-0.11355	-0.180015	0.211457	-0.00709005
-0.172022	-0.196175	0.597865				-0.126083	0.141782	0.613592	0.0873413	-0.0962472	0.00698549	0.0815874	-0.0962164	0.149613				-0.00640749	-0.0582566	0.0237899	0.25063	-0.0876895	-0.145241	0.00328809	-0.10289	0.156003				-0.10575	0.0131152	-0.0226001	0.0487358	0.0835329	0.153383
-0.27665	-0.179346	0.291908				-0.0230049	0.152363	0.21192	-0.0260376	0.182636	-0.038867	0.0252694	-0.105825	0.0417				-0.0150718	-0.0534774	-0.0861992	-0.0185898	-0.168149	-0.0393639	-0.0258542	-0.0609555	0.0604897				0.0224108	-0.0360561	0.479165	0.092147	0.430302	-0.0309492
-0.214249	-0.241325	0.219768				-0.0790835	-0.231668	0.585624	-0.00938067	-0.0396245	-0.0215566	0.057714	-0.113968	0.197481				-0.0425708	-0.175843	0.149267	0.245234	-0.0404382	-0.0744778	-0.00894888	-0.0854205	-0.0230977				-0.083372	-0.0526074	0.323454	0.00782367	0.359463	-0.0183262
-0.179135	-0.136952	0.308384				-0.0437453	0.207874	0.172335	0.0945322	-0.180484	-0.0943455	0.0423763	-0.0529985	-0.01586				-0.202959	-0.0487609	0.00626191	0.172187	0.0406507	-0.0727985	-0.0259163	-0.0423179	0.0320511				-0.099166	0.0406802	-0.0719228	-0.0304664	0.0159455	-0.0212654
-0.205045	-0.270084	0.350252				-0.0687773	-0.0857543	0.63019	0.0543289	0.00908194	-0.0212552	-0.0126466	-0.111189	0.125974				-0.0173168	-0.0490576	0.161146	0.359948	-0.0771817	-0.00188285	-0.0731219	-0.11596	0.0870379				0.0451861	0.000591626	0.0113308	-0.056976	0.264168	-0.0603554
-0.157879	-0.185471	0.483755				-0.0888296	0.160578	0.291345	-0.0613838	0.0158274	-0.0914542	-0.0521957	-0.143626	0.0835957				-0.0382269	-0.0242156	0.00704016	0.0568029	-0.0559536	0.0984478	-0.0510633	-0.095687	0.00842897				-0.083495	-0.000454369	0.0753827	-0.0378878	0.227194	0.109493
-0.248385	-0.164805	0.413969				-0.106532	0.0860077	0.856153	-0.0727435	-0.0334445	0.0476982	0.018052	-0.048812	0.110042				-0.0306907	-0.342612	0.0836223	0.404342	-0.131815	-0.079571	-0.0382093	-0.0871275	0.0425128				-0.065041	-0.0726186	0.0400602	-0.0359993	0.525023	-0.014554
-0.225639	-0.169019	0.326053				-0.265454	0.0367172	0.00989278	0.0325403	0.00550784	-0.163275	-0.0202816	-0.0934929	-0.0164338				-0.0661337	-0.0120409	0.0104885	0.403441	0.00666553	-0.124664	-0.0630386	-0.0884662	-0.00222203				-0.180063	-0.0446844	0.0338931	-0.0891699	0.47634	0.0357626
-0.132581	-0.224392	0.417475				-0.0696575	-0.0707991	0.543071	-0.043932	-0.125886	-0.0431639	-0.0428301	-0.14295	0.0150146				-0.131669	-0.218662	0.149514	0.115578	-0.0874177	-0.00118118	-0.00302762	-0.0466259	0.0194307				-0.0793915	-0.241119	0.173645	-0.0376842	0.543856	0.0177772
-0.176552	-0.163584	0.504082				-0.151638	-0.0733383	0.105567	0.0978875	-0.123741	-0.224509	-0.00779642	-0.106941	-0.00299796				0.0232731	-0.058999	-0.000246999	0.107022	-0.138558	-0.0889404	-0.0579382	-0.0873796	0.0399773				-0.0283744	-0.0255677	0.0140949	0.0707822	0.152625	0.00383847
-0.228344	-0.274267	0.264811				-0.0917902	-0.228291	0.0552491	-0.0300224	-0.102523	-0.0257815	-0.0687321	-0.132086	0.0619136				-0.0469919	-0.23479	-0.0128502	0.0619023	-0.00486202	0.031402	-0.107264	-0.119872	-0.0253636				-0.169546	-0.147968	0.012178	0.0388486	0.385778	-0.000809345
-0.178001	-0.106586	0.250228				-0.427086	-0.312707	0.207412	-0.0492772	0.0429105	-0.0550091	0.0357826	-0.118777	0.100852				-0.161143	-0.0887817	0.282962	0.0523942	0.00467849	-0.0117076	-0.0323357	-0.0749621	0.109819				-0.246675	-0.128724	0.0880245	-0.0128265	0.472463	-0.00816444
-0.294565	-0.202547	0.306152				-0.0784701	-0.023477	0.00907927	-0.0120506	-0.0402299	-0.0647391	-0.0915191	-0.0680403	0.10727				-0.0278102	-0.258745	-0.0331462	-0.0225307	-0.124884	-0.0139582	-0.0724318	-0.059879	0.00114319				0.00492233	-0.139913	-0.00805558	-0.0666834	0.228765	-0.0374902
-0.261899	-0.283617	0.296332				-0.0433319	-0.0127361	0.0704737	0.156079	0.122186	-0.187053	-0.0194379	-0.150103	0.105495				-0.0469836	-0.0678765	-0.00882987	0.6356	0.0548807	0.202666	-0.0253494	-0.11471	0.0224888				-0.0771433	-0.0389006	-0.0117757	-0.289267	0.355217	-0.000317112
-0.17412	-0.242825	0.327956				-0.470535	-0.0674117	0.0404966	0.0021658	-0.0173584	-0.0665609	0.00785978	-0.154738	0.106492				0.0183932	-0.231025	0.0437899	-0.0170464	-0.0236443	-0.0244219	-0.037429	-0.081294	0.103114				-0.256884	-0.164245	0.0159644	0.00831117	0.324557	-0.0063801
-0.207792	-0.204373	0.0811034				-0.067297	-0.139728	0.0608877	0.163899	-0.0533741	0.235018	0.0231115	-0.0643982	0.0203959				-0.025334	-0.206753	-0.0549663	0.527414	-0.0195509	-0.0879593	-0.0608932	-0.00790395	-0.0346628				-0.0446086	-0.0597874	-0.0319526	0.261149	-0.0104458	0.0318058
-0.180415	-0.207519	0.415224				-0.245724	-0.111304	0.0841673	0.122749	-0.104052	-0.0266377	0.0622694	-0.149515	0.0197015				-0.111958	-0.116475	-0.00209052	0.252603	-0.140567	0.0405196	0.28377	-0.0914109	0.110408				-0.123782	-0.146903	0.0377789	0.0354077	0.340147	-0.0231492
-0.255935	-0.205137	0.531468				-0.0558572	-0.0104609	0.729502	-0.0353195	-0.152734	-0.0712445	0.0197066	-0.130127	0.158079				0.0077101	-0.110033	0.0324735	0.334314	0.0650553	-0.129781	-0.0222772	-0.0815497	0.0728717				0.0150462	-0.0961085	-0.0464971	0.0499664	-0.0063801	-0.06045
-0.350536	-0.215122	0.19197				-0.0408647	0.00225648	0.333946	-0.049928	0.0144004	-0.0239464	-0.0930457	-0.100843	0.0627364				-0.0731856	-0.0933622	-0.048585	0.0518422	0.0266938	0.00843178	-0.0825998	-0.095405	0.132558				-0.0555655	-0.0528772	0.0353793	-0.0146013	0.408667	-0.0674075
-0.271993	-0.102417	0.459485				-0.114747	-0.0323696	0.159431	0.0221541	0.0191854	-0.0814147	-0.0398746	-0.0777532	0.12342				-0.0226598	-0.122563	0.0666891	0.259317	-0.00516835	-0.0182683	-0.0409069	-0.104987	0.0963366				-0.147159	-0.156388	0.0686476	-0.121184	0.153179	-0.00372015
-0.201743	-0.18363	0.203138				-0.212581	-0.0519364	0.163382	-0.0903446	-0.0131068	-0.0251787	0.0374542	-0.0887408	0.0676659				-0.0690632	-0.152804	-0.0335788	0.085964	0.0691156	-0.13884	0.0432576	-0.0519528	-0.0357808				-0.0503356	-0.138549	0.00346456	0.0105688	-0.0359898	0.185241
-0.243036	-0.150011	0.440261				-0.0396911	0.125595	0.0841673	0.0807506	-0.278225	-0.0925344	0.0692112	-0.0810541	0.0234699				-0.126411	-0.0135843	-0.00407204	0.531643	-0.136135	-0.0580234	-0.00132652	-0.0665476	0.0266968				-0.0810623	-0.0481962	0.0198313	0.03253	0.331117	-0.0108386
-0.208578	-0.306094	0.228433				-0.325856	0.128886	-0.00292329	0.0511576	-0.114792	0.0174357	-0.0434272	-0.148531	0.149325				-0.054604	-0.0876516	0.070935	0.154437	-0.0175521	-0.165792	-0.0344386	-0.111484	-0.0148322				-0.115807	-0.0238733	-0.018667	-0.0813841	0.0270397	-0.00576007
-0.239482	-0.0913966	0.350836				-0.0380161	0.0447856	0.0258348	-0.0303105	0.00400352	-0.143335	-0.0275169	-0.0526383	0.0536524				-0.0261426	-0.242371	-0.000649235	0.0165	-0.128845	0.00464469	-0.00506778	-0.0822818	0.0863814				-0.0871158	-0.188189	-5.20631e-05	-0.0111936	-0.0179712	0.063588
-0.235988	-0.0832648	0.375963				-0.174192	0.0933212	0.028142	-0.0316041	-0.0657874	-0.190643	0.0534844	-0.138177	0.0100647				0.0785312	-0.0177812	-0.000606459	0.0284201	-0.104918	-0.142507	-0.0366771	-0.097597	-0.00433713				-0.128231	-0.0467716	0.0114018	0.00921044	0.424348	0.00218665
-0.255374	-0.230519	0.149017				-0.174709	-0.0275045	0.498026	-0.0647925	-0.0668063	-0.0776859	-0.0522096	-0.128982	0.246806				-0.0665269	-0.128167	-0.0724425	0.118752	0.0436747	-0.00710502	-0.0642032	-0.0985306	0.0413367				-0.0620166	-0.0493464	0.0873524	-0.00299126	0.571137	-0.0116101
-0.186163	-0.203718	0.241649				-0.150373	0.207239	0.40869	0.0216126	0.141996	-0.121143	0.00751922	-0.0899268	-0.0191194				-0.0196171	-0.212051	0.0176218	0.00715331	-0.00604113	-0.00244929	0.00156351	-0.0663091	0.0793289				-0.0620308	-0.10069	0.0100293	0.00155243	0.205966	-0.0572363
-0.185128	-0.319546	0.315101				-0.203726	0.416665	0.0114771	0.00202176	0.0389576	-0.071874	0.0244515	-0.182302	0.0209202				0.0265545	-0.142287	-0.0480813	0.351646	-0.0156113	-0.0272465	-0.0574045	-0.119365	0.0964636				-0.209677	0.129703	-0.0259085	0.0186007	0.00115012	-0.0500563
-0.22316	-0.324599	0.228425				-0.215347	0.00863117	0.21934	0.490291	0.181449	-0.0364344	-0.0190355	-0.157284	0.0947872				-0.00342901	-0.0462047	0.0253926	0.323939	-0.0586933	0.00608115	-0.0716986	-0.12924	0.228449				-0.087395	-0.10513	0.0588739	0.329957	0.219522	0.000539563
-0.207235	-0.165064	0.422694				-0.144599	0.00447829	0.120092	-0.0544143	-0.00592393	-0.0543129	0.0773464	-0.10668	0.0925973				-0.0482435	-0.0677957	-0.0381738	0.218842	0.0179985	-0.0402657	0.0068568	-0.0863961	0.16651				-0.192643	-0.0549219	-0.0915601	-0.0341818	0.0762015	-0.0623858
-0.254903	-0.307231	0.149227				-0.129292	0.056436	0.0267444	0.4055	0.129358	-0.0528433	-0.0647234	-0.106083	0.02281				-0.0646958	-0.112741	-0.00776667	0.592701	-0.0706949	-0.00731131	-0.0547669	-0.0845777	-0.00935246				-0.0372015	-0.0972208	0.0128596	-0.0491996	-0.0258517	0.00119272
-0.258242	-0.238546	0.270451				-0.178611	0.348538	0.0503227	-0.0628614	-0.0746266	-0.0575083	0.0136772	-0.115579	0.323727				-0.0201525	-0.00370706	-0.0247937	0.155314	0.0399773	0.133881	-0.0714631	-0.0977397	0.0578202				-0.0288098	-0.0553762	0.0480353	-0.00789466	0.461241	0.0631573
-0.230848	-0.270765	0.274094				-0.0549344	0.135858	0.0782407	-0.0640537	0.000464099	-0.0227622	0.0705159	-0.164942	0.0719044				-0.000684422	0.0153588	-0.0979869	0.164297	-0.00231889	-0.0369471	-0.0187415	-0.101679	0.220559				-0.0457304	0.0228841	-0.0781136	0.0126655	0.0753969	-0.0356159
-0.277217	-0.284736	0.350105				-0.159061	0.0617865	0.0518324	0.0836712	0.00864985	-0.0620106	-0.0649191	-0.163773	-0.0156251				-0.0118553	-0.188579	-0.032913	0.0974777	-0.0374969	0.207486	-0.0557726	-0.0860529	0.0382477				-0.0863159	-0.26821	0.0100576	0.011293	-0.0427817	0.192605
-0.147447	-0.242224	0.318741				-0.178294	0.00121626	0.0770618	0.299232	-0.029729	-0.0354956	0.224258	-0.117054	-0.0387571				0.0683946	-0.0740659	-0.0206693	0.082012	-0.0748104	-0.040879	-0.00233678	-0.0642637	-0.0464459				-0.0338458	-0.0220038	-0.0636448	0.154419	0.26121	-0.0860793
-0.143673	-0.317844	0.0576352				-0.255567	0.0021738	0.0768324	-0.0686146	-0.0678065	-0.108484	-0.0062272	-0.136602	0.246526				-0.0385256	-0.154479	-0.0245419	0.108014	0.0106741	0.000131779	-0.019902	-0.111329	0.00369485				-0.116707	-0.00463835	-0.0571274	-0.0324827	0.0874613	-0.0188658
-0.234655	-0.28534	0.475349				-0.294327	-0.293351	0.616238	0.0283741	-0.102006	-0.100051	0.078152	-0.120071	0.0896497				-0.0220381	-0.216828	0.197904	0.210751	0.153553	-0.237426	-0.0158971	-0.0878877	0.0369315				-0.109385	-0.0991234	0.155072	0.0726754	0.120602	0.0635785
-0.272939	-0.176221	0.36182				-0.0631921	-0.0738024	0.020207	-0.0281633	0.280537	-0.0302438	-0.0136889	-0.0992662	-0.0256613				-0.0203553	-0.159859	-0.00452878	0.327119	-0.0807204	0.0078743	-0.00744033	-0.0917591	-0.0183359				-0.0401028	-0.160657	0.00864721	0.0518075	0.173668	-0.0355354
-0.236079	-0.193801	0.195533				-0.0898138	0.0964232	0.0819161	0.279748	-0.0160034	-0.061037	0.0813946	-0.102781	-0.0110248				0.0333021	-0.127598	-0.107909	0.10635	-0.0164061	-0.12517	-0.0343508	-0.0369539	0.149812				-0.0130536	-0.0631336	-0.0158887	0.237242	0.113157	0.00607719
-0.227263	-0.152367	0.509059				-0.174819	0.0126854	0.230214	-0.0522805	-0.100091	-0.0864584	0.0356548	-0.100992	0.0967248				-0.0619768	-0.119882	-0.0761206	0.237281	-0.016273	0.0546144	-0.0847402	-0.0868052	0.123351				-0.128099	-0.0508183	0.0411346	-0.0330885	0.126168	0.0243371
-0.139147	-0.125318	0.573266				-0.160762	0.271834	-0.0364851	0.106148	-0.0116692	-0.0569722	0.2085	-0.102376	0.164813				0.0464048	-0.360841	-0.0213565	0.272414	-0.0148745	0.108098	0.00112334	-0.0643005	0.126932				-0.104708	-0.219905	0.072647	0.0680134	0.00186481	0.00428811
-0.148067	-0.337181	0.317927				-0.174146	0.15112	0.183124	-0.032751	0.0565614	-0.00980209	0.0349514	-0.171046	-0.0230122				0.0332096	-0.0445281	0.0194046	0.0501795	-0.0209535	-0.0570023	-0.04747	-0.109861	-0.0120636				-0.130901	-0.0147575	0.0281236	0.00127791	0.260647	-0.0327335
-0.190979	-0.209165	0.490017				-0.0800464	0.00979676	0.185629	0.141187	-0.12635	-0.0222287	-0.0601548	-0.0988488	-0.0109436				-0.0315945	-0.241981	0.107343	0.240334	-0.0227784	0.0205416	-0.0607746	-0.0903573	0.00190844				-0.100595	-0.130163	0.11266	0.0313799	0.229816	-0.0192681
-0.112385	-0.152708	0.508217				-0.0638883	-0.263944	0.142225	0.0132108	-0.0648298	-0.11718	0.0247669	-0.116347	-0.0398898				-0.0332862	-0.27439	-0.0118787	0.123966	0.00355527	-0.26609	-0.0463012	-0.072213	0.0157936				-0.0156237	-0.138862	-0.026964	-0.0451719	-0.108869	-0.128818
-0.118325	-0.277426	0.451553				-0.141241	-0.178073	0.456812	0.00144031	0.00881788	-0.0927318	0.0674282	-0.0963045	0.416831				-0.0192652	-0.0932153	0.025612	0.278874	0.0982297	-0.0896579	-0.0193573	-0.110056	0.118702				-0.0408932	-0.12392	0.157103	0.0239727	0.160468	0.130413
-0.211822	-0.214995	0.557289				-0.208914	-0.260205	0.202843	0.49872	0.117996	-0.0882322	0.0222899	-0.0858808	0.080203				-0.04395	-0.0782442	0.0079226	0.518143	-0.0527619	-0.0703002	-0.0248517	-0.0483117	0.08398				-0.0524749	-0.269701	0.0428716	0.134351	0.253978	0.0555892
-0.130053	-0.262213	0.240746				-0.0846661	-0.0745706	0.199507	-0.101912	-0.0801771	0.0428331	-0.0918599	-0.0924579	0.249305				-0.0502616	-0.236175	0.0905183	0.235705	-0.0558522	-0.0349538	-0.017726	-0.070022	0.0531468				0.0223351	-0.174658	-0.0706733	-0.0759222	0.395727	-0.0590774
-0.0808893	-0.293744	0.259917				-0.266473	0.230607	0.0644164	-0.0128374	-0.135874	-0.00383015	0.0962709	-0.122844	0.00733168				-0.130734	-0.067388	-0.000541604	0.00998897	0.0674149	-0.0294026	-0.022151	-0.0809064	-0.0469853				-0.0297517	-0.0178576	-0.0464356	-0.0257334	0.324552	-0.158807
-0.200668	-0.138977	0.495872				-0.0394644	0.119188	0.0286728	-0.039155	-0.048269	0.0181132	-0.0707582	-0.0585508	0.0423858				0.0174086	0.211613	0.0429502	-0.0324204	-0.0486616	-0.0163965	-0.0551809	-0.0257067	0.0339862				0.00329891	0.0382333	0.0405714	0.0734232	0.250641	-0.00986359
-0.186369	-0.17555	0.209827				0.00504908	-0.18493	0.121685	0.146197	-0.170367	0.0331377	0.0121313	-0.13209	0.107948				-0.0488417	-0.168697	0.026451	0.0736754	-0.0688493	-0.0422444	-0.0120536	-0.0693106	0.0376641				-0.104642	-0.106256	-0.0137305	0.0183404	0.243097	-0.00206359
-0.186594	-0.197345	0.613903				-0.286474	-0.0260002	0.160237	-0.132418	-0.0609277	-0.0123946	-0.0210356	-0.0788048	0.0436407				-0.0801526	-0.0614586	0.0179709	0.56454	-0.0636388	0.0111667	-0.0161439	-0.083059	0.0158712				-0.0971356	-0.114619	0.0941065	-0.00566541	0.0319904	-0.0352941
-0.213264	-0.229267	0.549695				-0.0809399	0.125571	0.070383	0.00933532	0.0728075	-0.108831	-0.0539085	-0.098753	0.124441				-0.0423804	0.0475114	0.0412806	0.236137	0.0182158	-0.0705051	-0.0356601	-0.0724854	0.0490257				-0.0804565	-0.04361	0.0590727	-0.0334103	0.326672	0.0197793
-0.243906	-0.189212	0.616072				-0.127465	-0.0724395	0.353972	-0.223352	-0.00866852	-0.0744559	0.0430777	-0.0981228	0.181623				0.0194784	-0.0435905	-0.0552629	0.396919	0.0707873	-0.0117766	-0.00653402	-0.0465789	0.0286127				-0.0570612	0.0600335	-0.00268835	0.188989	0.123659	-0.0109617
-0.154643	-0.246579	0.499065				-0.120575	0.308831	0.175608	0.0473568	0.117222	-0.111093	-0.0485011	-0.111708	0.191879				-0.147564	-0.0574114	0.144808	0.171274	0.157399	-0.0552381	-0.0295949	-0.0860993	0.134935				-0.12329	0.115694	-0.0378688	-0.0566778	0.434112	-0.0324495
-0.321412	-0.302683	0.271864				-0.0559906	-0.241289	0.0262483	0.313149	0.0835698	-0.0474528	-0.0853078	-0.1564	0.0280026				-0.0063178	-0.243801	-0.0317497	0.289245	0.0672969	-0.0591411	-0.0640395	-0.124941	0.0675263				-0.0188043	-0.122306	0.0223398	0.0692487	0.271036	-0.0187001
-0.160749	-0.268336	0.337635				-0.114355	0.14322	-0.0539448	0.199608	-0.0562947	-0.00593193	-0.0649024	-0.135687	0.0737599				-0.113773	-0.101831	-0.106206	0.212479	-0.0123955	0.0810516	-0.0389011	-0.0869998	0.08882				-0.0743556	-0.152166	-0.0343333	0.489403	0.0861408	-0.0068392
-0.21946	-0.265066	0.48675				-0.0970234	0.0859623	0.0372346	-0.0542756	-0.104537	-0.0268804	0.00765818	-0.104057	0.132044				-0.0489527	-0.13945	0.0645454	0.0301235	-0.0723625	-0.0772824	-0.0613584	-0.104362	0.0735411				-0.0684961	-0.0227563	0.00326578	0.00830643	0.0887771	-0.0333772
-0.20216	-0.191073	0.466688				-0.258575	0.0806545	0.283597	0.250125	0.100669	-0.056124	0.0211317	-0.0749283	0.00679112				-0.0964097	0.277833	-0.0454465	0.228455	-0.0496592	-0.0196557	-0.0169762	-0.0719387	0.0386732				-0.229778	0.0430089	-0.0908927	0.164799	-0.0639998	-0.0261262
-0.246527	-0.249011	0.180116				-0.100069	-0.0455537	0.174576	-0.0892084	-0.186202	-0.0185773	-0.00361539	-0.0829703	0.0393313				-0.0276101	-0.0997807	-0.0594412	0.328685	-0.126699	-0.0454941	-0.0547982	-0.0608385	0.100538				-0.041357	-0.0782793	-0.00859988	-0.0606204	0.504335	0.00175595
-0.242481	-0.0621436	0.530929				-0.074776	-0.00459831	0.0608236	0.0157767	-0.0703003	-0.0604822	0.0391309	0.0437867	0.083972				-0.08065	-0.101065	0.0277232	0.159196	-0.00614117	-0.0503892	-0.0278474	-0.0332964	0.121115				-0.00328944	-0.0818906	0.145161	-0.00592573	0.0182647	-0.0782083
-0.264598	-0.20007	0.469591				-0.0932146	0.0285474	0.216049	0.0653206	-0.103206	0.0257895	-0.0227995	-0.0900243	-0.0596584				-0.0502685	-0.00892715	-0.0471423	0.47339	-0.0676881	-0.0132186	-0.0784121	-0.0652828	-0.00259953				-0.0400413	-0.0137021	-0.0243655	0.0415132	0.186216	-0.000132524
-0.207186	-0.300664	0.246717				-0.0781447	0.231071	0.186354	0.0241812	-0.26331	-0.115849	0.0373449	-0.154351	0.0709311				0.0270312	-0.145294	-0.0188299	0.31256	-0.0925198	-0.026956	0.00273986	-0.117738	0.240893				0.00207779	-0.15343	0.0305232	-0.0338836	0.455529	-0.0423037
-0.243297	-0.131568	0.261408				-0.0159207	0.197551	0.0587165	0.0776139	-0.0715859	-0.0957964	0.0166638	-0.0750457	0.148109				0.00969161	-0.117252	0.031006	0.188525	-0.0484298	0.032648	0.00931832	-0.0159718	0.0500166				-0.0291127	-0.148915	0.00631384	0.0952992	0.113422	0.0292547
-0.126411	-0.327198	0.208476				-0.157058	0.12652	0.0637203	0.203174	-0.048517	-0.0760109	0.0610059	-0.117775	-0.00974918				-0.0118359	0.0502629	-0.00826067	0.327549	-0.0144695	-0.116285	-0.00631913	-0.11744	-0.0394798				-0.00775267	-0.0418162	0.0690168	0.0159408	0.195147	-0.0610416
-0.150204	-0.250127	0.592662				-0.113638	-0.0520164	0.00952203	-0.144791	-0.1331	-0.12532	0.0260218	-0.118932	0.0543414				0.0018587	-0.158043	-0.0107113	0.13022	-0.0358121	-0.0754603	-0.0332752	-0.0610259	0.0296048				-0.0516655	0.0587698	0.0282703	-0.0499711	0.142596	0.0125093
-0.26514	-0.228786	0.400169				-0.140657	0.0122426	-0.00960738	-0.00286728	0.1108	-0.164016	0.0228554	-0.131963	-0.0176465				-0.00353871	-0.0245964	0.0180392	0.509629	0.0628758	0.0221671	-0.0289149	-0.0698895	0.0834838				-0.0829649	-0.0793584	-0.0291932	-0.0242519	0.0230308	0.0208868
-0.286302	-0.210433	0.35422				-0.196426	0.146674	0.0848901	-0.0819535	-0.0511069	-0.050168	-0.000282226	-0.0782478	0.0466884				-0.0632704	-0.0825315	0.107127	0.194263	-0.129835	0.0935202	-0.0791875	-0.0788553	0.0763551				-0.0610416	0.0757376	0.140192	-0.0809203	0.14519	-0.0134039
-0.148473	-0.20554	0.50373				-0.145596	-0.0616585	0.136322	0.00669476	-0.124176	0.0106236	-0.00428611	-0.0732715	0.109957				-0.005563	-0.0923038	-0.0496896	0.1397	-0.0788258	0.0121492	-0.00148262	-0.0915957	0.0803445				-0.109886	-0.125775	-0.017957	-0.108017	0.273317	-0.0347592
-0.187278	-0.222313	0.343554				-0.0356423	0.0711592	0.0917742	-0.0196282	0.0400379	-0.0182146	-0.0403298	-0.0634558	0.0791761				-0.0772921	-0.0329219	-0.0384622	0.321461	-0.0611613	-0.0208211	-0.0670523	-0.0497889	-0.00148209				-0.0834193	-0.0118373	0.0328329	-0.0217387	0.0617753	0.000762015
-0.187348	-0.21545	0.108873				-0.179692	0.115899	0.0695855	0.0800998	0.00802838	-0.110066	0.0355538	-0.094156	0.041151				-0.00528219	0.0223507	-0.00997863	0.0597448	0.028073	-0.0813503	-0.0186514	-0.0748701	0.114495				-0.0836512	-0.049105	-0.0334955	0.0603648	0.0641607	0.205493
-0.205094	-0.126692	0.25828				-0.073309	0.0369519	0.0513363	-0.0190867	0.166067	-0.00901792	0.000619882	-0.0567235	0.15665				-0.00937424	-0.0199214	0.0319767	0.0501843	0.109216	-0.025483	-0.016339	-0.0683464	0.101704				-0.0655238	-0.0791785	0.0389432	-0.0191498	0.388291	0.0227327
-0.130385	-0.188547	0.438183				-0.332564	0.272858	0.0924117	0.0746639	0.0866478	-0.215481	0.0730524	-0.0523611	0.169192				-0.149768	-0.174785	0.000787913	0.212772	0.0433414	-0.0640866	-0.0726959	-0.082259	0.0289689				-0.256737	-0.143742	0.0115154	0.0267273	0.294564	0.0560956
-0.177923	-0.111101	0.189864				-0.138195	0.0778486	0.0147205	0.0215886	-0.0913021	-0.0550918	-0.0529602	0.00477376	0.0379927				0.0209728	-0.0687941	0.0117304	0.205141	0.0180544	-0.0454913	-0.0423599	-0.0317845	0.113299				-0.12489	-0.0543776	0.0117615	0.0290654	0.0448074	-0.117308
-0.104825	-0.206546	0.18231				-0.0230796	0.0688734	-0.00712952	0.00462765	-0.0545263	-0.0341753	0.107219	-0.100729	-0.0147669				0.0294053	-0.0943143	-0.00886782	0.105325	-0.0251629	-0.141702	0.048282	-0.080655	0.058404				0.0128975	-0.174378	-0.0108055	0.0212938	-0.00632804	-0.0457067
0.0651614	-0.181281	0.124323				-0.100765	0.0768564	0.549429	-0.0551184	-0.203334	-0.0808999	0.0245862	-0.111164	0.0605185				0.0792777	-0.112076	0.217367	0.0492135	-0.146298	-0.174178	-0.0497112	-0.112641	-0.0155182				-0.0677199	-0.0101854	0.204428	-0.0612641	0.533467	-0.0747674
-0.309059	-0.185236	0.457953				-0.117625	-0.180812	0.3829	-0.020463	0.202923	-0.0426171	0.00705357	-0.10565	0.0579358				-0.0776481	-0.201948	0.102738	0.207451	-0.0134746	-0.132844	-0.0452764	-0.0918408	0.0685504				-0.115462	-0.0637773	0.00389053	-0.0651404	0.370145	-0.0702521
-0.250944	-0.211451	0.295697				-0.0832844	-0.160261	-0.0168676	0.145967	-0.0725942	0.0262989	-0.031424	-0.119759	0.0739818				-0.0293039	-0.130732	-0.0182476	0.25065	-0.0462571	-0.0400753	-0.0576559	-0.0954758	0.045093				-0.00259369	-0.158428	-0.0177583	0.0421948	0.27149	-0.0398709
-0.126836	-0.130795	0.240287				-0.186658	-0.00787901	0.106927	0.0189107	-0.0307186	-0.0832258	0.000251503	-0.0192856	0.169326				-0.117836	-0.0561509	-0.0220298	0.272569	-0.0633615	-0.0898994	-0.0650879	-0.0766173	0.00655171				-0.145081	0.0428479	-0.00691493	0.00768641	-0.0677152	-0.0963168
-0.243306	-0.127567	0.324835				-0.207562	-0.0770804	0.588606	0.1854	-0.0474608	0.170666	-0.0200192	-0.0675476	-0.0819068				0.0462433	-0.0967981	-0.0569064	0.0284401	0.0113364	-0.0359225	-0.0936047	-0.0143089	0.0356049				0.0538096	-0.0206407	0.00333677	0.00444903	0.111609	-0.114899
-0.261096	-0.315474	0.4277				-0.0395604	-0.0655366	0.0381308	0.0222607	-0.0592926	0.113462	-0.0960889	-0.114304	0.0224525				0.000821031	-0.264397	-0.0492246	0.131007	-0.0995807	-0.103471	-0.0383363	-0.121612	-0.00437942				0.00344563	-0.30615	0.0165277	-0.0591342	0.189349	-0.107406
-0.288048	-0.183875	0.412536				-0.117788	-0.111069	0.637053	-0.128598	0.0713326	-0.0494959	-0.041219	-0.137005	0.103733				-0.0902464	0.0173796	0.13985	0.239556	-0.175598	0.0397282	-0.0663179	-0.123121	0.0818273				-0.0913613	-0.0331169	0.0863112	0.0617137	0.204532	0.0235988
-0.156032	-0.15971	0.254372				-0.0947455	0.207308	0.21085	-0.0102315	-0.0930652	-0.110808	0.0645329	-0.109076	-0.0496333				-0.038329	-0.115678	-0.0251263	0.42592	0.022913	0.0268084	-0.0209122	-0.0592076	0.0139023				-0.0402637	-0.114439	-0.0681364	-0.153032	0.658348	-0.0614771
-0.139891	-0.104936	0.508644				-0.10977	0.051555	-0.064043	0.0504374	0.121919	-0.056164	0.00916396	-0.105334	0.152016				-0.0266635	-0.0187174	-0.0322755	0.297072	-0.0620644	0.195407	0.0566601	-0.0745374	0.103631				-0.00859988	0.0682264	-0.0078142	0.0746396	0.430108	-0.0353367
-0.21345	-0.164586	0.37787				-0.0551184	-0.119516	0.0131308	0.0101808	0.246671	-0.0106503	0.066117	-0.0869375	0.155924				-0.0274797	-0.108307	0.00872362	0.0552271	-0.10075	-0.0947669	-0.0136694	-0.088782	-0.0011678				-0.0331784	-0.0654528	-0.000591626	0.00429757	0.510914	-0.048963
-0.166581	-0.226023	0.481869				-0.114222	0.0084338	0.826606	-0.0798704	-0.0537608	-0.212568	0.0881952	-0.12252	0.0904401				-0.0398683	-0.0849325	-0.00792191	0.258427	-0.0373224	-0.121697	-0.0533423	-0.0788254	0.0229725				-0.0128075	-0.0164803	-0.0323549	0.140499	0.340942	-0.0967143
-0.085473	-0.253981	0.535671				-0.257874	0.31157	0.146509	0.088899	0.0821562	-0.124573	-0.0222484	-0.130289	0.0902179				-0.0428171	-0.00372982	0.0894061	0.0853623	-0.032637	-0.0606403	-0.0185133	-0.0984762	0.12813				-0.0604879	-0.133599	0.00701906	-0.00256529	0.0123674	0.0238686
-0.229595	-0.255107	0.519312				-0.118111	0.0762829	0.0285474	-0.181177	0.240214	-0.0798384	0.0040239	-0.109138	0.0855583				-0.0383269	-0.0738162	0.0119898	0.208386	0.0512337	-0.0217345	-0.0321009	-0.0123534	0.017677				-0.039284	-0.136391	0.1046	-0.0242141	0.0958103	0.00601566
-0.210937	-0.15916	0.247261				-0.290667	0.0675717	0.664539	-0.0917502	0.141596	0.0302091	-0.0912382	-0.0800323	-0.0303089				-0.0707301	-0.124235	0.124183	0.0280827	0.0579544	0.052566	-0.07847	-0.0135176	-0.000409399				-0.166995	-0.045063	-0.139368	-0.0316496	0.421498	-0.0283507
-0.24654	0.0314857	0.516039				-0.241857	0.0573376	-0.000504108	0.0558546	-0.173482	-0.0673717	0.0915509	-0.0510328	0.0223247				-0.0520851	-0.195804	0.0042252	0.15103	-0.157721	-0.00756866	-0.004473	-0.0389299	0.0949258				-0.203614	-0.0445282	0.0361271	0.073887	0.161135	0.0523376
-0.160364	-0.199311	0.278541				-0.131612	0.0981089	0.092337	-0.000800171	0.0932092	-0.0446869	-0.0381866	-0.0873997	-0.0818863				-0.230294	-0.109158	-0.0973549	0.131797	0.0133152	-0.0389714	-0.0611938	-0.033298	0.0553763				-0.149019	-0.233186	-0.0238212	0.00565595	-0.0210761	-0.017285
-0.201421	-0.133135	0.343139				-0.0900645	-0.0176598	0.217086	0.312307	0.0486317	0.0695535	-0.00296005	-0.136013	0.129524				0.000574031	-0.0487699	-0.0454492	0.241	-0.0706107	-0.119354	-0.0169083	-0.105959	0.069918				-0.0717004	-0.0158935	-0.0523897	-0.00204939	0.400526	0.046393
-0.144836	-0.19655	0.293027				-0.0369385	0.039187	0.275995	-0.0359917	0.132756	-0.182036	-0.0596169	-0.127931	0.026385				-0.0664131	-0.103537	0.125876	0.0512696	-0.025563	-0.020038	-0.0853981	-0.0783951	0.0664833				-0.00316165	-0.131814	0.0355307	-0.0681838	0.438627	-0.0304711
-0.224827	-0.188234	0.306883				-0.0667129	-0.134559	0.0797237	0.0261656	-0.124117	-0.0556145	-0.00268793	-0.158614	-0.0367452				0.00174417	-0.185213	-0.00955293	0.0433525	-0.0814614	-0.0935036	-0.0131278	-0.117772	-0.00449148				-0.0543823	-0.0575203	-0.00516371	-0.0974527	0.158835	-0.033718
-0.220998	-0.2761	0.28234				-0.0953297	-0.127881	0.117441	0.222744	0.184874	-0.0695908	0.0729037	-0.117324	0.156172				-0.0431676	-0.157798	0.0210556	0.477813	-0.0647621	0.0829434	-0.00718306	-0.0846728	0.000319506				-0.0553147	-0.0638814	0.0121449	0.128416	0.0958293	0.0616711
-0.245025	-0.190534	0.388288				-0.166985	0.0443615	0.364131	-0.0176998	0.130121	-0.175923	-0.0897922	-0.113142	0.0617116				-0.172598	-0.076202	0.0925929	0.00558232	0.00720644	-0.0968995	-0.0284777	-0.0738391	0.0634362				-0.217756	-0.0438182	0.148366	-0.0936521	0.217785	0.0937799
-0.204403	-0.183969	0.578837				-0.100293	-0.0734343	0.478054	-0.093924	-0.0375787	-0.17931	0.066899	-0.107263	0.0672806				0.0177667	-0.351721	0.0673466	0.16299	-0.0491866	-0.112145	-0.0260917	-0.0716353	0.0333561				0.00611978	-0.0585615	0.01693	-0.0698024	0.037831	-0.0222688
-0.20819	-0.201876	0.682818				-0.227547	-0.164128	-0.0214072	0.206567	0.0665795	-0.0593487	-0.0194683	-0.124372	0.0944649				-0.00900512	-0.159515	-0.0172534	0.545533	-0.104	-0.0206451	-0.068657	-0.100136	0.0284791				-0.119007	-0.178879	-0.0348018	0.0161064	0.287242	-0.0132666
-0.180641	-0.0538543	0.224837				-0.0338152	0.254348	0.15515	-0.0950736	-0.182578	-0.130004	0.00940365	-0.127235	0.0793868				-0.0241328	-0.0273852	-0.0905893	0.176867	-0.0837424	0.0130613	-0.0487142	-0.0915559	0.115778				-0.0352183	0.238624	-0.0682784	0.20909	0.386384	0.0834714
-0.18791	-0.225858	0.107803				-0.144599	0.116089	0.146455	0.208831	0.221874	-0.134823	0.0246791	-0.114129	0.0624274				-0.0415448	-0.0913158	-0.0439003	0.0732787	0.165661	-0.0178495	0.010497	-0.050587	0.1279				-0.160127	-0.176929	0.0354124	0.0342575	0.297044	-0.00160449
-0.0917513	-0.302665	0.497139				-0.287013	0.0818095	0.115718	0.0162115	0.495631	-0.213811	0.0860545	-0.108223	0.085857				-0.0724384	0.0540348	0.00873328	0.185433	0.139781	-0.0755307	-0.00962865	-0.105788	0.0409857				-0.09759	-0.224222	0.00876554	-0.0455458	0.356178	0.00908265
-0.276324	-0.213284	0.494431				-0.377411	-0.17779	0.0829697	0.104745	0.0897285	-0.0879281	-0.0955853	-0.115876	-0.00736504				-0.0578482	-0.298202	-0.0263213	0.247056	0.0641404	-0.0311736	-0.0501079	-0.0530063	0.052266				-0.0674312	-0.120909	-0.00236651	-0.0261546	0.32015	-0.0124431
-0.209534	-0.0473268	0.216459				-0.125942	-0.0312147	0.333439	-0.00541182	-0.0356743	-0.0408407	0.0281783	-0.0473789	-0.0353339				-0.243936	-0.0776295	-0.13793	0.410684	-0.0304858	-0.0292922	0.00355058	0.0488041	-0.0363408				-0.0999281	-0.0999612	0.000624757	-0.0178624	0.370003	-0.011345
-0.24769	0.0298783	0.249631				-0.0603835	0.0769391	0.451496	0.0739704	0.126206	0.057911	0.0241501	-0.0102091	0.0320886				-0.0721134	-0.0479316	-0.00988755	0.0839873	-0.0716242	-0.146252	0.0132505	0.0049366	-0.026582				-0.0918819	0.0801393	-0.0154911	0.0170341	0.201787	-0.116697
-0.182286	-0.226856	0.240701				-0.0749146	0.0707351	0.352982	0.0604902	0.0706737	-0.0367145	-0.00287563	-0.098094	-0.0321279				-0.0712875	-0.200055	-0.0458218	0.104457	-0.133366	-0.0338547	-0.0174702	-0.0369428	-0.0513916				-0.0769351	-0.141342	-0.114245	0.0125093	0.465955	0.0483288
-0.180872	-0.0450278	0.556307				-0.0789875	-0.0860717	0.0304038	0.00991412	0.0406993	-0.112688	-0.0124019	0.0593841	0.10635				-0.00965504	-0.0528495	-0.00113426	0.0192666	-0.122707	-0.0253919	0.00785108	0.0652317	0.0911114				-0.0303102	-0.0843233	-0.0501746	0.0567441	0.180347	-0.0371967
-0.158147	0.0958076	0.3367				-0.150661	-0.013867	0.0864451	0.0618505	-0.010893	-0.202873	0.10121	-0.0885354	0.139218				-0.0491121	0.0381096	-0.0245895	0.0340155	-0.0221037	-0.00483511	0.0248633	-0.0750248	0.0771626				-0.0646056	-0.0641181	0.00838216	-0.0044159	0.111727	-0.0819947
-0.20187	0.02467	0.167705				-0.0576923	0.0558066	0.0545423	0.0851062	-0.00270724	-0.187819	-0.00132513	0.133886	0.238159				0.00333104	-0.0455886	-0.0702236	0.0451125	-0.02154	-0.00777978	-0.00283247	0.0395334	0.133308				-0.00339357	-0.106928	-0.125969	0.0925635	0.0222688	0.0320945
-0.199864	0.0372628	0.281448				-0.182615	-0.0233463	0.194804	-0.0510802	-0.031452	-0.171839	0.0252434	-0.0354568	0.132572				-0.164739	-0.0607211	0.256303	0.0791791	-0.0320747	-0.0769775	0.0211337	-0.0391765	0.0329078				-0.171108	-0.0522714	0.00177015	0.0105073	-0.0442111	0.0117426
-0.269477	0.104453	0.47315				-0.11335	-0.0558146	0.0263816	0.00686013	-0.176462	-0.0269844	-0.0367105	0.0488656	0.113953				0.0141121	0.0854624	-0.0365669	0.0657321	-0.0403457	-0.0204285	-0.0524993	-0.00904759	0.111158				-0.095072	-0.00274041	-0.00187901	-0.0361697	0.392225	-0.044372
-0.182626	-0.0624546	0.317098				-0.12867	0.00961805	0.302128	-0.0302891	0.00118159	-0.0881575	-0.0571165	-0.109027	0.286098				-0.0134063	-0.0124169	-0.110565	0.0382545	-0.0455279	0.0150994	-0.0593126	-0.0501295	0.0192026				-0.0249903	-0.0370453	-0.313784	0.0631857	-0.0588313	0.033221
-0.181709	-0.00901119	0.3419				-0.190467	0.0503014	0.138315	0.272335	0.114939	-0.143881	0.00570745	-0.0914703	-0.0381157				-0.0407618	-0.200066	-0.0459177	0.327557	0.0407721	-0.0465476	-0.0201818	0.010616	0.0818348				-0.081545	-0.0870353	0.00380534	-0.286489	0.181104	0.0395632
-0.177982	0.110531	0.102313				-0.113878	-0.263784	0.869647	-0.0646245	-0.0597114	-0.160015	-0.0501726	-0.060096	0.0223063				-0.0204347	-0.349304	0.052379	0.131177	-0.0142935	-0.0509032	-0.0629514	-0.0509746	0.0818263				-0.0907366	-0.102526	-0.0352751	-0.123054	0.260732	-0.0244413
-0.200514	0.176665	0.431642				-0.232031	0.170492	0.251368	0.0113251	-0.0614851	-0.0450256	-0.0443531	0.00321888	0.160599				-0.115495	0.0639679	0.283505	0.311541	0.014566	-0.0433297	-0.021348	-0.00700195	0.159904				-0.166365	0.0985034	0.164609	-0.0466107	0.0827141	-0.0123153
-0.233887	0.141248	0.188803				-0.1453	0.0450363	0.202499	-0.0556945	-0.0122479	-0.0521685	-0.0303455	-0.0126035	0.109902				-0.0700601	-0.239335	0.0170823	-0.042519	0.0823963	-0.0449925	-0.0278511	-0.0431435	0.0714479				-0.103998	0.00896432	0.0334624	-0.0233669	0.167473	-0.0580314
-0.267952	-0.118709	0.354799				-0.234239	0.0712632	0.00377681	0.0193988	0.105092	-0.062712	-0.036876	-0.0392963	0.148058				-0.0307666	-0.0134325	0.0841156	0.284047	0.0499918	-0.0446834	-0.0538525	-0.0130973	0.160016				-0.108282	-0.0234331	0.0272006	-0.0102612	0.14581	0.0184966
-0.296746	-0.115913	0.389024				-0.0761629	0.434583	0.185666	0.203713	0.119055	-0.0313987	-0.101668	-0.116949	0.1041				-0.0238161	0.00313716	0.0689679	0.46107	-0.075768	-0.076024	-0.0926883	-0.0476344	0.0320386				-0.0837128	0.0390615	-0.0441827	-0.108537	0.619811	0.040472
-0.166464	0.29501	0.321698				-0.14147	-0.24514	0.108546	0.0100555	-0.0473194	-0.182916	-0.000306184	-0.0272864	0.125961				-0.0432793	-0.16564	-0.0600884	0.0178985	0.0674335	-0.0203209	-0.0491221	0.0112172	0.196324				0.0160307	-0.106398	0.0173985	0.0324827	0.0770392	-0.106635
-0.239598	0.00372512	0.504817				-0.470188	0.206817	0.032815	-0.00840979	-0.0259042	0.276328	-0.0526663	-0.110892	0.149077				-0.238093	-0.256716	0.00751967	0.0924846	-0.0326701	-0.18589	-0.0635827	-0.0669131	0.0974144				-0.380108	-0.252942	0.00775267	0.0467953	0.0305043	-0.0711845
-0.219181	-0.0797677	0.378266				-0.25355	0.225483	0.238926	0.015638	-0.307364	0.0531633	0.0410865	-0.116021	0.0425767				0.00742446	-0.171816	0.198614	0.0322713	-0.125238	-0.0310598	-0.0196103	-0.0196979	0.0731918				-0.0584622	-0.115874	0.0285401	0.0391941	0.284274	-0.0263203
-0.14572	-0.0932553	0.434462				-0.314883	0.145167	0.195626	0.350733	0.0828177	-0.0254481	0.0653265	-0.0935348	0.0923756				-0.08899	-0.132946	-0.0263847	0.419602	-0.0722528	0.0396896	-0.00507831	-0.0390253	0.147315				-0.0831259	-0.0898041	-0.0305658	-0.0673933	0.0754963	0.0714401
-0.240159	-0.0437996	0.317837				-0.0246906	-0.0242718	0.0209911	-0.0354876	-0.0341513	-0.13217	-0.0639748	-0.0903525	-0.0341988				-0.0581904	-0.108145	-0.021057	0.103936	-0.0227902	0.0587582	-0.0453103	-0.0707036	-0.0879091				-0.00467621	-0.0339215	0.0165277	0.116342	-0.0841624	0.00135837
-0.20156	-0.00826441	0.386491				0.0273872	-0.0539422	0.440246	0.0991251	0.0900112	-0.0796783	-0.120814	-0.112249	0.121295				-0.00628675	-0.39683	0.0608549	0.110135	-0.0927627	-0.0821534	-0.072657	-0.0600807	0.0550998				-0.0300168	-0.201929	-0.0728742	-0.0279532	0.276659	0.0725523
-0.163228	-0.0875227	0.319634				-0.0434306	-0.00378214	0.975296	0.0618719	-0.173653	-0.0430092	0.0539017	-0.102979	0.193917				-0.0553754	-0.10005	0.123856	0.201544	-0.00659929	-0.0244626	-0.00888971	-0.0301792	0.0117655				0.00719891	-0.0727038	0.241204	-0.112655	0.335774	-0.0480022
-0.216786	0.215211	0.290003				-0.154196	-0.0502534	0.528225	0.0423237	-0.0473381	-0.0548544	0.0263835	-0.00117414	0.0133507				-0.0587465	-0.04401	-0.131245	0.0621424	0.0331703	0.0373486	-0.0316295	-0.0478738	-0.0140762				-0.128922	0.0307504	-0.175462	-0.0357532	0.901785	0.0130347
-0.166966	-0.167982	0.400498				-0.262776	0.0448576	0.209949	-0.00414222	0.0417983	0.0285848	0.0721878	-0.115794	0.0244042				-0.0679944	-0.0571216	0.0242556	0.0412254	0.0349835	-0.173147	0.0233327	-0.0567665	0.020073				-0.201186	-0.0761305	-0.060379	-0.018951	0.0874329	-0.00656942
-0.281359	-0.0766121	0.29986				-0.0826203	-0.408949	0.200573	-0.0201136	-0.0104342	0.0369279	-0.0775321	-0.0837795	0.0846717				-0.0321437	-0.157663	0.068623	0.0623969	-0.0157665	-0.116734	-0.0592279	-0.00883341	0.232802				-0.0239538	-0.242297	0.03643	-0.0218949	0.0247726	-0.0394828
-0.185915	0.00177645	0.392472				-0.0298624	-0.00814574	0.635824	0.0783687	0.0495119	-0.0416169	-0.0153702	-0.0514639	0.0930877				0.0565055	0.149351	-0.0692329	0.129585	-0.0533311	0.0274617	-0.0648652	-0.0381981	0.0620345				-0.0670431	0.0034977	0.125444	0.0237644	0.38416	-0.0435153
-0.207356	-0.186156	0.233876				-0.172925	-0.0649205	-0.00894858	-0.153785	0.141003	-0.0295983	-0.0098181	-0.148515	0.085784				-0.0544005	-0.243069	-0.0196771	0.314175	-0.100585	-0.0956528	-0.0365223	-0.0644302	-0.0502854				-0.0463646	-0.0752028	0.0185203	-0.0196562	0.18543	-0.0523944
-0.17609	-0.0567973	0.510914				-0.209965	0.526528	0.592582	0.196479	0.0261816	-0.0742052	0.0914681	-0.112482	0.0612576				-0.104265	0.243913	0.0356562	0.693493	0.0139713	0.0607514	0.000613359	-0.0856846	-0.0224884				-0.117748	0.128776	-0.0241194	-0.210851	0.0413523	0.0269214
-0.166308	0.13024	0.368079				-0.114408	0.0542329	0.140411	-0.00997013	-0.0879868	-0.0469033	0.0342357	0.0239647	-0.047784				0.0460315	-0.131022	-0.13699	0.238858	0.0414538	-0.00827309	-0.0480275	0.010063	0.00269334				-0.153927	-0.0369364	-0.0483761	0.028701	0.652408	-0.0199733
-0.196688	-0.184265	0.356183				-0.201115	-0.170103	0.020311	0.0411101	-0.0105489	-0.0105836	0.0104901	-0.0402673	0.150282				-0.0617049	-0.14519	0.00627088	0.108377	0.0414738	-0.0633401	-0.0442918	-0.0447005	-0.0142278				-0.194058	-0.0796187	-0.00134418	-0.00803665	0.000435437	-0.00597306
-0.246438	0.0964544	0.0672543				-0.0700256	0.00495839	0.373117	-0.126496	-0.0437907	-0.0417796	-0.0726585	-0.0831363	0.23781				0.00925902	-0.115004	-0.0450152	0.0249166	-0.0132828	-0.0696441	-0.0524249	-0.04297	0.0676514				-0.0172045	0.115736	0.106938	-0.0842476	0.0434916	-0.0290228
-0.196328	-0.224439	0.461874				-0.0847247	-0.00895658	0.333773	-0.136208	-0.0151072	-0.0520004	0.0522011	-0.108973	0.0956669				-0.00807094	-0.051558	0.0149331	0.175302	-0.0308011	-0.0978496	0.0117973	-0.0486234	0.0513854				-0.0122396	-0.0991045	-0.0448642	0.0664515	0.153828	0.199331
-0.14942	-0.147522	0.137168				-0.156895	0.487099	0.0272325	-0.0490931	-0.0675744	-0.0060813	-0.016054	-0.071092	-0.0177809				-0.0474542	-0.0508218	-0.00852078	0.199867	-0.0797269	-0.0758287	-0.01809	-0.0305242	0.0021534				-0.109711	0.0434206	-0.00481821	0.0998997	0.484036	-0.0407039
-0.217472	0.103499	0.329186				-0.0179692	0.0726902	0.17468	-0.0544223	0.0710178	0.298826	-0.0655161	-0.0514585	-0.0425995				-0.0357486	0.0419871	0.0192025	0.21083	0.0187105	-0.039889	-0.0869904	0.0132162	0.0416529				0.00181748	0.0521152	-0.0945088	-0.145024	-0.0553194	-0.0454795
-0.297375	0.0180721	0.330027				-0.170567	0.0895551	0.0199029	0.15223	-0.00972741	-0.0571935	-0.0308156	-0.110061	0.0777076				-0.116633	-0.0279261	-0.0395592	0.257889	-0.00694978	-0.0587216	-0.0652141	-0.0303169	-0.00909754				-0.109205	0.0127413	-0.0396248	-0.0570422	0.199496	-0.122623
-0.0947735	-0.271243	0.208368				-0.201926	0.032879	0.0378507	-0.0084178	-0.0382242	0.0894057	0.14626	-0.123072	0.024844				-0.0506893	-0.0904513	-0.00635367	0.248233	-0.0483201	-0.107081	0.0201555	-0.0603607	0.0937464				-0.0580646	0.0215257	0.00928617	0.0544533	0.125018	-0.0896669
-0.258413	0.000976541	0.359064				-0.140243	0.0843033	0.0375974	-0.0530406	0.0999573	-0.154564	-0.0504453	-0.0534012	-0.00873688				-0.0817898	-0.0477509	0.0306375	0.468814	-0.0588313	-0.202647	-0.0628474	-0.116791	0.0384005				-0.0632472	-0.0443152	-0.0851232	-0.00122112	0.405155	0.16034
-0.208863	-0.00647595	0.125557				-0.298018	0.138782	0.457508	0.0423744	-0.107546	0.0364371	0.0733624	-0.0767048	-0.011769				-0.179863	-0.257869	0.0672362	0.146705	-0.0902492	0.0389631	-0.00790209	-0.0231064	0.0169141				-0.186992	-0.10743	-0.0447695	0.0326436	0.0616948	0.01631
-0.220203	0.139859	0.284375				-0.24239	-0.0678918	0.138795	-0.015478	-0.0390377	-0.0350288	-0.00561846	0.0241657	0.117988				-0.0231986	-0.143974	-0.00472817	0.32171	-0.0200049	0.0230848	0.0338567	-0.0464088	0.0444414				-0.0728931	-0.0606299	-0.0124194	-0.0671472	-0.00454369	-0.0544344
-0.214529	-0.00408491	0.233004				-0.0728769	0.0357036	0.1171	0.256852	-0.098301	-0.0546463	0.0086323	-0.0601805	0.00483926				0.146016	0.0290583	-0.0171789	0.278078	-0.0379275	-0.0327936	-0.0356332	-0.0284568	-0.0314951				-0.0352515	-0.0799973	0.06887	-0.0340256	-0.012533	-0.0763245
-0.219662	-0.0543801	0.467423				-0.211349	0.136176	0.203924	0.00801504	0.0818655	-0.197965	-0.000101752	-0.104265	0.0378936				-0.0760205	-0.0805528	0.0070374	0.417593	0.0530489	-0.0924536	-0.0454592	-0.0525229	0.044319				-0.126632	-0.0410731	0.000979733	0.00776214	0.263813	0.0530476
-0.243344	-0.15192	0.0595247				-0.0497359	0.0863838	0.676752	0.444847	-0.212077	-0.10315	0.00507621	-0.0994377	0.219939				-0.0124597	0.00011522	0.163006	0.138538	-0.113553	0.111814	-0.000731663	-0.0776654	0.0109571				-0.045631	-0.0435484	0.091508	-0.266771	0.238563	0.165433
-0.0506241	0.115649	0.168794				-0.0239971	0.22636	0.265731	-0.000426758	0.324603	-0.0173797	-0.0524321	-0.0333259	-0.00454661				-0.0490362	-0.0758632	0.0719795	0.261444	0.00307507	-0.0413834	-0.0455807	-0.0373121	0.0712071				0.0313278	0.0196515	-0.089435	-0.11381	0.0720885	0.0116527
-0.189056	0.171508	0.404791				-0.239675	0.118356	0.126478	-0.0583618	-0.143868	-0.126662	-0.0757873	0.00758656	0.060479				-0.0351932	-0.0462337	0.121613	0.320941	-0.0872203	-0.0299835	-0.0618479	-0.0354631	0.0414825				-0.171027	0.0591153	-0.140457	-0.118022	0.385196	-0.0456499
-0.189954	-0.0883959	0.261585				-0.012616	-0.04697	0.0554412	0.0162808	0.012528	0.00784167	-0.103082	-0.0301895	0.14479				-0.035808	-0.074771	0.00980338	0.0355044	-0.0711847	-0.000560233	-0.0853576	0.00342394	-0.00104393				0.0342291	0.128899	-0.0541835	-0.00550449	0.154646	0.0234426
-0.109868	0.187913	0.45567				-0.14214	-0.365633	0.0164515	0.507226	-0.131076	-0.0901099	0.179258	0.0184692	-0.028823				0.0826378	-0.337039	0.00863531	0.161691	-0.0480531	-0.0803865	0.009903	-0.0380194	-0.0089058				-0.032459	-0.297834	0.0241431	0.171709	0.295539	0.0100434
-0.187692	0.17882	0.323492				-0.0485757	0.0208978	0.0665982	0.0635896	-0.238067	-0.00185106	0.0307547	0.0669515	0.142473				-0.0740162	-0.179526	-0.0371637	0.142708	-0.176392	-0.0273175	0.00269317	0.0373592	0.0514789				-0.086633	0.117123	-0.00412245	-0.251195	0.486355	0.00518738
-0.246838	-0.059639	0.496805				-0.0746239	0.114704	0.221458	0.115913	0.239902	-0.0826096	-0.0587928	-0.0876485	0.116971				-0.0365027	-0.043496	0.135243	0.393495	0.0518788	0.0477764	-0.0654928	0.00687602	0.0921794				-0.0326388	-0.0483098	-0.00899272	-0.134517	0.386678	0.115017
-0.275568	-0.0511111	0.26835				-0.0691081	-0.262776	0.139416	0.109623	-0.132767	-0.092113	-0.0894525	-0.0822077	0.0908722				-0.000130399	-0.219123	-0.0183828	0.168574	-0.0453085	-0.0424397	-0.0409044	-0.0574119	0.105487				0.0409169	-0.179424	-0.0545101	-0.1139	0.123607	0.00822597
-0.225273	-0.0451868	0.387089				-0.140974	0.108794	0.0315054	0.210434	0.12939	-0.204785	-0.0460333	-0.0732283	-0.0298				-0.0228764	-0.137323	-0.0448641	0.452257	-0.220814	-0.115606	-0.0578794	-0.0464412	0.00774263				-0.0526121	-0.0621113	-0.0263676	-0.0162106	0.291525	-0.017001
-0.215762	-0.167047	0.331955				-0.0230289	-0.000525445	0.205214	0.193097	-0.048405	-0.0632828	-0.0190595	-0.115386	-0.0518433				0.134709	-0.184623	-0.113544	0.12281	-0.0316138	-0.0349607	-0.0379706	-0.0419159	-0.0824661				-0.0380771	-0.166569	-0.127474	-0.152076	0.205948	-0.0461705
-0.227098	0.0358244	0.339497				-0.0156033	-0.0623013	0.0306039	-0.00627334	0.0101435	-0.0566468	0.00496403	0.0432544	0.124444				0.0211791	-0.128139	-0.00782601	0.189434	0.00718919	-0.0361633	-0.0283938	-0.0181075	0.187335				-0.0190504	0.0200585	-0.00153823	0.039762	0.0398472	0.0276077
-0.303869	-0.192412	0.310888				-0.162952	0.101336	0.221084	0.00643871	-0.068852	-0.253497	-0.0809512	-0.129962	0.202425				-0.0320533	-0.00479509	-0.0649408	0.0984457	-0.0136746	-0.0665242	-0.120752	-0.0736631	0.0757658				-0.0493653	0.039284	-0.0489961	-0.0289471	0.208125	-0.108859
-0.221334	0.0783002	0.377602				-0.354457	-0.012376	0.0628801	0.0205617	0.0369812	-0.111434	-0.00446379	-0.0600732	0.0548166				-0.0912738	-0.129537	-7.58936e-05	0.113228	-0.0800222	-0.0864407	-0.0479989	-0.0317603	0.132534				-0.195469	-0.169106	0.0335286	-0.00669721	0.0864863	-0.0994027
-0.246191	-0.242864	0.171683				-0.0815454	-0.00234183	0.142809	-0.0316281	-0.0552731	-0.0322629	0.00203232	-0.091589	0.0185704				-0.0216683	-0.118271	0.0230447	0.0608273	-0.0138754	-0.0181903	-0.0121153	-0.075232	0.0263677				-0.0496635	-0.0163715	0.0118704	0.0296996	0.0291506	0.00339357
-0.167048	0.131449	0.457893				-0.15853	0.00269924	0.0537315	-0.0162995	0.00452897	-0.105999	0.0744142	-0.07663	-0.028869				0.0384311	-0.122524	0.00913552	0.221788	-0.00820824	-0.0385601	-0.00521972	-0.00788394	-0.00322288				0.0776924	-0.000918204	0.0376748	-0.0808209	0.375086	-0.044585
-0.187651	-0.0250836	0.28813				-0.290651	0.0110664	0.329396	0.0366505	0.0331271	-0.0755815	0.0162953	-0.0502728	-0.015918				-0.0263654	-0.0766401	-0.0554396	0.134376	-0.120069	-0.089195	0.0159282	-0.0101273	-0.0683947				-0.211102	-0.0793631	-0.0425308	-0.0489677	0.521748	0.0308072
-0.145368	0.0109874	0.482363				-0.27616	-0.124456	0.114963	0.00330204	0.0204497	-0.0612877	-0.0753217	-0.111464	0.102968				-0.11761	-0.0753389	0.0590907	0.119784	0.00382366	-0.0892902	0.00476303	-0.078407	0.0346518				-0.140637	-0.0985744	-0.0795572	0.0511686	-0.0520584	-0.0140097
-0.199329	0.131101	0.210761				-0.0964686	0.0808252	0.156207	0.014195	0.602659	-0.0749893	0.0153056	-0.021085	0.00432383				-0.0454037	-0.386064	-0.0871065	0.136938	-0.0717091	-0.0350911	-0.00108205	-0.00438194	-0.0290981				-0.0616617	-0.150888	-0.101622	0.060999	0.264211	0.0426018
-0.239349	0.285392	0.0162045				-0.137587	0.324253	-0.020543	-0.0102529	0.120388	-0.0497519	-0.0197569	0.00250619	0.0644005				-0.00206913	0.0177101	0.00806473	0.000665104	-0.0412806	0.0450822	-0.0551246	-0.0242264	0.0431414				-0.00693859	-0.158565	-0.0506858	-0.0177535	0.285008	-0.00607719
-0.165077	-0.145694	0.27883				-0.228289	0.17317	0.761101	0.267089	-0.0571269	-0.0465059	0.0325984	-0.10217	-0.0244361				-0.0806521	-0.0497068	-0.0918733	0.13712	-0.172318	0.0114075	-0.0307637	-0.0478848	0.00600336				-0.212152	-0.0301256	-0.0421995	0.155853	0.39044	-0.105097
-0.213655	0.175152	0.313866				-0.0348448	0.0178251	0.139763	0.233698	-0.0073269	0.0367732	-0.0426445	-0.025417	-0.0404013				-0.118655	-0.1105	0.050294	0.284794	-0.0489852	-0.198195	-0.0434115	0.0228583	-0.0408308				-0.0998381	-0.0757613	-0.0653581	-0.0252932	0.246093	0.00726044
-0.300958	-0.0965796	0.229704				-0.172143	-0.0929878	0.166676	0.302995	0.304902	-0.0379974	-0.105622	-0.122038	-0.0220684				-0.0144522	-0.213912	-0.0300904	0.245565	0.0968299	-0.207884	-0.0737459	-0.0309228	0.0658277				-0.0281898	-0.143893	-0.0299458	0.144404	0.72265	0.0896953
-0.210689	-0.220411	0.545607				-0.166508	0.0854956	0.273618	-0.00760429	-0.128451	-0.0313827	0.0423288	-0.110574	0.0963828				-0.0314517	-0.0814973	-0.0961075	0.0640031	-0.0717864	-0.059306	-0.0299557	-0.0656985	0.04351				-0.061496	-0.178098	-0.0724009	-0.0434964	0.303168	-0.0291648
-0.260953	0.00147422	0.0831194				-0.156911	0.0736424	0.0390777	-0.0156327	0.550029	0.00281127	0.00927759	-0.03008	-0.00866708				-0.138974	-0.116347	-0.0284932	0.00579758	0.195832	0.0823756	-0.00574173	-0.0226414	0.0753726				-0.149431	-0.0738539	0.00692439	-0.0327382	0.58402	0.0146771
-0.259289	-0.200738	0.231823				-0.209693	-0.0712392	0.219591	0.0792942	0.04669	-0.182444	-0.0370655	-0.110737	-0.0124994				-0.169306	-0.079126	-0.0050276	0.0981532	0.0606852	0.0242301	-0.0379279	-0.0458521	0.132753				-0.183967	0.0102943	-0.0965156	0.0456073	0.306993	-0.120285
-0.190008	-0.116199	0.29848				-0.215947	0.150309	0.326408	-0.0212099	0.0180759	-0.221311	0.00369209	-0.0911278	0.149794				0.133037	0.0220402	0.0763234	0.0151849	-0.0175714	0.0244115	-0.00916896	-0.0862459	0.340229				-0.15831	-0.0456026	-0.00372015	-0.0239206	0.124507	0.076405
-0.246367	0.00496766	0.371807				-0.252985	-0.162147	0.400688	-0.13879	-0.0397391	-0.164323	0.0179056	-0.101767	0.0429257				-0.147792	-0.135634	0.0566394	0.450722	-0.0446592	-0.14434	-0.0241826	-0.0557091	0.060722				-0.135937	-0.141044	0.0204845	0.140902	0.101021	-0.00748762
-0.240618	0.0366224	0.394313				-0.175507	0.0903606	0.276867	-0.149525		-0.326539	-0.0087185	-0.0189273	0.00765212				-0.0564697	-0.122508	0.0884767	0.0891577		-0.174882	-0.0308506	-0.0605013	-0.037576				-0.0399513	-0.0456452	0.00559442	-0.00555655		-0.0814362
-0.217756	0.0896388	0.308468				-0.0352689	0.0240585	0.168276	0.111082		-0.137709	-0.0264919	-0.0730726	-0.0254208				0.0430392	-0.0656714	0.0311039	0.0870893		-0.151034	-0.0713028	-0.0254981	0.0127166				-0.141754	0.0326909	0.118406	-0.00596833		0.0212891
-0.269053	0.12563	0.23253				-0.118873	0.222154	0.0647498	-0.0901392		0.122858	-0.0521381	-0.0469422	-0.0176654				-0.0294488	0.198665	0.0169664	0.143734		-0.111827	-0.0681424	-0.00609798	0.0888325				-0.0474863	-0.122523	0.0673697	-0.095001		-0.00853835
-0.280312	-0.10755	0.230767				-0.0385549	-0.169938	-0.0863224	0.224504		0.0501227	-0.0806938	-0.107001	0.287955				-0.00670554	-0.0807011	-0.0166345	0.409115		-0.185393	-0.0747902	-0.0563711	0.0810722				-0.038574	-0.11194	-0.0309444	-0.0384936		-0.129547
-0.280292	-0.105035	0.277408				-0.149715	0.316513	0.322175	0.0054545		-0.067313	0.013969	-0.103666	-0.0177088				-0.0203119	-0.081756	-0.0953934	0.0800767		-0.044219	-0.0832556	-0.0247671	-0.0139362				-0.127536	-0.0806221	-0.0791454	-0.00957015		0.0229362
-0.263403	-0.085092	0.268221				-0.180527	0.46157	0.0493252	-0.000157367		-0.00462499	0.0682329	-0.0758119	-0.0633384				-0.0736237	-0.0546889	0.00166345	0.0383187		-0.0109652	-0.0326668	-0.0236399	-0.0434172				-0.0851279	-0.0790602	-0.034906	0.0205839		0.0792495
-0.143204	-0.0837963	0.268222				-0.0369652	0.163013	0.134463	0.0644831		-0.21962	0.0186532	-0.103501	-0.0604956				-0.019751	0.173035	-0.0464627	0.062942		-0.0802844	-0.0944991	-0.0680017	-0.0166505				-0.0475478	0.119111	-0.00163762	-0.0393834		-0.0441543
-0.247131	0.0623739	0.341892				-0.0851782	-0.0505041	0.0243545	0.0398298		-0.0570495	-0.019118	0.053379	0.0650646				-0.0229951	-0.0520554	-0.0102925	0.208295		-0.0110536	-0.0565225	0.00543917	0.0888765				-0.0329938	-0.0853599	0.000449636	-0.0547325		-0.000624757
-0.191086	0.0354966	0.0461656				0.14354	0.181041	-0.043828	0.235973		-0.130572	-0.0766139	-0.0592343	0.0228183				-0.120008	-0.106945	-0.0213254	0.471935		-0.039021	-0.0448774	-0.0170733	0.0219384				-0.0881287	-0.0556555	0.0139434	0.364536		0.00588313
-0.15236	-0.0258503	0.069897				-0.195546	0.0486851	0.00635069	-0.0194575		-0.073413	0.142833	-0.12114	0.262702				-0.0569002	0.178359	-0.0108852	0.242995		0.0106341	0.0363612	-0.0589896	0.00325465				-0.088176	-0.0759554	-0.0403962	-0.0073409		0.0107818
-0.186566	-0.0478809	0.467723				-0.247263	-0.125672	0.0396031	0.0147685		-0.154521	-0.0127567	-0.126447	0.107844				-0.0452409	-0.159025	-0.000739617	0.16837		-0.0907749	-0.0604073	-0.0623495	0.0558261				-0.164567	-0.107572	0.0305137	0.000553762		-0.0667213
-0.13307	0.27718	0.667217				-0.113616	0.00962605	0.183442	0.000877521		-0.120204	0.0151496	0.00394068	0.101465				0.0260681	-0.0474928	0.17993	0.0994213		-0.0271913	-0.0419899	-0.039625	0.0725708				-0.020811	-0.0111462	0.0621918	0.0194621		0.00535304
-0.30515	-0.127023	0.35051				-0.0819988	0.0134029	0.147882	0.108484		-0.239446	-0.135292	-0.141626	0.138303				-0.00332897	-0.0967816	-0.00933836	0.0282497		-0.0419395	-0.0715557	-0.0914468	0.215668				-0.0325868	-0.0541456	0.0675827	-0.012036		0.00624284
-0.265242	0.13508	0.341353				-0.0864851	0.0111597	0.0997439	0.0133682		0.151464	-0.141336	0.0284717	-0.00477639				-0.0186684	-0.000526425	0.073959	0.0494274		0.0311909	-0.112228	-0.0390535	-0.0101452				-0.02535	-0.0296523	0.0347924	-0.0121875		0.0324448
-0.151875	0.0475183	0.225811				-0.176766	0.0215966	0.0429798	-0.0653393		-0.0568121	-0.00406865	-0.052723	0.0591019				0.0760336	-0.0556638	-0.0197172	0.125653		-0.0286954	-0.0175977	-0.0371461	0.00902974				-0.0996867	-0.0567441	-0.0383895	-0.0705408		0.111486
-0.182284	-0.0425295	0.283246				-0.222882	-0.0526299	0.0684973	0.00573456		-0.079625	-0.0215247	-0.10098	-0.000753961				-0.00746103	0.0489245	0.130477	0.0183179		-0.116128	0.0214191	-0.0616278	0.200306				-0.156847	-0.139222	0.0278254	-0.0585994		-0.0164614
-0.271854	0.0656335	0.167262				-0.195036	-0.0870906	0.681631	0.215678		-0.0470367	-0.14047	-0.0059178	0.0671962				0.0114413	-0.186424	0.134501	0.126127		-0.147344	-0.0490675	0.0300711	0.0140681				-0.185837	-0.125089	-0.0736409	0.217335		0.244228
-0.126232	-0.13575	0.397506				-0.213595	-0.278587	0.043588	0.19801		-0.0200629	0.103709	-0.118418	0.0213922				-0.091845	-0.260871	-0.0205313	0.509556		0.0500297	0.0416494	-0.0934386	0.0103826				-0.123943	-0.0283791	-0.000274515	-0.0663852		-0.0463882
-0.127833	0.0572845	0.331177				-0.178059	0.289022	0.0132855	-0.0183266		-0.0301558	-0.0555688	0.00637537	-0.0264252				-0.0916615	-0.138822	-0.0147958	0.156673		-0.016066	-0.00820596	-0.0298491	-0.0424966				-0.0810102	-0.0342433	0.00322318	0.00377221		-0.0226995
-0.221055	0.0492602	0.358308				-0.111205	-0.195687	0.0855062	-0.110906		-0.221309	-0.107376	-0.0324865	0.111066				-0.0372396	0.0320085	0.0384587	0.3214		-0.0326501	-0.0460724	-0.01568	0.0317607				-0.0235325	-0.0231539	0.0279342	0.0394212		-0.119286
-0.195893	0.104968	0.440501				-0.15462	0.245244	0.00703083	0.0913662		-0.0101915	-0.0880285	-0.0379409	0.160604				-0.109924	0.16293	-0.0348565	0.368036		-0.00830621	-0.00556901	0.0145632	0.12449				-0.0738397	0.149913	-0.0171004	-0.0843612		-0.00548556
-0.179136	0.150562	0.475035				-0.0278433	0.070487	0.129537	0.0644858		-0.0429505	-0.0136916	-0.0692808	0.00112604				-0.0240748	0.0636699	-0.0265586	0.18752		-0.0749649	-0.0134355	-0.0644753	-0.0112463				-0.100236	0.02012	0.0856249	-0.137432		-0.116943
-0.265267	-0.138805	0.364573				-0.145722	0.40578	-0.185666	-0.0609357		-0.202088	-0.0860658	-0.0905428	0.199701				-0.011729	-0.246919	-0.0886623	0.0944675		0.0599187	-0.0390251	-0.0872756	0.143356				-0.0822834	-0.212294	0.00292027	-0.129064		-0.00709478
-0.262984	-0.087038	0.569729				-0.106924	-0.0404113	0.11977	-0.0836098		0.129673	0.0647724	-0.0667086	0.204724				-0.041914	-0.0610115	0.0431407	0.572483		-0.114924	-0.0421727	-0.0528355	0.0578949				-0.0750372	-0.0441448	0.0508799	-0.052437		-0.0366146
-0.245741	0.157447	0.42594				-0.127339	0.130607	0.160749	-0.0168863		-0.0824736	0.0135039	-0.00699888	0.0503279				0.0034573	-0.0809805	0.067319	0.222117		-0.0514213	-0.0309559	-0.0278354	-0.0520724				-0.13021	-0.0497392	0.061922	-0.0382569		0.0510313
-0.247956	0.0272608	0.251942				-0.0630748	-0.0480903	0.053206	-0.0120692		-0.149717	-0.107739	-0.00964784	-0.0568376				-0.0547814	0.104584	0.00487513	0.0409591		0.0149096	-0.0117598	0.0138009	-0.0509986				-0.0259322	-0.0908075	-0.0172092	-0.05008		0.0417688
-0.197983	0.140409	0.45089				-0.262656	0.020263	0.454222	-0.0444121		-0.0410248	-0.05949	-0.00011118	0.158706				0.0519216	0.000224921	-0.1869	0.098365		-0.0236974	-0.038804	0.0345352	0.0773192				-0.0242709	0.00787573	-0.14439	0.0592715		-0.0346362
-0.134768	-0.0161907	0.169032				-0.121231	-0.0287741	0.32652	-0.00943935		-0.0587379	-0.039283	-0.0610706	0.056169				-0.00369602	-0.0406652	-0.0651146	0.431196		0.0404892	-0.00828061	-0.038019	0.0941195				0.00526311	-0.0615149	-0.0623905	-0.10335		-0.0769966
-0.163737	-0.0426806	0.274905				-0.360456	0.273962	0.270287	0.193671		-0.078006	0.0567737	-0.129277	0.030002				0.0876833	-0.0396523	0.00902375	0.257524		-0.0340445	0.00657086	-0.0601546	-0.00460125				-0.163966	0.126272	-0.0170388	0.364536		-0.0285969
-0.144994	0.0397577	0.337426				-0.106089	-0.160055	0.183508	0.0916649		-0.0553158	0.0112799	-0.0447675	0.054078				0.0166648	-0.34232	-0.0423376	0.0276377		-0.0698117	-0.0389526	-0.0629017	0.0889344				0.00559442	-0.117999	-0.0288051	-0.0688274		0.0499569
-0.214167	-0.129147	0.34944				-0.437725	0.358546	0.426435	0.225395		-0.0455511	-0.0208045	-0.122281	-0.0388777				-0.154217	-0.125387	0.0691804	0.0927137		0.000914173	-0.0603712	-0.0674287	0.0480745				-0.0871679	-0.0487121	-0.00888859	0.168268		-0.00354029
-0.25881	-0.209925	0.214367				-0.235786	-0.0565321	0.0819775	-0.076755		0.0398832	0.0357746	-0.10784	0.0911477				0.0604071	-0.0939245	0.0648642	0.142471		0.0403167	-0.0167362	-0.0602527	0.0408692				-0.151551	-0.111656	-0.0446134	-0.0620971		-0.0448737
-0.289712	0.0735581	0.271464				-0.188558	-0.124925	0.387352	-0.0543209		-0.108588	-0.0563558	0.0512266	0.0627844				-0.15801	-0.25556	-0.0589176	0.12659		0.0113861	-0.0910217	0.035088	-0.0104431				-0.0510408	-0.0968185	-0.103369	0.0039		-0.0816539
-0.239973	-0.0769023	0.235714				-0.0552598	-0.0710338	0.509805	0.27268		-0.0492718	-0.0711423	-0.109155	-0.0322099				-0.0225528	-0.100418	-0.046687	0.444939		-0.000336692	-0.0718275	-0.077074	0.0584518				-0.0677625	-0.122949	0.13455	0.125122		0.00204466
-0.23857	0.0105966	0.163834				-0.14928	-0.0573749	0.167497	0.00945535		-0.0456951	0.0189624	-0.0477923	0.0298291				-0.00877882	-0.0159183	-0.0318415	0.168509		-0.164527	-0.0468561	0.00851374	0.0550095				-0.0388864	-0.0852463	0.0180848	-0.00840109		-0.0114918
-0.275902	-0.163872	0.325968				-0.181209	0.167945	0.628859	-0.0144964		-0.0477835	-0.079971	-0.121996	0.150592				0.165905	-0.214993	-0.0589355	0.200512		-0.279183	-0.0587646	-0.0584444	0.0460387				0.060734	-0.163748	-0.00624284	0.00486554		-0.112428
-0.161755	0.0135436	0.245391				-0.160111	-0.0389656	0.0739998	0.0650806		-0.118348	-0.0389196	-0.121398	0.0534456				-0.083712	-0.13827	0.0395033	0.25553		-0.00347938	-0.0497043	-0.0612518	-0.00985552				-0.0908454	-0.0756808	-0.0218002	-0.0422374		-0.0483098
-0.185164	0.184509	0.641447				-0.095247	0.0278006	0.0492772	-0.0331297		-0.114969	0.0818756	0.0340802	0.0814404				-0.0259715	-0.0147482	-0.02583	0.0595406		0.00823859	0.0250138	0.0154635	0.0162201				-0.00565121	0.0196373	-0.0274609	-0.0580172		0.0048466
-0.111462	-0.0877568	0.151083				-0.116291	0.311034	0.389374	0.00448362		0.119487	0.0850729	-0.124908	-0.0152754				-0.0805058	-0.087853	0.135831	0.153647		-0.134279	0.00752903	-0.070597	0.0429422				-0.0627503	0.0243324	-0.107188	-0.0160544		-0.0949347
-0.212055	0.312251	0.273685				-0.101096	0.00152833	0.115347	-0.0177505		-0.0360637	-0.091857	0.284422	-0.0304939				0.0018656	-0.0706956	-0.0326556	0.0810619		0.0233249	-0.0636497	0.13731	-0.0104732				-0.0436857	-0.0454132	-0.0422563	0.0496304		0.0496446
-0.253192	-0.0693225	0.204549				-0.115561	0.175232	0.489883	0.119473		-0.059178	0.00635556	0.0778856	-0.012771				-0.0864145	-0.106192	0.46422	0.135889		-0.118991	-0.0719998	0.0647664	0.0251429				-0.115817	0.0126892	0.0755247	0.114757		-0.0457682
-0.310663	0.0520704	0.205503				-0.268343	0.22648	0.423597	-0.0302758		-0.0919956	0.0015012	-0.0667302	-0.025942				-0.0662558	-0.0849794	0.0633663	0.151249		-0.0721058	-0.0334833	-0.0163746	0.0478				-0.0675353	-0.126433	-0.0151835	0.0438182		0.0302771
-0.253116	-0.0303559	0.586252				-0.0953297	0.0986584	0.49689	-0.0130748		-0.120943	-0.0507275	-0.0470272	0.0801203				-0.059277	-0.0126901	0.00380986	0.0891874		-0.0577999	-0.0454324	0.0138342	0.056102				-0.0311905	0.017976	0.0661154	0.00334624		-0.0115675
-0.252234	0.150467	0.466453				-0.150432	0.700091	0.376192	0.161624		0.0176464	-0.0926278	-0.0392337	0.00706961				-0.0499614	-0.0525039	-0.106067	0.261918		-0.086469	-0.0781652	-0.0521804	0.163078				-0.0406518	0.0593472	0.132174	-0.111562		-0.0873193
-0.290669	-0.104739	0.443732				-0.119834	0.304444	0.0582284	0.00727355		-0.0570868	-0.121704	-0.0612602	0.159552				-0.0244536	-0.100286	-0.0182476	0.213369		-0.0526805	-0.0713377	-0.0547216	0.0850583				-0.0837364	-0.0536155	0.0150936	0.0219186		-0.0195947
-0.226539	-0.110749	0.260542				-0.166841	0.231183	0.551603	0.0417609		-0.203651	-0.0305564	-0.0920152	-0.0348105				-0.0466166	0.133366	0.0936092	0.0516401		0.0576239	-0.0854171	-0.071655	0.0842576				-0.0552721	0.165513	0.0974858	0.01436		-0.00166602
-0.26122	-0.0472048	0.406784				-0.32233	-0.0234743	0.029633	0.026595		-0.0354156	-0.105265	-0.0551999	0.00523806				-0.180919	-0.0917284	-0.0480655	0.121109		-0.0104085	-0.109995	-0.0210934	0.044117				-0.364163	-0.00797986	-0.0107203	0.0265901		-0.0601376
-0.221153	-0.161413	0.20271				-0.0955591	0.0997813	0.0791235	0.0340073		0.082615	0.0515232	-0.118976	-0.00481462				-0.0336284	-0.0621003	-0.046353	0.572675		0.000720989	-0.0403314	-0.0677164	-0.0393233				-0.101348	-0.124237	-0.0227752	0.0063801		0.0401691
-0.305702	0.0827865	0.460096				-0.184114	-0.172111	0.481212	0.0611464		-0.096698	-0.107288	-0.0347139	0.0425235				-0.0131013	-0.092288	0.0272299	0.125051		-0.0422969	-0.0745384	0.0108387	0.00658118				0.0110374	-0.045418	0.137328	-0.154755		-0.0291269
-0.246027	0.0509044	0.16081				-0.311733	0.277745	0.0243039	0.315617		-0.0615438	-0.0558846	-9.21756e-06	0.015766				-0.136019	-0.00516973	-0.0243874	0.292885		-0.0362909	-0.0927071	-0.0123851	0.00450759				-0.144357	0.0663947	-0.0167123	-0.297437		-0.0369695
-0.310035	-0.0226767	0.178206				-0.251566	0.0128187	0.141361	0.0380855		-0.121026	-0.063348	-0.0495367	0.00291449				-0.00303367	-0.0189679	-0.0302912	0.199087		-0.0920306	-0.0945132	0.0141763	0.0632633				-0.103359	-0.0279342	-0.0483572	-0.0188847		-0.095834
-0.276858	-0.030582	0.369958				-0.135274	0.0566814	0.307367	-0.0152646		-0.111629	-0.121155	0.00435879	0.254453				0.0338327	-0.0911675	0.0684284	0.134552		-0.0498441	-0.0690925	-0.0513043	-0.0108262				-0.139212	-0.0426444	0.0134654	-0.039071		-0.0374334
-0.221173	0.0412001	0.50946				-0.104041	-0.0695108	0.0526432	0.105487		-0.0920276	0.0151829	-0.0500077	0.0379691				-0.00339589	-0.0432552	0.094324	0.472189		0.0237947	-0.06299	-0.0497891	0.0483221				-0.105679	-0.100212	-0.0149563	-0.136221		0.0732055
-0.288201	0.122928	0.253498				-0.246471	-0.127184	0.206039	-0.0220634		-0.0773925	-0.110426	-0.0625162	0.170742				0.0871024	-0.0809646	-0.0615442	0.335373		-0.072755	-0.0706431	-0.0960559	0.187988				-0.0400129	-0.0325063	-0.0582776	-0.000473301		-0.0280147
-0.237106	-0.111643	0.0409372				-0.337504	-0.0335645	0.0906593	0.265067		-0.144169	0.0185375	-0.127782	0.10608				-0.0288506	-0.0386291	-0.0370616	0.20927		-0.0795254	-0.0485771	-0.0838108	0.0426664				-0.21841	-0.0204135	-0.0118751	0.140566		-0.127223
-0.169685	0.157784	0.483706				-0.0863304	-0.0880775	0.0639443	-0.0298277		-0.0520644	0.121968	0.0619563	0.266657				0.0560743	-0.116468	-0.0137064	0.302786		-0.0246109	-0.0340897	0.0365748	0.197007				0.0499806	-0.0581403	-0.043875	-0.0313373		0.0234095
-0.299229	-0.0770959	0.280345				-0.128049	0.0440014	0.557188	-0.00668676		-0.119546	-0.0587613	-0.103651	0.0163089				-0.0336692	-0.0200649	-0.00372568	0.0307017		-0.029642	-0.0786671	-0.0807932	0.080807				-0.0536818	-0.0704319	0.169934	0.0439507		0.0885262
-0.152437	-0.300788	0.325557				-0.21112	0.0180812	-0.0253414	0.0674251		0.120927	0.0207256	-0.144817	-0.0178937				-0.153701	-0.134105	0.0394888	0.226184		-0.209951	-0.00141686	-0.0965329	-0.0354576				-0.101097	-0.0917778	0.0293683	-0.0640708		-0.0150888
-0.238512	-0.0104736	0.167865				-0.065486	0.178683	0.116502	0.0565427		-0.175144	-0.088437	-0.0891191	-0.00719911				-0.0536512	-0.121147	-0.00358908	0.00910171		-0.105542	-0.042881	-0.0725925	0.0590467				-0.0277354	-0.136552	0.0374854	0.0352278		-0.155408
-0.295147	-0.00966504	0.184056				-0.22536	-0.176558	0.150536	-0.00732423		-0.158319	-0.0525456	-0.065016	0.0497007				0.0133373	-0.175753	-0.110933	0.252316		-0.132379	-0.0794058	-0.0378708	0.133521				-0.0414186	-0.114198	0.0113829	-0.0019926		0.00102233
-0.143534	-0.130862	0.437129				-0.0749573	-0.136069	0.160194	-0.0103382		-0.232962	-0.00809389	-0.118415	0.103165				-0.0261998	-0.0617877	-0.0538962	-0.0146937		-0.173959	-0.0295154	-0.0730791	0.120157				-0.0473064	0.0223966	0.0431225	0.00235231		-0.00912998
-0.2399	-0.089774	0.426073				-0.135658	0.057895	0.241019	0.00601462		-0.0518431	0.000224965	-0.111304	0.0713181				-0.0425087	0.0215717	-0.10294	0.315835		-0.0179143	-0.0881376	-0.0628278	0.00251753				-0.0824774	0.00815971	-0.148844	-0.121586		-0.0156237
-0.190277	-0.129788	0.486604				-0.0579804	-0.0643471	0.00628401	0.339355		-0.0930012	0.0161702	-0.0825466	0.125617				-0.0400159	-0.0490459	-0.025917	0.263596		0.0694675	-0.0558863	-0.0340323	0.122626				-0.0881855	-0.0440028	-0.0289187	0.0256766		0.121856
-0.238522	0.134323	0.526012				-0.0367145	-0.229273	0.275077	-0.0511763		-0.0556145	-0.0409791	-0.0476928	0.0362154				-0.0364834	-0.145782	0.0150876	0.457657		-0.0070312	-0.0403803	0.0262933	0.0123989				-0.0465066	-0.0643311	0.0694995	0.0240011		-0.0161585
-0.274104	0.00524483	0.607226				-0.156073	-0.125987	0.0462872	-0.0929078		-0.0975701	-0.0521457	-0.0587698	0.0131895				-0.0343446	-0.0422493	-0.022884	0.418434		0.0477819	-0.0909624	-0.0288053	0.0718778				-0.0869738	-0.0295908	-0.000151456	0.11948		-0.00495546
-0.218923	0.140108	0.304931				-0.00798037	0.00712419	0.319732	0.0885202		-0.0452923	-0.0571659	0.00613801	-0.0360304				-0.0474307	-0.0165793	-0.0562868	0.0451084		-0.0528019	-0.0425029	-0.0454769	-0.0013391				-0.0381907	-0.0208868	-0.0291979	0.00119272		-0.0806268
-0.264403	0.0219234	0.294174				-0.0590473	0.054505	0.186066	-0.0984663		-0.183586	-0.0747153	-0.0614009	-0.038653				-0.131612	-0.0887023	-0.0425825	0.147912		-0.130542	-0.0677947	-0.036603	0.0320855				-0.0424078	-0.137276	-0.108495	0.0342623		0.050842
-0.247139	-0.146699	0.431331				-0.0136589	0.286706	0.0221301	-0.189379		-0.109338	-0.0159676	-0.0683249	0.0758864				-0.0321327	-0.0384732	0.0217808	0.275281		-0.023734	-0.0479857	-0.05332	0.0446703				-0.0940923	-0.0936332	-0.0204324	-0.0855539		0.0207543
-0.29196	-0.0249565	0.174441				-0.0982796	-0.0851542	0.156383	-0.14131		-0.0717566	-0.0477834	-0.073882	0.105622				-0.0458011	-0.285439	0.0161826	0.0494433		0.0173044	-0.0957583	-0.0665759	0.0461241				-0.0851989	-0.119603	0.137451	-0.0632851		0.0670242
-0.316348	-0.112841	0.285683				-0.101179	0.0629921	1.04284	-0.0270218		-0.0505121	-0.105501	-0.128952	-0.0407821				-0.00603423	-0.175051	-0.0273396	0.163397		-0.0658832	-0.0559999	-0.0858062	-0.0238037				-0.113819	0.0235657	0.00668301	-0.0720932		-0.0530239
-0.270496	0.0809837	0.41355				-0.109223	-0.0710418	0.0607356	-0.0366318		-0.0790275	-0.0954622	-0.0795024	-0.00611405				-0.0668084	-0.138089	-0.00557335	0.476863		-0.0917664	-0.0754521	-0.0314244	0.012977				-0.0763955	-0.0392793	0.00882233	0.0256813		-0.102356
-0.304703	0.0726331	0.281187				-0.0405953	0.0851168	0.0460632	0.104732		-0.0430145	-0.0591327	-0.0803257	-0.0151836				0.0203629	-0.20211	0.00512489	0.411356		-0.0519671	-0.0555994	-0.0404622	-0.0240643				-0.00936663	-0.0206312	-0.0555608	-0.0838453		-0.0939976
-0.262081	0.0492975	0.240939				-0.0542836	0.180767	0.00731089	0.367785		-0.0722901	-0.0822433	-0.0561342	0.110705				-0.0331006	-0.0139492	0.00530772	0.226021		-0.0761378	-0.0657642	-0.0405377	0.103478				-0.0298984	-0.0886872	-0.0223351	0.195303		0
-0.284928	-0.286899	0.446358				-0.0871893	0.043852	0.0824443	0.162821		0.0880481	-0.105992	-0.105205	-0.0399712				-0.00141438	-0.00568443	-0.0561254	0.552679		-0.0707715	-0.101552	-0.0581031	-0.0164236				-0.0911862	-0.0609564	-0.0208252	0.0605021		-0.0220748
-0.280422	0.0639969	0.216083				-0.0576896	-0.0279393	-0.0384002	-0.0947269		-0.138165	-0.0668264	0.0697211	-0.0576968				-0.177472	-0.0861075	0.00167035	0.201091		-0.00355044	-0.0610918	0.0146522	-0.0470553				-0.0436431	0.0165845	-0.0109995	0.0778959		-0.0178955
-0.230551	0.0721346	0.335211				-0.0799637	-0.0137363	0.585872	0.167942		-0.146173	0.00662099	-0.102062	0.0284116				0.010672	-0.170208	0.128703	0.310223		-0.0731552	-0.0214547	-0.0591436	0.0619985				-0.035029	-0.183163	0.26485	-0.0127365		-0.0373908
-0.284174	0.0951135	0.154731				-0.108284	0.0398192	-0.0301478	-0.116337		-0.199768	-0.081329	-0.078725	-0.0474615				-0.0471189	-0.117196	-0.0167821	0.11953		-0.138332	-0.0931098	-0.0450096	0.0484183				-0.0440075	-0.15343	0.00650789	0.0656137		-0.153321
-0.274858	0.0634574	0.307862				-0.16997	-0.11376	0.23241	-0.0823669		-0.178619	-0.106981	-0.0319506	-0.0333895				0.010623	-0.125222	0.233343	0.0678923		-0.0940004	-0.105807	-0.0245535	-0.023933				0.00514952	-0.00327524	-0.0385314	-0.0350053		-0.0538853
-0.256185	-0.0780815	0.279807				-0.102569	-0.139046	0.0195562	-0.0129041		-0.03441	-0.0761506	-0.101482	-0.0137175				0.00316476	-0.0545095	-0.0140417	0.0232462		0.0451919	-0.00154855	-0.0315717	0.0110402				-0.0567015	-0.0509698	-0.0132382	0.0148759		-0.0186291
-0.231012	-0.170152	0.290759				-0.148146	-0.237525	0.183463	-0.172181		-0.274504	0.0032392	-0.0592162	-0.0747292				0.0171782	-0.0370933	-0.0130351	0.0930421		-0.200949	0.074765	-0.0389703	-0.0201351				-0.0378026	-0.024091	-0.0265711	0.0158225		-0.0237029
-0.236977	-0.219322	0.183008				-0.191353	0.0416916	0.0527633	0.133468		-0.200456	-0.0054815	-0.117236	-0.0304641				-0.0413641	-0.0929821	-0.0250959	0.167999		-0.192229	0.0408169	-0.100802	0.0188775				0.0113072	0.00544296	-0.0107629	-0.156559		-0.0501463
-0.272251	0.0573394	0.365569				-0.224379	0.155134	0.165985	-0.026443		-0.0537395	-0.0730873	-0.0471923	0.18776				0.00276874	-0.198968	-0.0281862	0.0333752		-0.140703	0.00824633	-0.0311661	0.0211926				-0.280052	-0.0355307	-0.0632094	0.0173796		0.0180328
-0.324717	-0.0545044	0.152372				-0.333599	0.0846234	0.196245	-0.0481756		-0.0228449	-0.0964071	0.0428835	0.164134				-0.0759419	-0.0838286	0.0173769	0.0203015		-0.00261557	-0.0198422	0.0403994	0.0243429				0.1107	-0.0368134	0.140073	-0.0312852		0.107335
-0.271781	-0.0393151	0.218417				-0.0682732	0.139955	0.0661314	-0.113931		0.00759895	-0.0384165	-0.0854206	-0.0621493				-0.018754	0.0196212	0.0616504	0.394482		0.0224783	-0.0463561	-0.0286765	-0.046666				-0.0335949	0.0830312	-0.0583533	-0.123962		0.0390379
-0.174677	0.107954	0.269765				-0.0323536	0.0291609	0.132378	0.0471407		-0.00981809	-0.0530632	-0.0445216	-0.0670983				0.127161	-0.0441432	0.0255182	0.266277		-0.0501318	-0.028947	-0.00611111	-0.0712857				-0.0732907	0.00893592	-0.0299458	-0.111671		0.027513
-0.22542	-0.0932894	0.368966				-0.165102	0.0898005	0.424403	-0.0437267		-0.11866	-0.048053	-0.112518	0.061734				-0.00138126	-0.0929206	0.209788	0.231137		0.0587154	-0.0390037	-0.0632897	0.167962				-0.0728221	-0.0878257	0.148394	-0.0281377		0.0504302
-0.267446	-0.0552737	0.213925				-0.174739	0.0226902	0.196615	-0.0245066		-0.0640297	-0.0736709	-0.0975129	0.0242156				-0.0824032	-0.0915435	0.0569126	0.0725832		-0.00628399	-0.0865708	-0.0354244	0.0344155				-0.104888	-0.0273947	-0.01241	0.00912998		-0.0313609
-0.175199	-0.188665	0.330584				-0.114798	0.132674	0.0549664	0.31112		0.141817	-0.05212	-0.0889265	-0.0630309				0.0111715	0.00562164	-0.00245412	0.149195		0.0341162	-0.0138059	-0.0469274	-0.0770586				-0.0760264	-0.0163762	0.0106587	0.253988		0.00181748
-0.0446857	0.0819358	0.0978204				-0.133516	-0.00284327	0.149635	-0.0628081		-0.0239704	0.0456332	-0.0340446	0.0782451				-0.117572	-0.0715704	0.0544212	0.0370933		-0.0582249	-0.0305961	-0.0445013	0.0823066				-0.139761	-0.022761	-0.0576244	0.0477513		-0.108703
-0.0638158	0.0841846	0.314255				-0.246551	0.0572655	-0.0373653	0.137141		-0.0273818	0.0513422	-0.0365243	-0.0232805				-0.0677047	-0.0501732	0.0669526	0.345876		-0.0310053	0.199257	-0.0640325	-0.0399494				-0.0876885	-0.0568955	-0.0450488	-0.0509651		0.0437898
	-0.234297	0.247723				-0.212805	-0.0137629	0.171522	-0.0728689		-0.0580177		-0.111423	-0.00420993				-0.0668409	-0.042183	0.0415993	0.391442		-0.0131613		-0.0589628	-0.0376541				-0.153861	0.0326199	-0.0607861	-0.101391		-0.0522714
	0.12471					-0.129601	-0.34594	0.812621	0.131436		0.123725		0.0210004					-0.0108231	-0.131368	0.118054	0.128731		-0.026649		-0.0217732					-0.0309918	-0.0300736	-0.0631005	-0.034409		0.0129164
	0.0857849					-0.205889	-0.00668143	0.238787	-0.0437853		-0.286658		-0.00457439					-0.0758501	-0.129233	-0.0681904	0.153904		-0.123371		-0.0124166					-0.103658	-0.104855	0.0181937	-0.127834		-0.151187
	0.207453					-0.199827	0.0842286	0.401214	0.320226		-0.0531473		-0.00786564					-0.0350746	-0.0028122	0.176313	0.129671		-0.0312778		-0.0277916					-0.202535	-0.169115	0.0592904	-0.0921896		-0.0200632
	0.122401					-0.260127	-0.0786168	0.659013	0.0362744		-0.219564		-0.011099					-0.0852651	-0.140772	-0.0007065	-0.00356286		-0.0949988		-0.0871502					-0.121638	0.0235893	0.215466	0.0654007		0.0331547
	-0.213757					0.0100315	0.0164275	0.193612	-0.0348954		-0.113424		-0.13476					-0.0605403	0.0404313	-0.0140996	0.07559		-0.0235801		-0.0660548					-0.0561619	-0.0209294	-0.0931741	1.4199e-05		-0.109863
	0.00991503					-0.0994105	0.14593	0.310592	0.20997		-0.0974154		-0.0721207					-0.0162895	-0.0681856	0.00166414	0.21508		-0.0811785		-0.0484831					-0.015406	-0.00984466	0.060327	-0.0554946		-0.0584574
	-0.0465193					-0.0227462	0.0456551	0.0530006	-0.0244586		-0.045151		-0.0238843					-0.0269967	-0.0544095	-0.00823031	0.323881		-0.00254726		-0.0218521					0.0258138	0.043255	-0.0479123	0.0378783		0.0618037
	-0.0364254					-0.0491145	0.14031	0.0652219	0.0872453		-0.0402886		-0.104901					0.0164834	0.103264	-0.0102256	0.680774		-0.0790183		-0.0653972					-0.0305516	-0.0347734	-0.0655759	0.0239112		-0.00868507
	0.0311188					-0.0723701	-0.178953	0.00134962	-0.00287795		-0.0477702		-0.0848673					-0.0335312	-0.110355	-0.0391045	0.0382662		0.00447082		-0.0562677					-0.0443436	-0.0929374	-0.0511591	0.0958482		0.012746
	-0.198953					-0.0282914	-0.084154	0.013939	-0.0966233		-0.349114		-0.0619824					-0.0271492	-0.168628	0.124319	0.0295481		-0.0540038		-0.050091					0.0371494	-0.128336	-0.0240626	-0.0397005		-0.129883
	-0.230236					-0.12317	0.0415582	0.114763	0.0204657		-0.111755		-0.132089					0.00419278	-0.149003	0.0223714	0.0524583		-0.00973508		-0.0958457					-0.0835282	-0.0318342	0.0375754	-0.0366808		0.0257712
	-0.251703					-0.0947749	-0.142558	0.212205	-0.0377707		-0.0364851		-0.159605					-0.0219629	-0.126916	0.0375528	0.58467		-0.0500332		-0.0797311					-0.00602039	-0.0785207	0.00939503	-0.046374		0.0293636
	-0.0725484					-0.0396725	0.295135	-0.00582791	-0.0834471		-0.116636		-0.113248					-0.00421692	-0.116793	-0.0291521	0.108264		-0.0475128		-0.0512939					-0.0508136	-0.100203	-0.029747	0.0222073		-0.0177157
	0.0625225					-0.209853	0.124347	0.0021658	0.0114424		-0.082879		-0.0773581					0.0623286	-0.0659805	-0.0343405	0.17174		-0.0668222		-0.0359107					-0.0982857	0.0663189	-0.0136216	-0.0502882		-0.0939645
	-0.0774376					-0.0599541	0.29238	0.0853942	-0.00369946		-0.00098421		-0.104092					-0.0253554	-0.166397	-0.0114606	0.0337181		-0.15396		-0.0745978					-0.0240106	-0.017143	-0.00893592	0.0155243		-0.00226238
	-0.146168					-0.0507495	-0.0245972	-0.00381681	0.465241		-0.0859703		-0.0622817					-0.00786119	-0.0834408	0.00278598	0.220409		-0.121728		-0.064607					-0.0253311	-0.0883416	-0.0332967	0.00302439		-0.0407323
	-0.0513086					-0.123805	0.162859	0.185592	-0.0827056		0.0858343		-0.0861612					-0.0799822	-0.137874	-0.0559343	0.46428		-0.229374		-0.0502068					-0.0772475	0.0788188	-0.114028	-0.0231255		0.00322318
	0.0153543					-0.151024	0.0307426	0.121234	0.00486237		0.0594794		-0.0733839					-0.0445447	-0.0429916	-0.0729482	0.225761		-0.197052		-0.02731					-0.0932782	0.00764381	-0.0867514	-0.104921		-0.143443
	-0.192995					-0.0537501	0.0612077	0.638112	0.176998		-0.144065		-0.120972					-0.00941977	-0.0106851	-0.0684443	0.305671		-0.0363261		-0.0445983					-0.0264149	-0.0472354	0.089842	-0.0735699		-0.0127839
	0.0334688					-0.384378	0.1352	0.13824	-0.00740425		-0.212429		-0.080082					-0.207197	-0.107678	-0.0212895	0.153487		-0.0757991		-0.0661609					-0.147807	-0.0336328	-0.0807262	-0.0705361		-0.0551206
	-0.0358544					-0.107951	0.305905	0.318932	-0.0300597		-0.0149472		-0.127697					-0.0533111	-0.0990156	0.129464	0.0482669		-0.102355		-0.0457663					-0.0740338	-0.179201	-0.0820988	-0.00730777		0.00547609
	-0.0206541					-0.0204017	0.0645791	0.133412	0.0084338		-0.0241598		-0.0566252					-0.0303678	-0.0143722	0.0161053	0.100663		0.0274548		0.00257131					-0.00282561	-0.0280999	-0.0107629	0.0306936		-0.032601
	-0.201953					-0.0253121	0.233311	-0.017385	0.0636963		-0.0582311		-0.139446					-0.0345067	-0.118599	-0.0042459	0.454714		-0.0223058		-0.103992					-0.0192918	-0.0945608	-0.0355828	-0.0533363		0.020759
	-0.112762					-0.131199	0.0617972	0.00417689	-0.00293129		-0.00431559		-0.113946					0.0116759	-0.0916953	-0.00101076	0.150702		-0.0684753		-0.0714881					-0.0115154	-0.0607671	-0.057028	-0.0691304		0.062684
	0.103445					-0.176638	0.0208044	0.161146	0.00771098		-0.164889		0.0214313					0.0439355	-0.070065	0.0653499	0.0234532		-0.08802		0.0712498					-0.0093335	-0.0995967	0.0694711	0.0295624		0.0039142
	0.0940429					-0.0801638	-0.258356	0.0890697	-0.116724		-0.134549		-0.0539134					-0.0355341	-0.217443	0.0154319	0.234817		-0.0800608		-0.0395852					-0.055433	-0.163918	-0.0174695	0.0382427		-0.00186481
	0.00536556					-0.081436	-0.111133	-0.0038835	0.00533714		-0.166604		-0.0791503					-0.0815118	-0.181864	0.0162502	0.0185767		-0.0447351		-0.0956994					-0.153946	-0.180579	0.0691966	0.0254021		0.00759175
	-0.0121255					-0.135554	-0.226464	0.0940654	0.16806		-0.067249		-0.0719672					0.0206941	-0.223386	0.0591935	0.0252263		-0.114548		-0.00215096					-0.00458629	-0.163601	0.0618605	-0.10291		0.0982573
	-0.297528					-0.374541	0.134301	0.0320308	-0.0484877		0.0664782		-0.130922					-0.103919	-0.108398	0.021738	0.0949898		-0.0321844		-0.117263					-0.167539	0.0722447	0.0583296	-0.000118325		-0.000776214
	-0.157817					-0.107826	0.0988344	0.0865038	-0.0497386		-0.0535954		-0.106477					-0.0042597	-0.127544	-0.00934595	0.32591		-0.0240065		-0.0831014					0.033079	-0.00591153	-0.0250802	0.0868271		-0.000984466
	-0.099135					-0.131511	0.0354316	0.154641	-0.0102422		-0.293223		-0.125351					-0.0596717	0.035897	0.117724	-0.0475618		-0.118681		-0.0653334					-0.120342	-0.044656	0.0402022	0.033647		0.0948211
	-0.181163					-0.269105	0.149344	0.0451323	-0.0401606		-0.00385416		-0.104245					-0.206328	-0.00575756	-0.0438244	0.0748028		-0.0270229		-0.0525805					-0.225358	-0.0120408	-0.0491334	0.00988253		0.0425924
	-0.205518					-0.185696	-0.0265737	0.0161181	0.0541395		0.00479569		-0.104683					-0.103311	-0.137623	0.00408721	0.0462661		-0.0587416		-0.0807351					-0.112049	-0.00815971	0.00577901	0.0594466		0.0293068
	-0.128853					-0.241286	0.089259	0.157991	-0.0029473		-0.157487		-0.100707					-0.128282	-0.0885361	0.0308611	0.223782		-0.104512		-0.0312868					-0.126812	-0.123385	0.0181511	-0.0578753		-0.0100908
	-0.164418					-0.212968	0.00321935	0.168903	-0.023493		-0.0474768		-0.0837122					-0.146105	-0.176284	0.107512	0.119793		-0.116844		-0.0401508					-0.0847067	-0.0671188	0.0353793	-0.040666		-0.0785538
	-0.0241613					-0.145759	0.191806	0.212885	0.0268217		-0.0792356		-0.0701686					0.0524707	0.0211812	0.0162743	0.0779744		-0.0589431		-0.0384251					-0.0920381	0.00899272	0.0501983	0.0963641		0.0402827
	-0.109865					-0.0636883	-0.162781	0.00325403	0.0406433		-0.07197		-0.0787899					-0.0179454	-0.0808812	-0.113123	0.10087		-0.0272251		-0.0442062					-0.0390379	-0.118936	-0.266506	0.0472544		-0.0188327
	-0.154123					-0.032935	0.0105969	0.262965	-0.000845514		-0.0165182		-0.0748602					-0.0370926	-0.0237554	0.0256355	0.0269933		-0.0246592		-0.0783491					-0.0274846	-0.0504208	0.0177251	-0.040188		-0.0375612
	-0.123825					-0.0442494	0.228374	0.0142404	0.164099		-0.0779606		-0.123604					-0.03002	-0.0823128	0.00266455	0.164691		0.0489714		-0.0920201					-0.0020068	-0.150798	-0.0176352	0.0876033		-0.0221978
	-0.0971862					-0.0521605	-0.177032	0.124243	0.100643		-0.159767		-0.137209					-0.0281268	-0.143891	0.00638334	0.299422		0.000756176		-0.0508707					-0.0237408	0.0108812	0.0083443	0.125846		-0.0490387
	0.091026					-0.177579	0.106303	0.195108	-0.0253867		-0.0936813		0.00684176					-0.0419464	-0.0699835	-0.112522	0.132496		-0.215801		-0.0464499					0.0206312	-0.0397384	-0.138095	0.0322555		0.068534
	-0.0526903					-0.108151	-0.0125894	0.607482	-0.138376		0.0928571		-0.100322					0.0168001	-0.117101	-0.018645	0.285506		0.00336829		0.00318571					-0.0778296	-0.156043	0.0629774	-0.021928		0.0355544
	0.134842					-0.0667129	0.243428	0.0371626	0.00512909		-0.13605		0.0184641					-0.0452422	-0.109434	-0.00244515	0.112519		-0.000298745		-0.00329088					-0.062045	-0.0886682	0.00938083	-0.0386072		0.0490766
	0.0306007					-0.134874	0.0663688	-0.0174597	0.0176038		0.0347274		-0.0769186					-0.0271154	0.0153464	-0.00169312	0.0892136		0.0251429		-0.0250967					-0.06825	0.0387492	-0.0482814	-0.0101523		0.0834099
	-0.144041					-0.183613	-0.0261576	0.0530166	0.0911581		-0.14295		-0.028975					-0.0332662	0.0358597	-0.0881807	0.227141		-0.0280806		-0.0468555					-0.153667	0.0167785	0.0853788	-0.0335192		-0.015032
	-0.132406					-0.187611	0.0238291	0.157823	0.00431559		-0.0562307		-0.132681					-0.0329861	0.0689886	-0.209803	0.0649973		-0.0672693		-0.0902218					0.0145445	0.0866804	-0.0228273	0.00747342		0.11842
	-0.149773					-0.193681	-0.112131	0.177326	0.090774		-0.0792702		-0.0989586					-0.0609729	-0.181132	0.00289362	0.287337		-0.120941		-0.0734391					-0.0894113	-0.0976089	-0.041163	-0.0649085		-0.0257523
	0.012297					-0.0877361	0.12803	0.00537448	0.00938067		-0.0340926		-0.0332551					-0.0255975	-0.0494219	-0.00262592	0.0288892		-0.121166		-0.0462673					-0.154627	-0.0915885	0.0229977	-0.00439223		-0.0448216
	-0.0364991					-0.131924	0.0539235	0.200077	0.148349		-0.129454		-0.109961					-0.062348	-0.0368567	-0.0846206	0.110385		-0.0779627		-0.0494629					-0.0871726	0.0305989	-0.0464687	-0.00788993		0.0445802
	-0.0664408					-0.0821455	-0.0290409	0.769417	0.169361		-0.222591		-0.116067					-0.0322417	-0.131515	0.14463	0.414502		0.0422983		-0.0519169					-0.055291	-0.0984798	-0.0344469	0.012107		0.0476046
	-0.0797828					-0.211968	0.0959191	0.156473	0.423365		-0.0731836		-0.100988					0.051184	0.0208286	0.0101421	0.130828		-0.0822065		-0.0558629					-0.142937	0.00224818	0.0281094	-0.163095		0.0440217
	-0.0643091					-0.0889923	0.0978875	0.362891	0.105465		-0.141974		-0.117804					0.0250973	0.144325	-0.0159439	0.296115		-0.00474197		-0.0693753					-0.0266185	0.135852	0.0359614	-0.126826		0.0161916
	-0.0845568					-0.246863	0.0647551	0.109927	0.00941534		-0.0196042		-0.119818					-0.0277163	-0.0796062	-0.0403367	0.226244		-0.0210163		-0.0601423					-0.167847	0.0234663	-0.0170388	-0.0550118		0.000279248
	-0.115008					-0.175048	-0.153097	-0.0243279	0.339272		0.0158274		-0.11786					-0.0628378	-0.205892	-0.0164565	0.215238		0.012283		-0.0405365					-0.0599152	-0.17293	0.0471219	0.0768546		-0.068889
	-0.0264858					-0.0683186	-0.114003	0.0965219	-0.0554812		-0.0754374		-0.0729151					-0.00847248	-0.0588362	0.0261798	0.1097		-0.0391004		-0.0273348					-0.127001	0.0824017	0.0419771	-0.0551396		-0.024446
	0.0413053					-0.109261	0.134674	0.112168	-0.228713		-0.0669716		-0.0352226					-0.00376708	-0.102783	0.0751146	0.157195		-0.0644964		-0.0479232					-0.0935906	-0.132581	0.109309	0.078497		-0.0117568
	-0.167024					-0.0123866	-0.228515	0.0837272	-0.00936733		0.409309		-0.128736					-0.0133876	-0.20154	0.0114151	0.530194		-0.165576		-0.077221					0.00541456	-0.0524418	0.199586	-0.115736		-0.074384
	-0.157762					-0.108071	-0.0491892	0.0541155	0.0636696		0.235101		-0.120217					0.142883	-0.0810743	0.0545758	0.027488		-0.0688507		-0.0224697					-0.0267746	-0.0783881	-0.0264717	-0.0208536		0.126504
	0.276278					-0.0270058	0.025048	0.0246879	-0.021682		-0.0588392		0.00994386					0.0347599	-0.205122	-0.0257955	0.188289		-0.063447		0.0234136					0.0182505	-0.13943	-0.0228178	-0.04033		0.0509982
	-0.0276405					-0.110066	0.27647	0.102083	0.0268831		-0.188315		-0.0664294					-0.0437671	-0.150101	-0.0273796	0.00878572		-0.165517		-0.00903917					-0.0083585	-0.194129	-0.0364868	-0.0276881		-0.0682406
	-0.0527574					-0.146506	0.113272	-0.0124453	0.0447696		-0.0557025		-0.0713375					-0.0743798	-0.0382731	-0.0289762	0.162527		0.017461		-0.0501781					-0.138313	-0.168732	-0.0266563	0.0755105		0.0835424
	0.0954868					-0.0643764	0.226976	0.0306332	0.160202		0.188171		-0.0970873					0.00741066	0.0530041	-0.0328488	0.307784		-0.0587147		-0.0252595					-0.0470177	-0.145786	0.0466817	0.106185		0.0173749
	-0.062386					-0.161194	-0.0084578	-0.0659954	0.404452		-0.116315		-0.0748893					0.0549028	-0.0586457	-0.0455444	0.499491		-0.0854224		-0.072575					0.0117284	-0.107614	-0.0136263	-0.20173		-0.0271344
	-0.11157					-0.212755	0.09996	0.130868	0.284215		-0.247205		-0.138875					-0.0288982	0.0375197	0.0537885	0.562096		-0.0217808		-0.0872055					-0.221377	-0.0410399	-0.0146108	-0.0504681		0.00319005
	-0.18615					-0.098221	0.13584	0.0199989	0.0515417		-0.119236		-0.122779					-0.013004	-0.237264	0.0224045	-0.0226667		-0.103768		-0.0875122					-0.0482152	-0.248029	-0.00636117	-0.045399		-0.0990903
	-0.139033					-0.251323	0.197239	0.00485704	0.0553878		-0.111061		-0.0829222					0.0481186	0.0740866	0.030178	0.181017		0.100274		-0.0359154					-0.137967	0.201233	-0.0167359	-0.0284407		-0.0911767
	0.0470847					-0.11786	-0.101616	0.570548	-0.0477995		-0.152083		0.037279					-0.049424	-0.182093	-0.0319312	0.176702		0.0975929		0.00301517					-0.0688322	-0.183982	0.0543539	-0.00371541		0.162427
	-0.0805588					-0.153657	0.156228	0.188995	-0.0832471		0.212627		-0.103523					0.0365779	-0.168381	-0.0558397	0.125707		0.00921624		-0.0553827					-0.0460569	-0.115878	-0.0538522	-0.101078		-0.0473538
	-0.0488426					-0.0758375	-0.0458204	0.223925	-0.0296997		0.503414		-0.0494419					-0.0208521	-0.184438	-0.0134918	0.335063		-0.0963848		-0.0177157					-0.0311148	-0.039426	-0.00310486	-0.0194811		0.166077
	-0.0698151					-0.0171637	-0.0207351	0.244946	-0.0505228		0.057695		-0.0944983					-0.0140845	-0.0357176	-0.0588127	0.339771		-0.0345826		-0.0797427					0.00234757	0.0201248	-0.049389	0.0950199		-0.0472638
	-0.212299					-0.104905	0.0316921	0.545023	0.102449		-0.134314		-0.153294					-0.0269084	-0.0316863	0.0402353	0.11964		-0.120236		-0.129971					-0.0259653	0.128331	-0.158305	-0.117071		0.0337464
	-0.178508					-0.28848	-0.0147898	0.195154	0.165793		-0.0262883		-0.116775					-0.070154	-0.045076	-0.0110915	0.218733		-0.00473093		-0.091649					-0.122945	-0.0239348	-0.0540273	0.0558779		-0.00414612
	0.0262349					-0.309005	-0.0577136	-0.000370746	0.0379334		-0.0780193		-0.100286					0.0537678	-0.0684526	-0.00602526	0.285237		0.0208487		-0.0324429					-0.0909779	-0.0521672	0.00938083	-0.0528819		0.0423699
	0.0683791					-0.0522805	0.210277		0.0451163		-0.189808		-0.0281141					-0.0475922	0.128145		0.260906		-0.0878365		-0.00973179					-0.0478034	-0.0271391		-0.00225765		0.0322365
	-0.05175					-0.17101	-0.0295956		-0.0766163		0.0990051		-0.0752564					-0.0179426	-0.0609729		0.113902		-0.0731262		-0.0325548					-0.0721406	-0.0844984		-0.0590443		-0.0914796
	0.0401975					-0.199893	-0.0587832		0.25937		-0.0394351		-0.0578729					0.0630924	-0.171464		0.42141		-0.00325376		-0.033831					-0.0862307	-0.158172		-0.0958198		-0.039355
	0.107615					-0.232391	0.246429		-0.056036		0.0598128		-0.0482533					0.043743	-0.149488		0.0193191		-0.166977		-0.0346795					-0.0933776	-0.16212		0.0636969		-0.00181748
	0.152543					-0.0708018	0.124485		0.106148		-0.0460392		-0.00476608					-0.00856563	-0.0934912		0.140104		-0.0480372		-0.00268371					-0.0029534	0.0116953		0.0396106		0.000179854
	0.198618					-0.159815	-0.188435		0.230855		-0.0413448		0.018724					0.033923	-0.164798		0.452788		-0.0899898		0.0102096					0.0168543	-0.176021		0.0449541		-0.0460049
	-0.0667501					-0.181356	0.0947669		0.0961165		-0.211829		-0.0599152					0.00159997	0.109789		0.0422817		0.048663		0.0118898					-0.0929658	-0.00200206		0.0213885		-0.0226285
	0.0330209					-0.118615	-0.00372346		-0.0297183		-0.143684		-0.0363413					-0.0575522	-0.116335		0.078832		-0.0500249		-0.00764439					-0.101495	-0.0914796		-0.00039284		0.0123153
	-0.130935					-0.106887	0.127451		-0.0477515		-0.0929345		-0.0799718					-0.0442501	-0.038883		0.596204		-0.00733753		-0.0439855					0.00655049	-0.0409737		0.0349249		-0.0830407
	-0.0532551					-0.192646	0.106977		-0.280799		-0.0911101		-0.107006					-0.0512268	-0.0381579		0.682651		-0.0916926		-0.0614565					-0.0949584	-0.0365152		0.0938319		-0.0571274
	0.0366956					-0.0896725	0.226176		0.0658807		-0.0897631		-0.0568853					-0.0126832	-0.105106		0.0783567		0.0169408		-0.0375049					0.0294346	-0.138157		0.0153539		-0.00707585
	-0.0281797					-0.0918383	0.154225		-0.00491838		-0.104012		0.0364619					-0.0471692	-0.0987341		0.00538361		-0.018763		-0.00933325					0.0024233	-0.014909		0.0323833		0.001046
	0.192148					-0.0696335	0.158034		-0.105414		-0.142241		-0.0264617					-0.0600981	-0.0595599		0.0525535		-0.0928606		-0.0125121					-0.0601944	-0.0683778		-0.0255441		0.0368086
	0.281733					-0.0986637	0.244284		0.165625		-0.0568495		0.157885					-0.00186905	-0.119726		0.23959		-0.0678599		0.0898012					-0.0471171	-0.0778107		0.0390142		-0.00407512
	-0.0785658					-0.29506	-0.0659474		-0.000410754		-0.137395		-0.0759009					-0.0164165	-0.184395		0.101308		-0.0958446		-0.0527604					-0.196453	-0.0598773		-0.0189462		0.0142416
	-0.0998475					-0.225782	0.0492292		0.110629		-0.0928491		-0.124509					-0.000578861	-0.0313309		0.136838		-0.0632414		-0.0634205					-0.147078	-0.0522193		0.0259227		-0.0475052
	0.0205169					-0.171247	0.283114		-0.0538995		-0.15777		-0.0945326					0.0458528	0.0244653		0.162931		-0.0985457		-0.071618					0.00659308	0.0209814		-0.0290276		-0.0518785
	-0.099897					-0.0452336	0.214147		0.0505014		-0.140009		-0.122345					-0.0101139	-0.130589		0.0248496		-0.0401339		-0.0634183					-0.0171382	-0.0305989		0.0324543		0.0338647
	0.00919839					-0.162373	0.0602102		0.0802038		0.0117625		-0.120807					-0.00872707	0.0265814		0.0646593		-0.0274749		-0.0399586					-0.0387539	0.0210761		-0.0391846		0.00937609
	0.112208					-0.0652939	-0.0182839		0.0666729		-0.122399		-0.0451315					-0.0255906	-0.228375		0.0358611		-0.0282669		0.00871982					-0.075714	-0.175041		0.00663095		-0.031697
	-0.203592					-0.115486	0.0814974		0.096874		-0.081036		-0.122617					-0.00236374	-0.0607949		0.205247		-0.0161301		-0.0623967					-0.0679802	-0.00745449		0.217283		-0.0510787
	0.02905					-0.144687	0.168089		-0.0117652		-0.155249		-0.0873899					0.0113599	-0.115205		0.0310225		0.025127		-0.0369697					-0.142662	-0.0647097		0.0138062		0.163833
	-0.108772					-0.0973781	-0.0122639		0.0542329		-0.0985677		-0.0549968					-0.00831311	-0.102531		0.056767		-0.0342259		-0.0406778					-0.0275935	-0.0443294		-0.00250376		0.0441969
	-0.17095					-0.126024	0.271543		-0.0817908		-0.00314467		-0.0992393					0.00218505	-0.0605113		0.0914428		-0.0990535		-0.084722					-0.0990667	-0.0948827		-0.00799406		0.0191734
	0.184088					-0.0545343	-0.182314		-0.0216473		-0.0455164		-0.0192257					-0.0157997	-0.171965		0.172547		-0.0361805		-0.0168793					0.00443956	-0.174397		-0.035578		0.107648
	0.0789934					-0.196044	0.104836		-0.0197509		-0.0487011		-0.0156753					-0.137398	-0.115635		0.0700732		0.0111384		-0.0301413					-0.0795382	0.0746822		-0.0114823		0.0456026
	0.20662					-0.14039	-0.0757495		0.246036		-0.09669		-0.0966514					-0.0576143	-0.078881		0.289229		-0.052212		-0.0723419					-0.0232391	-0.0580835		0.0229835		-0.0213411
	-0.0532981					-0.0269764	0.0697082		0.0245972		0.0362691		-0.0690422					-0.0157472	-0.0499228		-0.00606252		-0.01154		-0.0357621					-0.057473	-0.0303055		-0.018454		-0.155939
	-0.0393254					-0.308607	-0.00722821		0.0384215		-0.187627		-0.0967216					-0.0281986	-0.0424894		0.373499		-0.0809736		-0.00766213					-0.216005	-0.0500185		-0.0183262		-0.0283365
	-0.122403					-0.0882455	0.0470207		0.0799691		-0.240163		-0.103285					-0.0559563	-0.0887803		0.3883		-0.0212081		-0.04437					0.0448263	-0.0871205		0.0328329		-0.0266563
	0.0339653					-0.0900192	0.00932999		-0.0790862		0.112805		-0.0443573					-0.0113323	0.00215331		0.185347		0.105772		0.0226472					-0.0507095	0.0227516		-0.180896		-0.11816
	0.0940723					-0.363619	-0.148282		0.064011		-0.0241518		-0.0601756					-0.104719	-0.151601		0.0136429		0.0131675		-0.0472502					-0.1037	0.00814078		-0.00219612		0.0155479
	-0.185458					-0.326152	0.0192894		0.0500987		-0.062648		-0.123427					-0.0959764	-0.0509632		0.089017		-0.0550187		-0.0932408					-0.184777	-0.0824964		0.111562		-0.0106493
	0.126659					-0.043724	-0.0424811		0.309722		-0.0662461		0.0118003					-0.0471858	-0.208732		0.452959		-0.0250511		-0.00167862					-0.00156663	-0.200372		0.18879		-0.0162011
	-0.263379					-0.0940494	-0.0772431		-0.0197082		-0.0297957		-0.130303					-0.0401111	-0.0943219		0.114341		-0.020314		-0.117702					-0.0529009	-0.0594466		-0.0102044		0.0338978
	-0.23978					-0.205092	0.631671		-0.0428811		-0.101224		-0.126374					0.0180972	-0.0828765		0.0595806		-0.0930393		-0.105403					-0.123437	0.00186007		-0.0527305		0.0318532
	-0.112999					-0.109277	0.240025		-0.0719193		-0.0563294		-0.107688					-0.0803934	0.0350994		0.0828599		-0.12176		-0.085998					-0.168348	-0.0151456		0.0425876		-0.0239254
	0.0513678					-0.179764	-0.0767177		-0.0214552		0.396605		-0.0740017					0.342532	0.0719719		0.325779		-0.222698		-0.0113461					-0.208451	-0.0678572		-0.0138867		0.0890942
	-0.150294					-0.220044	-0.230641		0.0385949		-0.27157		-0.114674					-0.0660557	-0.0684677		0.257337		-0.103039		-0.0426249					-0.040524	0.0876459		-0.0701243		0.00367282
	-0.0231684					-0.163566	0.090486		0.178825		-0.0268431		-0.0987473					-0.060799	-0.183715		0.431523		-0.0278316		-0.049657					-0.0744834	-0.105224		0.275935		0.0509793
	-0.00646371					-0.0341406	-0.0453537		0.0399552		-0.0382028		-0.108092					-0.0120436	-0.0114503		0.015385		0.0430841		-0.0292295					0.0169158	-0.106147		0.0645393		-0.0571464
	-0.145313					-0.141633	0.085925		0.00270458		-0.102481		-0.0778626					-0.029475	-0.0606114		0.019495		-0.0473493		-0.0349944					-0.0491145	0.0374996		0.0245738		-0.0141754
	0.00145205					-0.0994932	-0.0133068		-0.145596		0.0465246		-0.0868794					-0.0735188	0.222124		0.185371		0.125114		-0.0620164					-0.125131	0.0208584		0.0553242		0.0350669
	0.0243825					-0.419409	-0.135119		-0.00443828		0.110061		-0.049277					0.0487989	-0.133158		0.0603299		-0.0656666		-0.0384058					-0.169092	-0.242491		-0.0375801		0.0186575
	-0.120904					-0.150056	0.176006		0.000226715		-0.0253281		-0.100083					-0.0691439	0.0622417		0.0178633		-0.0675149		-0.0589891					-0.150524	0.0204797		0.0847777		-0.0546331
	0.0685797					-0.276102	0.217542		-0.0589859		-0.1207		-0.0174735					-0.177011	-0.0554658		0.0895061		-0.0421706		-0.0383544					-0.274269	0.108817		-0.122448		0.0463977
	-0.136412					-0.0497946	0.154241		0.198877		-0.0674624		-0.0941983					-0.0418691	-0.0926447		0.315619		0.185809		-0.0612712					-0.040595	-0.00322791		0.275617		-0.0693812
	0.00228908					-0.15833	0.0274459		0.0179852		-0.0545716		-0.0555432					-0.0659874	-0.0512751		0.154294		-0.0237995		0.00136126					-0.0897521	-0.048059		0.011009		-0.0196846
	-0.0319163					-0.424424	0.0949456		0.0777366		-0.145071		-0.0645497					-0.215319	-0.0571596		0.51163		-0.0645199		-0.0398866					-0.306855	-0.0348681		-0.129188		-0.0416978
	-0.15552					-0.104121	0.157162		0.000952203		-0.0227915		-0.127006					0.00673038	-0.0811834		0.590671		0.0333732		-0.0649585					-0.0752501	-0.0634176		0.088654		0.0704083
	0.14506					-0.0243519	-0.0272885		0.00953003		-0.102974		0.134667					-0.043427	-0.0664276		0.212056		-0.054168		0.126291					-0.0602986	-0.065945		0.18782		0.0499238
	0.123464					-0.138491	0.0911528		-0.0357009		-0.054841		0.0600444					-0.000246309	-0.139301		-0.00143163		-0.049742		0.0153324					-0.0313183	0.0233243		0.0269592		0.0386308
	-0.144405					-0.174773	-0.115374		-0.0114798		-0.0878827		-0.089247					-0.0286188	-0.159367		0.258743		-0.0181213		-0.055469					0.034002	0.04742		0.0536203		-0.0131909
	0.0726642					-0.0237437	-0.136146		0.58306		-0.00732956		-0.0148078					-0.030325	-0.0498759		0.674443		-0.0284787		-0.0226236					0.037954	-0.110076		-0.150926		0.03058
	-0.0292836					-0.154433	0.281583		-0.0142084		0.121434		-0.0902121					-0.0360833	-0.138727		0.426008		-0.0270823		-0.0221953					-0.0365483	-0.149582		0.133764		-0.0235751
	-0.195117					-0.285661	-0.00747893		-0.0369439		-0.0707244		-0.0139325					-0.0788872	-0.0386526		0.136528		0.118669		-0.0175257					-0.158068	-0.0614439		0.0799642		-0.0367282
	0.0557878					-0.279377	0.300621		0.210621		0.068636		-0.0797346					-0.0265717	0.0221775		0.09725		-0.145806		-0.0365018					-0.195819	-0.150855		0.17328		-0.0467196
	-0.142347					-0.217529	-0.0863971		0.0558146				-0.0677212					-0.00657583	-0.0929041		0.343439				-0.0349248					-0.127744	-0.083424		-0.00236177
	-0.102672					-0.112123	-0.295223		0.336808				-0.0721788					-0.0247365	-0.151467		0.312056				-0.0656132					-0.0948306	-0.16326		-0.0361839
	0.221422					-0.147357	-0.0284407		-0.0392084				0.0898237					-0.125838	-0.0765332		0.139074				-0.0325879					-0.140627	-0.00426918		0.0441117
	-0.16903					-0.138896	-0.13665		-0.0250907				-0.108459					-0.0430227	-0.130194		0.0397579				-0.121912					-0.0889901	-0.0674312		0.00820704
	-0.133579					-0.112011	0.188003		0.119724				-0.0926744					-0.0311785	-0.0431531		0.181615				-0.0635207					-0.0446134	-0.0379067		0.0858899
	0.306191					-0.181807	0.196903		-0.0464446				0.0648716					-0.0660895	-0.170491		0.0773335				-0.0123461					-0.0139103	0.030987		-0.0576623
	-0.280717					-0.136378	-0.111904		0.0419663				-0.121056					-0.115145	-0.134956		0.220007				-0.0997998					-0.114108	-0.0288524		0.00678714
	-0.0242479					-0.0918383	0.481516		0.275341				-0.00792793					-0.031293	0.0876661		0.143685				-0.00387032					-0.00674454	-0.2121		0.0384794
	-0.15897					-0.100787	0.0262536		-0.00229649				-0.112089					-0.0391735	-0.0675004		0.0737637				-0.0812754					-0.0524938	-0.0292263		-0.0762346
	-0.125486					-0.149456	0.0635922		0.310101				-0.0961592					-0.105945	-0.111627		0.226947				-0.00513976					-0.124473	-0.094433		0.427202
	0.136033					-0.0931105	0.1165		0.00565454				-0.0611043					-0.0430061	0.0671913		0.0672928				-0.0599254					-0.0497629	0.0685435		-0.0447554
	0.117484					0.0249093	-0.00233917		0.00153633				-0.0092948					-0.00737134	-0.0126998		0.0898249				0.0454951					-0.0454606	-0.0275177		0.000160922
	0.0429313					-0.0698256	0.0503814		-0.157999				-0.0696217					-0.034257	-0.0450684		0.292706				-0.0309138					-0.00623338	-0.0313373		-0.118311
	-0.0985594					-0.103774	-0.0157074		-0.0714312				-0.108619					0.000174555	-0.0470692		0.0820844				-0.0733087					-0.123839	-0.0520253		0.0904431
	0.0505058					-0.0801344	-0.265467		-0.0139176				-0.0843366					-0.0550546	-0.124063		0.125912				-0.0524774					-0.0565311	-0.18898		0.00935243
	-0.0443118					-0.282319	0.0618212		0.275016				-0.139135					-0.0720361	-0.176182		0.295164				-0.0738793					-0.167894	-0.22346		-0.0356632
	-0.224576					-0.168948	-0.00808439		-0.0571375				-0.125668					0.0665939	-0.10256		0.0264103				-0.0753783					-0.0719276	-0.0746443		-0.0608523
	0.160391					-0.0446922	-0.19247		0.145844				-0.0752554					-0.0337789	0.00724025		0.299629				-0.0478726					-0.0619693	0.015193		-0.0594513
	-0.188886					-0.235135	0.20128		0.1228				-0.136935					-0.114655	0.00454534		0.294026				-0.0820452					-0.0374097	0.122495		-0.0606725
	0.0291528					-0.209845	-0.117764		0.0282807				-0.0351609					-0.056627	-0.061449		0.405499				-0.0131864					-0.0777586	-0.0352751		-0.143893
	-0.00237688					-0.0666836	0.295751		0.0163768				-0.0717524					-0.0106327	-0.0246006		0.0758349				-0.0585665					-0.0752975	-0.0142748		-0.0185392
	0.278787					-0.217553	-0.174816		-0.0414995				0.00266571					0.0889556	-0.274882		0.106272				-0.017903					-0.104992	-0.202076		-0.127512
	0.0134526					-0.0604422	0.150315		-0.104817				-0.0804954					-0.00106044	-0.0495785		0.134295				-0.0419768					-0.0200964	-0.0623669		0.0411961
	-0.1939					-0.0940307	0.118431		-0.0669289				-0.109438					-0.101232	-0.141092		0.311365				-0.0815768					-0.0885688	-0.0476804		-0.0970457
	0.062774					-0.0662328	0.362323		0.148762				-0.0652635					-0.0159659	0.053565		-0.105215				-0.0330342					-0.0236509	-0.00948022		0.141124
	-0.0868543					-0.123354	-0.193284		-0.0272245				-0.0592272					-0.0391901	-0.181691		0.567556				-0.0355638					0.000586893	-0.0339546		-0.0748336
	0.0571076					-0.118636	0.0162968		-0.0513043				0.00422373					-0.065512	-0.118004		0.127078				-0.0497846					-0.0509367	0.05788		-0.0420623
	-0.0823561					-0.0212259	0.300843		-0.0327403				-0.0172976					-0.0643053	0.205085		0.385121				0.00863361					-0.143959	0.00136784		0.165296
	0.260911					-0.195212	0.46754		0.0984983				-0.0197086					-0.00688562	0.0332745		0.311373				-0.0498693					-0.0698592	-0.0169868		-0.0305611
	-0.0411534					-0.108556	-0.175147		-0.0901179				-0.0960611					0.0184815	-0.164489		0.140578				-0.0468699					-0.00377694	-0.115277		-0.088512
	0.030913					-0.154913	0.129345		-0.118737				-0.0706618					0.0130489	-0.0309453		0.0740645				-0.0149106					-0.0799973	0.0484708		-0.0966575
	-0.0685048					-0.240355	-0.0771951		-0.0543796				-0.0640129					0.0738948	-0.216404		0.150307				-0.0461361					-0.0597022	-0.127678		-0.00638483
	0.12574					-0.103467	-0.0854529		0.0953964				-0.0898483					0.0996986	-0.10872		0.180663				-0.0227957					0.0735415	-0.0942816		-0.00602986
	0.149667					-0.15092	-0.0280113		0.165123				-0.0330357					-0.00439976	-0.0498048		0.333325				0.0203911					-0.0152924	-0.0276124		-0.137688
	-0.136379					-0.186509	0.0363598		0.180615				-0.0972911					-0.0399131	-0.11953		0.154566				-0.0960795					-0.0718045	-0.124071		-0.181483
	-0.160219					-0.0585645	0.167628		0.314982				-0.0913335					-0.0571934	-0.223571		0.537423				-0.076177					-0.0602938	0.142767		0.0635028
	-0.00331314					-0.134127	0.0191748		-0.0701776				-0.0202944					-0.111813	-0.144352		0.279597				-0.0583432					-0.0540746	-0.0885972		0.12454
	0.0251625					-0.273757	0.119415		0.115723				-0.120963					0.0748945	-0.0249269		0.227117				-0.0676084					-0.144996	-0.0209767		-0.00165655
	-0.114795					-0.0677184	0.0951643		0.00287528				-0.132557					-5.17456e-05	-0.0649207		0.0132289				-0.055363					-0.00857148	-0.0385125		0.0191545
	0.110598					-0.093548	0.0210045		-0.0917769				-0.0209051					-0.0150545	0.109895		0.236657				0.00945919					-0.131989	0.0187569		0.0189746
	-0.0529609					-0.240126	0.408362		-0.135696				-0.0810862					0.0448517	-0.146742		0.189848				-0.0565628					-0.0350195	0.0881949		-0.0811901
	0.0859763					-0.248904	0.0209405		0.141275				-0.060089					-0.0175017	-0.0579296		0.468913				-0.01415					-0.085677	-0.0551206		-0.0808256
	-0.0339353					-0.0432732	0.126987		0.189339				-0.0949095					-0.0167725	-0.00525184		0.179826				-0.0515236					-0.0500563	-0.00893592		-0.145398
	-0.0122155					-0.0378827	0.226083		0.0617172				-0.0792238					-0.0159066	-0.0390045		0.182487				-0.04309					-0.0422753	0.0997719		-0.0525175
	-0.0478239					-0.235712	0.00501174		0.0333965				-0.0481852					-0.0592812	-0.000449152		0.299276				-0.0297414					-0.127985	-0.0136263		-0.021857
	0.0179868					-0.153086	-0.0514883		-0.0990371				-0.0695415					-0.0120622	-0.0319471		0.0570699				0.00407983					-0.116494	0.0535351		0.034125
	0.0652483					-0.144169	-0.121583		-0.103473				-0.0502789					0.0322127	-0.15965		0.153573				-0.013072					-0.0943952	-0.0265948		0.00665935
	0.0346671					-0.0370266	0.102787		0.0619759				-0.0268593					-0.0890977	-0.155413		0.00523183				0.0136706					-0.0426018	-0.0106729		0.204707
	-0.204229					-0.22823	-0.111557		0.100248				-0.0870548					-0.146615	-0.0860185		0.291107				-0.064181					-0.0158651	0.0395916		0.121151
	-0.195997					-0.178038	-0.295119		0.0721434				-0.13228					-0.0487734	-0.206344		0.259564				-0.074827					-0.112215	-0.220544		0.000156189
	-0.0633579					-0.0526779	0.0526966		-0.00829777				-0.0998474					-0.0128881	0.0625756		0.0988286				-0.0350312					-0.00311905	-0.0097642		0.0165513
	-0.0266306					-0.0381655	0.0835138		0.0879841				-0.0484201					-0.080748	0.00220643		0.215176				0.0124833					-0.0325584	-0.0516277		-0.102347
	-0.0886859					-0.123346	0.438091		-0.0299691				-0.0969809					-0.0274818	-0.0779241		0.200989				-0.0548494					-0.116981	-0.135714		0.0193391
	-0.0717571					-0.0137576	-0.0449749		0.0573482				-0.092744					-0.0358714	-0.0184897		0.0922894				0.00451544					-0.065874	-0.0574777		0.0415227
	0.234245					-0.0531953	0.0932332		0.138331				0.078784					-0.034081	-0.0233814		0.273983				-0.0402974					-0.0444098	0.0058358		0.0340919
	0.0746617					-0.40454	-0.00241385		-0.219076				-0.0826933					-0.0376881	0.0258017		0.253416				-0.0444981					-0.160435	0.0083443		0.0133329
	0.0510246					-0.261269	0.213512						-0.0287909					0.0114158	-0.0978896						-0.0916942					-0.164406	-0.126352
	0.0594908					-0.115606	0.0726048						-0.0162506					-0.0713945	-0.214913						0.0780811					-0.0653155	-0.14103
	-0.0597097					-0.20124	0.183239						-0.105933					0.0281027	-0.0414614						-0.105482					-0.0190504	-0.00134418
	-0.155772					-0.40761	-0.226992						-0.120895					-0.116243	-0.174664						-0.071393					-0.316951	-0.213127
	0.0711711					-0.108588	0.206783						-0.0573335					-0.0544405	-0.081064						0.0219015					-0.10167	-0.0666834
	-0.196434					-0.217983	0.0537368						-0.135112					0.133406	-0.0745723						-0.0738973					-0.141711	-0.0590916
	0.0148956					-0.180454	0.000352075						-0.0647814					-0.026727	-0.0542791						0.0433001					-0.0798128	0.0262682
	-0.193915					-0.210114	-0.0378027						-0.107485					-0.0762703	-0.0715207						-0.106287					-0.198077	-0.112437
	-0.0904087					-0.348818	-0.0995972						-0.0638077					-0.0887679	-0.0838024						0.00206857					-0.321206	0.0735605
	-0.246241					-0.0756028	0.0307399						-0.132843					-0.0488789	-0.088543						-0.0975644					-0.106119	-0.217108
	-0.122059					-0.0890883	-0.112485						-0.109425					-0.0260046	-0.104341						-0.028244					-0.0351521	-0.0241194
	-0.0369967					-0.0429345	0.207474						-0.0712339					0.00298883	-0.148655						-0.067629					-0.0343569	0.163526
	0.0824258					-0.117734	0.210645						-0.0300919					-0.0715207	0.00171588						-0.0225055					-0.0653108	0.0424172
	0.194444					-0.295466	0.527966						-0.0343191					-0.111225	-0.0507645						-0.0299409					-0.216578	-0.117852
	0.146341					-0.186304	0.0496719						0.0341602					0.0543957	-0.0219629						0.00467887					-0.169129	-0.0694901
	0.199297					-0.119988	-0.195778						0.0341068					0.00954189	-0.109899						0.0446694					-0.0448737	-0.0634365
	-0.00543084					-0.0999733	0.535442						-0.0338834					-0.0821541	0.155536						-0.0380975					-0.0567015	0.151168
	0.039114					-0.426494	-0.0256028						-0.103421					-0.130562	-0.0824108						0.00154933					-0.176513	-0.0502362
	0.0933676					-0.175499	0.0413235						-0.0601861					-0.019931	0.00718022						0.0225443					-0.103393	-0.0519353
	0.094291					-0.104542	0.00484103						-0.104988					-0.00862013	-0.0920051						-0.0548875					-0.0718944	-0.0745923
	-0.10556					-0.158055	-0.0606956						-0.111915					-0.0420568	0.0143501						-0.0544952					-0.11	0.0207685
	0.0324224					-0.0891844	0.134415						-0.0439071					0.00236995	-0.00573617						-0.0353704					-0.0901071	0.0253121
	-0.03429					-0.143012	0.184231						-0.0810146					-0.0935975	0.0125804						-0.0443484					-0.0721406	-0.04742
	-0.0147653					-0.158906	0.048229						-0.0447603					-0.0161012	0.047982						-0.0420553					-0.113801	0.0284028
	-0.108448					-0.156585	-0.0232503						-0.115038					0.00138333	-0.0704148						-0.0307626					0.00165182	-0.0600051
	-0.199411					-0.0391043	0.0556919						-0.0786064					-0.0967885	-0.0590252						-0.0893946					-0.11256	-0.0751981
	-0.0253035					-0.0548784	0.231351						0.0188826					-0.107659	-0.193929						-0.0476632					-0.132146	-0.11762
	-0.224805					-0.0979542	0.0433052						-0.0841119					-0.0407438	-0.0997883						-0.102566					-0.0785585	-0.152242
	-0.0676985					-0.132788	-0.0496746						-0.0168331					0.00800539	0.0164993						-0.0231579					-0.0703136	-0.0810907
	-0.0339341					0.00170436	0.0389203						-0.0994661					0.14181	-0.0664586						-0.0923286					-0.0521814	-0.0620024
	-0.0735551					-0.0881708	-0.00679078						-0.0671406					-0.0251318	-0.110103						-0.0223858					-0.0813983	-0.0279579
	0.17117					-0.0399899	0.0345434						0.0351752					0.0327522	-0.0311095						0.10626					-0.0299221	0.031839
	0.0411147					-0.100579	-0.0249013						-0.0895928					-0.0275342	-0.0807073						-0.0581389					0.0390379	-0.02145
	-0.0879151					-0.214712	0.0406407						-0.0843942					-0.152452	-0.1704						-0.0755827					-0.186859	-0.143287
	-0.0340849					-0.16024	0.0947269						-0.0928599					-0.00214158	-0.0261122						-0.028875					-0.0930226	-0.126376
	0.118252					-0.355433	0.0132162						-0.0441948					-0.112229	-0.0204899						0.0628251					-0.161689	-0.050435
	0.108637					-0.0711565	-0.0434546						0.0257828					-0.0157734	-0.147119						-0.0202727					-0.0266847	0.082255
	-0.204425					-0.0926384	0.0515363						-0.100817					-0.00655996	-0.037152						-0.0401294					-0.0480921	-0.00951808
	-0.123753					-0.26308	0.105823						-0.0989487					-0.0437658	-0.0432124						-0.0359268					-0.12107	-0.136491
	-0.144429					-0.37628	-0.023637						-0.0960996					-0.19949	-0.146805						-0.0212573					-0.182084	-0.0435579
	-0.135218					-0.179241	-0.0540489						-0.0815194					-0.047982	-0.0781621						-0.0679345					-0.0893403	-0.0778628
	0.00606916					-0.0717486	0.0245466						-0.0606519					0.0403574	-0.0712165						-0.0097063					-0.0757376	-0.0870448
	-0.173409					-0.0847621	0.155807						-0.128917					0.00329516	-0.180708						-0.0978059					-0.0635265	-0.168547
	-0.0730092					-0.227763	0.221477						-0.10694					-0.0858287	-0.0140031						-0.0780724					-0.159891	-0.000118325
	-0.02361					-0.234773	0.101419						-0.0820594					-0.199729	0.0145702						-0.018906					-0.106976	0.045328
	0.0491924					-0.286578	-0.119385						-0.0298501					-0.0432545	-0.133265						0.0362649					-0.244058	-0.00780947
	-0.14838					-0.0301424	-0.0839646						-0.0504666					0.0289775	-0.0782863						-0.0565712					-0.139236	-0.0463646
	-0.0683911					-0.150603	0.0208444						-0.0745724					-0.0715014	-0.110844						-0.0263193					-0.103322	0.0419771
	-0.00509403					-0.300475	0.0545316						-0.0369152					0.00450808	-0.233905						-0.0175188					-0.131653	-0.202005
	0.0180573					-0.183685	-0.182644						0.0610545					-0.112734	-0.104521						0.0163815					-0.0537386	-0.136893
	0.00401386					-0.143444	-0.19291						-0.061236					-0.0890694	-0.188129						-0.0387566					-0.123134	-0.186244
	-0.085783					-0.0648645	0.0736744						-0.0859137					-0.0786361	0.0289437						-0.0407307					-0.0467006	0.05983
	0.0807465					-0.358466	-0.067257						-0.0505013					-0.0980745	-0.0825743						-0.031022					-0.19056	-0.0291459
	-0.12877					-0.255065	-0.073517						-0.125843					-0.0240762	-0.0491908						-0.0313625					-0.0946366	-0.0358147
	-0.170842					-0.126054	-0.0424784						-0.0651715					-0.0578875	-0.0919754						-0.0373873					-0.0828703	-0.190702
	-0.259536					-0.0696495	0.0839139						-0.152489					0.00193253	-0.0841784						-0.0827414					-0.000941869	-0.126906
	-0.110457					-0.306313	0.255828						-0.111782					-0.0518539	-0.0650304						-0.110502					-0.26069	-0.193112
	-0.0917703					-0.213099	-0.0950923						-0.0521204					-0.0526281	-0.0623342						-0.00598414					-0.138384	-0.05132
	-0.113467					0.02508	0.0693188						-0.11069					-0.00663172	-0.0457155						-0.0739209					-0.0152072	-0.0206596
	0.098193					-0.114467	0.222704						0.0268313					-0.068792	0.0315848						-0.0258456					-0.0898751	-0.0614487
	0.00687845					-0.134269	0.187291						-0.0770344					0.0179613	-0.151805						-0.071383					-0.157694	-0.08128
	-0.201031					-0.0276486	-0.123333						-0.100353					-0.0460274	-0.16473						-0.0375918					-0.0164709	-0.0681128
	0.0576586					-0.176691	0.0134295						-0.0824573					-0.0560791	-0.0865732						-0.0920503					-0.133774	-0.283716
	-0.212397					-0.520831	0.0259522						-0.0905946					-0.0222203	-0.0609901						-0.0459492					-0.195293	0.0381433
	0.0221173					-0.199547	0.0948629						-0.028648					-0.0805383	-0.168716						-0.00652713					-0.0825626	-0.0962552
	0.0284213					-0.162752	-0.0844847						-0.0321851					-0.0691487	-0.0799553						-0.0862744					-0.078497	-0.127209
	-0.0813175					-0.23413	0.0199189						-0.0409276					-0.0996069	-0.313619						-0.0438056					-0.222362	-0.169319
	0.0544512					-0.161362	0.165737						-0.0956618					-0.0557011	-0.0221119						-0.0571798					-0.139146	-0.0465018
	-0.00809398					-0.169399	0.229222						-0.0447867					0.0194598	0.0592135						-0.0592748					-0.0298842	-0.0965345
	0.0778146					-0.206503	-0.173101						-0.0661009					0.00202291	-0.145198						-0.0100117					-0.0701243	-0.324344
	0.0855782					-0.323053	0.120042						-0.0172179					-0.0608749	-0.021658						0.0140421					-0.158139	0.130191
	0.0399894					-0.124928	-0.20398						-0.0766811					-0.00349869	-0.269901						-0.0601731					0.00164235	-0.0633987
	-0.19491					-0.185037	-0.0090846						-0.120709					-0.0279813	-0.137828						-0.0188007					-0.0448074	-0.0100482
	0.0965799					-0.089171	0.14964						-0.0316887					-0.0801008	-0.11442						-0.0169934					-0.0513342	-0.0742183
	-0.0521309					-0.186835	0.0903126						-0.0137841					-0.0541694	0.0145916						-0.0482012					-0.0913092	0.0880529
	-0.101107					-0.230993	0.0559453						-0.0643339					-0.086331	-0.183186						-0.0540403					-0.0787147	-0.186963
	-0.0619617					-0.119081	0.250741						-0.0913956					-0.0292011	-0.0769913						-0.0209039					-0.147168	-0.0339073
	-0.144317					-0.0585725	-0.0195908						-0.118579					-0.0558349	-0.119214						-0.0499172					-0.0202242	-0.0310486
	0.01852					-0.110437	0.443415						-0.0604111					0.0101849	-0.0354361						-0.0104067					-0.0864958	-0.0583391
	0.0605195					-0.0506828	0.0282594						-0.0444391					0.0181558	-0.215919						-0.0352184					-0.085464	-0.0607671
	0.0440789					-0.209543	0.129542						-0.0436736					-0.0301263	-0.0846393						-0.0733573					-0.112835	0.042474
	0.0975243					-0.0183693	0.039011						0.0286453					-0.0164537	-0.0395309						-0.0246191					0.00220085	-0.029747
	0.185528					-0.0909234	-0.108655						-0.0842449					-0.0578281	-0.100416						-0.029558					-0.0675732	-0.0422611
	0.135281					-0.0966606	0.22296						-0.0312928					-0.0459984	0.080047						-0.0462804					-0.10052	0.0135033
	-0.0851019					-0.053182	0.344682						-0.0440629					-0.0291756	-0.239445						-0.0331567					-0.110899	-0.0441827
	-0.191828					-0.147394	-0.16775						-0.104492					-0.116958	-0.123236						-0.0768548					-0.0787147	0.0229788
	-0.0227383					-0.0641497	-0.0871413						-0.115329					-0.0824391	-0.0728613						-0.0598382					-0.0819048	-0.130745
	0.134788						-0.107063						0.0306386						-0.198344						-0.00486941						-0.219583
	0.0182778						0.0253067						-0.0307645						-0.00811302						-0.0450361						-0.072027
	0.0858366						0.160576						0.0173012						-0.0233442						-0.0415502						0.0353982
	-0.00292366						-0.0914248						-0.0498392						0.0975633						-0.0289124						0.0137021
	-0.0220895						0.284469						-0.0157645						-0.04567						-0.0254655						-0.0450535
	0.137029						0.132082						-0.0161078						-0.0204002						-0.0334838						-0.0078426
	0.307401						-0.221701						-0.00304311						-0.152538						0.029631						-0.150193
	-0.181973						0.14438						-0.0478129						-0.145939						-0.000458205						0.0379635
	0.110645						0.0171157						-0.0688462						-0.044286						-0.0192119						-0.0410825
	-0.0171441						-0.0443268						-0.0971262						-0.0577419						-0.070437						-0.0849007
	-0.0540168						-0.00568121						-0.0482954						-0.236169						-0.0888899						-0.0428054
	0.00634009						0.0409794						-0.0865364						-0.0506693						-0.0216585						-0.18215
	-0.257192						0.0599701						-0.120369						-0.0910433						-0.0983156						0.109228
	-0.0134972						-0.229718						-0.095031						0.0893654						-0.039643						-0.128662
	0.08869						0.343236						-0.0232839						-0.057635						-0.0137579						-0.106005
	0.0163529						-0.0457964						-0.0716057						-0.116447						-0.0502919						-0.0456404
	-0.239295						-0.227203						-0.103602						-0.137056						-0.0504444						-0.167534
	0.130015						0.0457698						-0.0381278						-0.195799						0.0306786						-0.101788
	-0.153718						0.262267						-0.0598154						0.0148034						-0.031577						0.00155716
	0.162991						-0.164608						-0.0623974						-0.187873						-0.0381303						-0.0995825
	-0.0500481						-0.147159						-0.0595354						-0.2108						-0.0842301						-0.0904952
	0.204123						0.0379814						-0.0574694						-0.019584						-0.0208828						-0.00293447
	-0.234857						0.0662061						-0.109831						0.0760302						-0.101614						-0.0536061
	-0.105353						0.0812307						-0.0433505						0.0334304						-0.00404006						-0.0943904
	-0.125741						-0.0388056						-0.0875032						-0.183667						-0.0425239						-0.130068
	-0.0837697						-0.0224688						-0.0733766						-0.130025						-0.0511668						-0.00732197
	0.0182255						-0.154206						-0.010955						-0.219128						0.046364						-0.11603
	-0.167859						0.0434946						-0.136802						0.150655						-0.0907389						-0.0881855
	-0.109699						-0.0265417						-0.0934193						-0.0322962						-0.0241632						0.0504586
	-0.120683						0.45079						-0.0714056						0.285169						-0.0458896						-0.162683
	0.0276573						-0.0629468						-0.0944256						-0.15809						-0.05772						-0.0398236
	-0.0468454						0.225189						-0.010315						0.255512						-0.038346						-0.0476236
	-0.192118						-0.0162488						-0.114621						-0.0254285						-0.0386941						-0.0306604
	0.0424198						-0.00458498						-0.0505321						-0.306654						-0.0426869						-0.231615
	-0.0473142						0.0980849						-0.0966136						-0.0589879						-0.0891473						0.0205507
	-0.0984059						-0.408562						-0.0922996						-0.16108						-0.0460018						-0.125103
	0.210977						0.026795						-0.0703474						-0.0294398						-0.0674855						-0.0614581
	0.0511149						0.340918						-0.0451774						0.0449863						-0.0478621						-0.00501699
	0.0736492						0.103681						-0.0604559						0.0219615						-0.0135467						-0.14802
	-0.0119545						0.175101						-0.0858006						0.0481096						-0.0424768						-0.0620592
	0.0231579						-0.151216						-0.0637983						-0.0791377						-0.0625084						-0.1529
	-0.189093						-0.108893						-0.142536						-0.124156						-0.0796557						-0.107998
	0.0535887						0.0919556						-0.0399333						-0.176844						-0.0295984						-0.185359
	0.0907699						0.0603195						-0.0285701						-0.0525949						0.0134631						0.0821982
	-0.223838						0.163763						-0.103369						-0.0315655						-0.0422082						-0.0912666
	0.142239						-0.0322896						-0.0120943						-0.148772						-0.0118581						-0.113938
	-0.154247						-0.0448336						-0.129767						-0.0762144						-0.0417506						0.0501037
	-0.131648						0.0178945						-0.0394883						0.095588						-0.0369616						-0.0576244
	0.0166174						0.162803						-0.0576952						-0.0455389						-0.0331447						-0.0446465
	0.0428677						-0.0549771						0.00808448						-0.142879						-0.0291921						-0.0970457
	-0.037791						0.0020351						-0.0987062						-0.195906						-0.014621						-0.0797465
	-0.21875						0.158858						-0.0811366						-0.160254						-0.0936607						-0.0621302
	-0.102222						-0.0643044						-0.087154						-0.0883912						-0.0791717						-0.0627597
	-0.0499817						0.190619						-0.133741						-0.0136174						-0.0818578						0.0311716
	-0.0219346						-0.254052						-0.0696973						-0.20039						-0.0224789						-0.206004
	0.0625673						0.0848608						-0.0892512						-0.0438789						-0.0574046						-0.023897
	0.174536						-0.122231						-0.039938						-0.112995						0.0113999						-0.156871
	0.226458						-0.0380294						0.0824377						-0.135353						0.0266872						-0.0225386
	0.222298						-0.0790995						0.0776787						-0.0488244						-0.00144901						0.0212086
	0.0133752						-0.182607						-0.0449819						-0.155081						-0.0317987						-0.111817
	-0.111893						0.092185						-0.0611885						-0.079553						-0.0167422						-0.0694901
	0.00197626						0.33509						-0.0821887						-0.0633449						-0.054218						-0.071601
	0.0327675						0.0454177						0.0239222						0.00692149						-0.0325402						-0.080641
	-0.0201654						0.0430092						-0.058704						-0.05063						-0.012267						-0.0343522
	0.163547						-0.0626294						-0.0286595						-0.301901						0.0122279						-0.262427
	0.0764105						0.169911						-0.0463842						-0.00817305						-9.43841e-05						-0.0338836
	0.0437813						0.0614318						-0.0765221						-0.19244						-0.0233398						-0.107061
	-0.0325824						-0.0933773						-0.085576						5.31255e-05						-0.0583708						-0.00115959
	-0.0930125						0.0835272						-0.109487						-0.096883						-0.0296644						-0.0370216
	-0.0340768						0.112221						-0.0851877						-0.183248						-0.0572143						-0.173186
	0.0956757						-0.152126						-0.00492547						-0.0514765						-0.0510787						-0.00160449
	-0.115579						-0.112464						-0.111185						-0.144493						-0.0547726						-0.0855492
	0.147709						0.0347141						0.0242019						-0.0764097						0.000231938						0.0222641
	0.0298766						0.134231						-0.0556887						-0.138044						-0.0175469						-0.0472733
	0.0593212						-0.0346527						-0.0568725						-0.068238						0.00432424						-0.0750135
	0.210406						-0.0753761						-0.073727						-0.0362847						-0.0336175						0.0358052
	-0.120079						0.164054						-0.0901068						-0.277256						-0.0821907						-0.0974716
	0.0353642						0.105703						-0.0252846						-0.210189						0.0486647						-0.141413
	-0.124887						-0.0660328						-0.123319						-0.11635						-0.0518405						-0.140286
	-0.0320795						0.0904806						-0.0556629						0.0716463						-0.0525284						-0.0120076
	0.231883						0.299397						0.0820073						0.0220885						-0.00665019						-0.0749898
	-0.176313						0.0785448						-0.143567						-0.0808501						-0.0475002						-0.0512632
	0.0643347						0.0598741						-0.00393187						-0.0117952						0.0405118						0.0693481
	-0.121511						0.175312						-0.0914289						-0.198801						-0.0320931						-0.219181
	0.0766784						-0.155049						0.0116644						-0.148092						0.0326459						-0.144698
	0.0756226						-0.146797						-0.0310332						-0.153211						-0.084436						-0.01037
	0.0783836						0.167708						-0.0433076						-0.271021						-0.0248917						-0.135591
	-0.0088168						-0.060845						-0.0913461						-0.00889542						-0.0254813						-0.0303528
	0.0289703						0.215779						-0.0924474						-0.0119753						-0.10235						-0.0411109
	-0.137905						-0.100571						-0.0942726						0.00910861						-0.073551						-0.0251228
	-0.0236985						-0.0938494						-0.101389						-0.262629						-0.0548709						0.00700012
	0.0409673						0.212067						-0.0879408						-0.0663027						-0.0922508						0.0311527
	-0.0137723						-0.120954						-0.0873847						-0.19112						-0.0476411						-0.0219706
	-0.228003						0.477246						-0.0770808						-0.135122						-0.0599566						0.0093335
	0.204612						0.00416089						-0.000658904						-0.0385339						0.00903282						-0.0320614
	-0.273274						0.0816041						-0.107686						0.0229337						-0.0839176						0.0548698
	0.0211138						0.498368						-0.10096						-0.14518						-0.0550094						-0.0900787
	0.0482391						-0.0728609						-0.0677681						-0.100913						0.0065115						0.0334529
	0.0417522						-0.10507						-0.0536285						-0.173022						-0.0406307						0.0396295
	-0.069503						0.0265843						-0.0917195						0.0366759						-0.0352498						-0.0896148
	0.169468						-0.0180412						-0.0416849						-0.0853789						0.01221						-0.0627739
	0.0604747						0.117289						-0.0129164						0.137338						0.0141533						-0.111093
	0.0228482						0.0227729						-0.00633405						-0.0293756						0.0211568						-0.0170057
	-0.124557						0.106172						-0.0761284						-0.0207403						-0.0418749						-0.0376558
	-0.189523						0.0130348						-0.0932402						0.00221747						-0.0240607						0.0170862
	0.055844						0.0626614						0.0440303						-0.0823701						-0.0245918						-0.112106
	-0.171697						-0.114						-0.111262						-0.01662						-0.0661524						-0.0494789
	-0.00244848						-0.0629841						-0.0825118						-0.0399524						0.0252292						-0.0303197
	-0.0678545						-0.220714						-0.117005						-0.23277						-0.107967						-0.354427
	-0.200187						0.0480396						-0.0690942						-0.0760392						-0.00895596						-0.141474
	0.088268						0.0785821						-0.00779244						0.110562						0.00212413						-0.014128
	-7.89689e-05						0.0563133						-0.0544579						0.000438113						-0.0110985						0.0131956
	0.0269447						0.108911						-0.0420064						-0.0893467						-0.0131135						-0.0909827
	0.18903						0.141708						0.0338899						-0.0278502						0.0315829						0.0874708
	-0.170774						0.0836125						-0.0778564						-0.0169795						-0.0670354						-0.00526311
	0.218373						-0.059282						-0.0998217						0.0173589						-0.0359985						-0.0116858
	-0.141292						-0.0849888						-0.0908885						-0.152895						-0.0614462						-0.141465
	-0.00260996						-0.216022						-0.0936185						-0.226008						-0.0743482						-0.12143
	-0.081884						0.150728						-0.101025						-0.134279						-0.0607902						-0.0381055
	0.03315						0.199448						-0.1114						-0.0480317						-0.0546933						-0.0840204
	0.0182322						0.43022						-0.0826466						-0.257034						-0.0439072						-0.118955
	-0.141479						0.107164						-0.103011						-0.0564565						-0.0447517						0.132818
	-0.0637235						0.198066						-0.0645766						0.0499635						-0.0290266						0.0922606
	-0.104816						0.0806599						-0.0908553						-0.00247275						-0.011436						0.000752549
	-0.0577755						-0.129212						-0.106196						-0.053734						-0.0401296						-0.0100908
	0.107949						-0.0870506						-0.0683154						-0.156392						0.00437272						0.0184493
	-0.0402772						-0.312179						-0.0283264						-0.19969						-0.0162029						-0.0683257
	-0.136802						-0.0700149						-0.0964377						-0.157027						-0.0686055						-0.19669
	0.0283394						0.0130214						-0.0322802						0.111762						0.0343333						0.00832063
	-0.0449833						0.13999						-0.0361022						0.037154						-0.0387952						-0.093458
	0.0102327						-0.107023						-0.0703618						-0.121097						-0.0320702						-0.188805
	0.226671						-0.151366						0.00884116						-0.132527						-0.0386564						-0.178444
	0.00388029						-0.137216						-0.038383						-0.2555						-0.0289497						-0.24978
	0.0789086						-0.0519764						-0.0741091						-0.0733884						-0.0493326						-0.0174979
	-0.145172						0.0625573						-0.111753						-0.0936051						-0.0727645						-0.0847256
	-0.182526						0.00539582						-0.157364						0.136481						-0.11426						0.0311858
	-0.0879218						-0.116353						-0.0608872						-0.126869						-0.00872834						-0.138729
	0.124817						-0.0372373						-0.021919						0.218985						-0.0385633						-0.0469751
	0.203764						-0.240019						0.139068						-0.33073						0.0517375						-0.209545
	0.0136626						0.026371						-0.0528606						-0.0410239						-0.103336						-0.0309302
	-0.0273442						0.0851462						-0.0848034						0.113108						-0.0711304						0.126996
	0.150873						0.105452						0.0213958						0.045116						-0.0163659						-0.108509
	0.110269						-0.0753147						0.0112489						-0.113728						-0.020438						-0.0102375
	-0.224746						0.111362						-0.130161						0.00543881						-0.0639824						-0.0393124
	-0.00690967						0.100867						-0.0572991						-0.165327						-0.0514945						-0.122102
	-0.15757						0.13437						-0.129091						0.151117						-0.0642258						0.0258375
	-0.0629287						0.331124						-0.0781366						-0.140794						-0.022439						-0.141607
	0.0910196						0.0293743						-0.0690962						-0.087359						-0.0334096						-0.0533694
	-0.103049						0.424579						-0.0537175						0.25573						0.00333726						-0.130721
	0.178703						0.0550411						0.0175486						-0.00238306						-0.0274553						-0.0109049
	0.0142781						-0.0607383						-0.0375861						-0.088632						-0.0629918						-0.0181274
	-0.0878378						-0.281703						-0.0811451						-0.374573						-0.0647513						-0.207292
	-0.0713101						0.0764536						-0.128565						0.021936						-0.0776341						-0.0171382
	-0.235532						-0.137584						-0.117759						-0.168036						-0.0656822						0.0235041
	0.177214						0.159461						0.031029						-0.0897041						0.0529178						-0.0377647
	0.0208226						0.0437187						-0.0764809						0.0851581						-0.00985866						-0.00114066
	-0.0654193						-0.225672						0.00223205						-0.0911544						0.0736665						-0.12267
	0.0141909						-0.104945						-0.0535804						-0.13851						-0.0544598						-0.184867
	-0.124839						-0.149776						-0.0990103						-0.133664						-0.0215784						-0.0389148
	0.111131						0.159431						-0.0720354						-0.0629165						-0.0408424						-0.118226
	0.0238343						0.0597941						-0.07523						-0.0695296						0.0217303						-0.00157609
	-0.18865						0.107378						-0.123454						0.0260011						-0.0917742						-0.0318674
	0.068171						-0.0846901						0.00499601						-0.13562						-0.0234396						-0.0832821
	-0.14653						0.167484						-0.14717						-0.0533297						-0.0968597						0.00223871
	-0.0294118						0.00207511						-0.0772721						-0.0763048						-0.0175911						-0.0559915
	-0.0644677						0.241331						-0.0721021						-0.201788						-0.030262						0.160435
	-0.0409359						0.239985						-0.0824444						-0.0175997						-0.00894026						-0.0402685
	-0.070568						-0.16463						-0.0374007						-0.113759						-0.0753886						0.0182174
	0.031863						0.242257						-0.0501816						-0.08397						0.0205588						-0.0339925
	-0.196515						-0.105647						-0.156114						0.0423396						-0.0606455						-0.0732954
	-0.047763						0.23588						-0.0921456						-0.147324						-0.0231105						-0.0350195
	0.0388388						-0.073261						-0.0555829						-0.0432097						-0.0285145						-0.0826147
	0.0160733						0.0231916						-0.0742722						-0.149251						-0.0596882						0.00719891
	-0.0963259						0.138864						-0.100651						-0.0892439						-0.0506938						-0.135052
	0.0671976						-0.116217						0.0285903						-0.189404						-0.0314695						-0.0347498
	-0.106768						0.11491						-0.0758811						0.0757549						-0.0593749						-0.04742
	-0.164034						0.026651						-0.115457						-0.163371						-0.0788639						-0.186225
	-0.147903						-0.012616						-0.0850553						-0.0716711						-0.0186339						-0.0611647
	0.0752175						0.0855329						-0.0657363						0.163322						-0.0228974						-0.000752549
	-0.063024						0.102529						-0.0909786						-0.220331						-0.0324065						-0.0423557
	0.0866069						-0.0802705						-0.0166645						-0.157662						-0.0166739						-0.132169
	0.0462381						0.43728						-0.0511269						-0.0922148						-0.0122716						-0.0270965
	-0.135497						0.0751654						-0.0650172						-0.0602257						-0.042002						-0.00695753
	-0.106061						-0.21467						-0.058368						-0.145884						-0.0131145						-0.0977698
	0.0595512						0.148744						-0.00890734						0.108762						0.00639929						0.123366
	0.0742475						0.170508						-0.0401777						-0.153567						-0.0168854						0.00594466
	0.129067						-0.00716153						-0.0165834						0.0439783						0.0204756						0.0549597
	-0.0708122						0.0154593						-0.0890996						-0.0361861						-0.0723212						-0.030651
	0.0857265						-0.0621439						0.00592599						-0.0732028						-0.0351754						-0.0478697
	-0.185735						-0.0346181						-0.121503						-0.231279						-0.0516375						-0.0832679
	0.0527409						-0.00208311						-0.0670619						-0.11569						-0.059807						-0.149024
	0.0928439						0.164979						-0.0938423						-0.021233						-0.0420828						-0.0716956
	0.0627057						0.140233						-0.0677667						-0.0798028						-0.0882708						-0.0396768
	-0.131058						0.116417						-0.109012						-0.158906						-0.0212107						-0.0900313
	-0.094307						0.186032						-0.0213925						0.0297662						-0.0581896						0.0166602
	-0.146201						0.020151						-0.0773697						-0.08148						-0.0242291						-0.0105877
	-0.0873997						0.307751						-0.0226072						-0.100654						-0.0257606						0.0703893
	-0.190154						0.0360637						-0.121109						-0.147081						-0.0994621						-0.151281
	-0.149372						-0.0809266						-0.110806						-0.0411026						-0.0551993						-0.140722
	-0.0375731						-0.196623						-0.0747465						-0.19433						-0.0508327						-0.159626
	-0.0910247						0.174184						-0.129612						0.0284801						-0.0453572						-0.0190078
	-0.15586						0.0991091						-0.116526						-0.00148337						-0.0598655						-0.0894586
	0.0151311						-0.00806572						-0.0362782						-0.101419						-0.010546						-0.14236
	0.0149656						0.00254721						0.00985011						0.00655721						-0.0665851						-0.123868
	-0.0103862						0.106615						-0.0640843						0.00126397						-0.0196629						-0.0396532
	-0.137848						-0.0566041						-0.0910708						-0.232725						-0.03703						-0.173063
	-0.186185						0.042233						-0.123723						-0.0173431						-0.0503568						0.0786958
	0.00563713						-0.0520218						-0.072893						-0.0728316						-0.0582815						-0.00804139
	-0.0680375						0.405511						-0.0913399						0.00987375						-0.0677587						0.0364915
	0.0593605						-0.0289075						-0.0404768						-0.0887244						-0.0428646						-0.122211
	-0.0620892						-0.140675						-0.0558301						-0.218816						-0.0493784						-0.222371
	-0.17002						-0.0706124						-0.129809						-0.100361						-0.0676439						-0.107657
	0.0111921						0.198938						0.002822						0.0715325						0.0276016						-0.0859136
	0.0979888						-0.0678091						-0.0125553						-0.0152353						-0.0325025						-0.160804
	0.000186277						0.190038						-0.109736						0.0740438						-0.0652464						-0.0140192
	-0.0515508						0.141788						-0.0539358						-0.0173617						0.00974273						-0.106001
	0.283011						0.627734						-0.0681658						0.150047						-0.0680493						-0.054529
	-0.0721845						0.117756						-0.105371						-0.10426						-0.0645832						-0.00834903
	0.135442						0.293311						-0.0428427						-0.0404623						-0.0140329						-0.060237
	-0.0236289						0.0252401						-0.0634125						-0.070788						0.042212						-0.0194006
	-0.128157						-0.0569775						-0.0753035						-0.13445						-0.0297374						-0.0841908
	-0.0252945						0.369388						-0.0536581						-0.0431641						-0.0259467						0.0482767
	-0.149818						-0.151608						-0.101437						-0.133879						-0.0558933						-0.0108197
	-0.102681						0.177051						-0.0905023						0.199156						-0.0578617						0.0633655
	-0.129496						-0.113787						-0.105555						-0.0973356						-0.0912596						-0.0255062
	0.152662						0.689915						-0.0665868						-0.145951						-0.0200702						-0.0529009
	-0.228857						0.0526006						-0.122548						-0.0225576						-0.0821602						0.115467
	0.0853565						-0.0254588						-0.0124706						-0.204826						-0.0360325						-0.0437898
	0.104366						-0.0470234						0.0959099						-0.115384						0.114277						-0.0749662
	-0.0889773						0.0110717						-0.0243854						-0.122584						-0.0225366						-0.022231
	-0.205335						-0.0276139						-0.0938165						0.112517						-0.0208727						0.0438703
	-0.0147564						-0.315667						-0.035209						-0.228227						-0.00220388						0.103113
	-0.198476						-0.0408887						-0.0813967						-0.22248						-0.088949						-0.0834666
	-0.117973						-0.242348						-0.101354						-0.124258						-0.0442843						-0.246206
	0.089761						0.0490425						-0.0286006						0.120798						-0.0350966						0.0254115
	0.147273						0.0208898						-0.0525534						-0.231531						0.00819038						0.0184161
	-0.0117074						0.00614264						-0.0826274						-0.158631						-0.0326915						-0.202346
	-0.183756						0.279249						-0.118058						0.010118						-0.0654505						0.110066
	0.142006						0.213918						0.0950495						0.010554						0.0264578						-0.0727653
	-0.0699536						-0.0341753						-0.0799502						-0.205595						-0.0379795						-0.09626
	0.213115						0.228131						-0.0479735						-0.0865594						-0.066344						-0.0386876
	0.0262632						-0.0688307						-0.00602433						-0.161092						-0.0860699						-0.0478602
	0.0184837						0.0344473						-0.0730477						-0.0030799						-0.014386						-0.0286111
	-0.212007						-0.0239144						-0.144052						0.0462992						-0.0441822						-0.0426539
	-0.0662289						0.153891						-0.0814166						-0.092882						-0.0560237						-0.123853
	0.160314						0.320735						-0.0203562						-0.0547993						-0.033239						-0.101192
	-0.0341548						0.0754374						-0.097378						0.0656859						-0.026735						0.0124147
	-0.106575						0.00919663						-0.111007						-0.0135636						-0.0878542						0.006896
	0.0640188						-0.162803						0.056754						-0.137129						-0.0623269						-0.0796329
	-0.0828778						-0.10387						-0.101855						-0.0815428						-0.053832						-0.0347166
	-0.225565						0.0392991						-0.125562						-0.0427446						-0.0863892						-0.0343191
	0.00235573						0.106385						-0.0663425						-0.0240038						-0.0875122						0.0240295
	-0.081596						0.137091						-0.0889998						-0.112495						-0.0426967						-0.0370263
	-0.0934858						0.269116						-0.0405993						-0.040819						-0.0552322						-0.16478
	-0.00833383						0.0784941						-0.0758991						-0.0159156						-0.0885587						0.0470083
	-0.034495						0.222853						-0.0827626						-0.0240824						-0.0102807						-0.0815261
	0.0169196						0.130855						-0.0895001						-0.00957432						-0.0220116						-0.0312568
	0.0267769						0.178494						-0.100802						-0.0211253						-0.061971						-0.0295908
	-0.0422383						0.0444175						-0.102088						-0.219763						-0.0131543						0.000515898
	0.0501827						-0.00400085						-0.0849165						-0.0866249						-0.0558624						-0.00549503
	-0.0987549						0.0427505						-0.120879						0.085334						-0.0515897						0.0110705
	0.0444769						-0.0369492						-0.0707915						0.00221678						-0.015315						0.0280668
	-0.0829253						0.0582951						-0.025801						0.0297951						-0.0685951						0.0202242
	0.0927427						-0.0630508						-0.0364687						-0.0496606						-0.0561919						0.0679471
	0.0493947						-0.170916						-0.0559065						-0.158071						-0.0155765						-0.093264
	0.127476						0.168212						-0.0343235						0.118135						-0.0211265						-0.100789
	-0.0201342						0.125846						-0.101717						-0.0952823						-0.0292723						-0.0699397
	0.056446						-0.00497173						-0.0357042						-0.0923832						-0.0140685						-0.0450015
	-0.0112442						-0.0225968						-0.0649991						-0.0342149						-0.0517561						0.0303055
	0.0143754						0.0363918						-0.0713887						-0.0356031						0.0268267						-0.00171808
	0.0676869						-0.0148672						-0.0548454						-0.194613						-0.0412731						-0.147509
	0.0488616						-0.111245						-0.0330289						-0.145271						0.00204126						-0.000667355
	0.0504515						0.00762563						-0.0273447						-0.0155727						-0.0530491						0.12666
	0.0025828						-0.0505121						-0.0893907						-0.0605714						-0.02984						-0.0403773
	0.0596346						-0.0639683						-0.052448						-0.161253						-0.0107219						-0.143931
	0.243149						-0.139787						0.056164						-0.201877						0.0573559						-0.109754
	0.090503						-0.1878						-0.0211997						-0.273108						0.000460524						-0.0873714
	-0.0405184						-0.137021						-0.104759						-0.152478						-0.0451167						-0.170933
	0.087797						0.234029						-0.00633432						0.103184						-0.0118664						-0.061638
	-0.041558						-0.127777						-0.127391						-0.0918809						-0.0584707						-0.0687659
	0.0253485						-0.126627						-0.0649478						-0.263652						-0.0519367						0.0528677
	-0.273541						-0.231271						-0.0922208						-0.17957						-0.115821						-0.138649
	-0.0666557						-0.00977275						-0.056803						-0.114553						-0.0746404						-0.00596359
	-0.111531						0.0290542						-0.098882						-0.0759329						-0.0481441						-0.0257334
	0.0433063						0.328062						0.0210747						-0.121944						0.0969452						-0.0837128
	0.0196834						0.076595						-0.0570789						-0.0373445						-0.0282409						-0.0317964
	-0.142104						0.0198282						-0.111576						-0.0173645						-0.0703413						-0.115864
	-0.0125183						0.459383						-0.0500507						-0.00531945						-0.0250967						0.0347072
	-0.0103371						-0.140678						-0.0912831						-0.301427						-0.0124874						-0.277492
	0.1894						-0.218233						0.050264						0.00577757						0.0246293						0.0286584
	-0.0306493						-0.180521						-0.0868867						-0.136952						-0.00498989						-0.0832442
	-0.145008						0.193844						-0.0888877						-0.124754						-0.0157308						-0.0452523
	0.0897805						-0.071834						-0.0378457						-0.165481						-0.0281037						-0.135672
	0.258006						0.139155						0.0180243						-0.15117						0.0107966						-0.0263392
	-0.0231865						0.0430945						-0.0741754						-0.18445						-0.0278184						-0.185065
	0.0610551						-0.0733943						-0.0701924						-0.0236271						-0.0324981						-0.0348586
	-0.0533588						-0.043812						-0.0849306						-0.189578						-0.0698347						-0.10371
	-0.158813						0.270836						-0.00876361						-0.0871148						0.0221557						-0.00141044
	0.0605896						0.00942334						0.029548						0.0823632						0.0050613						0.00724624
	-0.0576792						-0.183887						-0.0394011						-0.102692						-0.0512654						-0.128411
	-0.02332						-0.1451						-0.0704766						-0.101408						-0.0498011						-0.0675685
	-0.137266						0.227027						-0.0296273						0.0120077						-0.0270351						-0.0538001
	-0.203822						0.142321						-0.12782						-0.0975853						-0.0754297						-0.0860556
	-0.301933						0.020191						-0.170273						-0.0747704						-0.103027						-0.0391183
	0.0435459						0.00360344						-0.0741017						-0.0805383						-0.0572849						-0.0874755
	0.0969326						0.126539						-0.0458341						-0.128126						-0.00270461						-0.145355
	0.0932602						0.158482						-0.0280232						-0.035483						0.0393515						-0.10042
	0.10442						-0.114187						0.00617382						-0.161666						0.0762						-0.117577
	-0.00958447						-0.000541449						-0.100028						0.00913276						-0.0320937						0.0838832
	-0.00802096						0.223026						-0.108289						0.131251						-0.0645814						-0.0116148
	-0.133509						0.0756401						-0.110069						-0.11192						-0.0495237						-0.131549
	0.0258419						0.366713						-0.0977803						-0.171121						-0.0391721						-0.0204845
	0.17803						0.00662808						-0.0504629						-0.0543025						-0.0164616						-0.0315408
	-0.0362653						0.467572						-0.0595829						-0.0602781						-0.0482311						0.0182126
	0.0244405						0.333066						-0.0253529						-0.0816339						-0.0383445						0.162044
	0.116927						-0.231359						-0.0627978						-0.192397						-0.0632704						-0.151608
	-0.0458813						0.15769						-0.0428693						-0.0658197						-0.0481143						-0.0622249
	0.0345411						-0.162272						-0.0154469						-0.101103						-0.00144622						0.0585284
	-0.117369						0.426664						-0.0604469						0.0169201						-0.0283605						-0.0575013
	0.143942						0.113763						-0.0685332						-0.124268						-0.070287						-0.125141
	0.0393994						-0.0323669						-0.05304						-0.0965628						-0.0438845						-0.0323549
	-0.05674						-0.167329						-0.0696173						-0.147388						-0.0202605						-0.1888
	-0.116816						0.195767						-0.113476						0.00176832						-0.064992						-0.0703183
	0.103674						-0.194356						-0.0703937						-0.0859288						-0.0192408						0.0184019
	-0.0320362						0.0389576						-0.0368686						-0.0218249						-0.00373273						-8.99272e-05
	-0.00958668						0.071802						-0.093374						-0.0204188						-0.0266803						0.0159786
	-0.194407						0.325003						-0.0599907						-0.0940073						-0.0886689						-0.0166602
	0.0306998						-0.0562467						-0.07919						-0.161211						-0.0511493						-0.0532653
	0.0930328						0.0523685						-0.0197808						-0.163462						0.0076049						-0.068799
	-0.113351						-0.22883						-0.0776983						-0.240818						-0.0335462						-0.0730446
	0.0960307						-0.106063						-0.0535006						-0.0810302						-0.0280708						0.090126
	0.141932						0.0105729						-0.0244831						-0.215876						0.0238213						-0.0255819
	0.142453						-0.113435						-0.071961						-0.246979						-0.0497203						-0.325182
	-0.0687828						-0.176942						-0.0911223						-0.174492						-0.00513453						-0.0725902
	0.0228655						-0.0467193						-0.0370495						-0.0552071						-0.0150581						0.0187096
	-0.0185345						0.189918						-0.0706161						-0.0616056						-0.0334969						-0.0540321
	-0.0201752						0.187381						-0.0627937						-0.0847159						0.00306496						-0.161926
	-0.0520051						0.0799877						-0.0267635						-0.0369374						-0.0550429						0.0137683
	-0.0606439						-0.233348						-0.0392919						0.104813						-0.015293						0.03767
	-0.101658						0.182471						-0.104382						-0.130211						-0.0752886						-0.0678714
	-0.203959						-0.211216						-0.110913						-0.191413						-0.0289573						-0.0561098
	-0.237759						0.0214179						-0.0720851						-0.0287209						-0.0160885						-0.0670147
	0.0742124						0.029489						-0.0374565						-0.24412						-0.0425039						-0.158925
	0.0296832						0.0695295						-0.102523						-0.0983601						-0.0723944						0.0424693
	-0.0982071						-0.0631415						-0.0957485						-0.0604596						-0.0175129						0.0314793
	0.169513						0.112731						-0.0309284						0.0277115						-0.0113662						-0.0504208
	0.0808805						0.191262						-0.0702392						-0.0367704						-0.00167566						-0.00124478
	0.0858949						-0.061141						-0.00577259						-0.0895731						0.0288133						0.0209294
	0.18136						-0.0355783						-0.0178256						-0.196047						-0.00586091						-0.093477
	-0.060316						-0.145903						0.038238						0.282411						0.252004						-0.0481631
	-0.210477						0.0250453						-0.0309506						-0.0911572						-0.024581						-0.128889
	0.169924						-0.23641						0.0135375						-0.244797						-0.00370317						-0.19456
	-0.234817						0.0687507						-0.0538058						-0.152185						-0.00795864						-0.11594
							-0.0105623												0.108858												-0.0494316
							-0.0618825												-0.260008												-0.179793
							-0.277529												-0.23465												-0.185676
							-0.190499												-0.274478												-0.17496
							0.0597247												-0.136581												-0.189851
							0.161626												-0.0880366												-0.0751413
							0.17384												0.033189												0.0579794
							0.0710418												0.00780324												0.0262493
							0.0286648												0.00968264												0.0320803
							0.356631												0.150803												0.274557
							-0.0125307												-0.124675												-0.0333393
							0.031308												-0.0923225												-0.141271
							-0.105348												-0.0100048												0.0289282
							0.111803												-0.101117												-0.044585
							-0.0121306												-0.135956												-0.148333
							0.0575163												-0.0334808												0.0294015
							-0.0324283												-0.126731												-0.0320519
							-0.0415582												-0.0420616												-0.0378026
							0.15315												-0.109305												0.0420244
							-0.178577												-0.141201												-0.0506101
							-0.0148805												-0.107474												-0.0879725
							0.129313												-0.0469422												-0.050558
							-0.00471301												-0.0720513												-0.0462179
							0.0651206												-0.14194												-0.0845742
							0.148218												-0.109866												-0.0188374
							-0.197138												-0.0356686												0.0213601
							0.0247119												-0.11461												-0.242141
							0.375667												-0.123473												-0.153037
							0.207279												-0.0148234												0.000506432
							-0.00385416												-0.0267946												0.00264102
							-0.0341513												-0.135925												-0.0659734
							0.261864												-0.0590245												-0.0905804
							-0.0037608												-0.133727												-0.0248814
							-0.0181745												-0.0914304												0.0255393
							0.329185												0.207024												0.069845
							0.177835												-0.121483												-0.127252
							0.0266617												-0.0752795												-0.0109569
							0.0915209												-0.103446												-0.0742941
							-0.0739491												-0.0755424												-0.0525885
							-0.00934866												-0.0387361												-0.0291222
							0.259455												-0.237327												-0.140438
							0.329569												0.231036												-0.0537149
							0.198978												-0.155606												0.126348
							-0.068732												-0.0488175												-0.0420575
							-0.0390297												-0.123153												-0.0620261
							0.0487064												-0.041273												-0.068198
							-0.0469594												-0.030245												0.0569618
							0.0156273												0.00791087												-0.111519
							0.0429692												-0.112436												0.0128028
							0.276886												-0.0384849												-0.100714
							0.188029												-0.09885												-0.0155527
							-0.0237224												-0.0613993												0.031626
							-0.171522												-0.142533												-0.130584
							0.208319												0.141756												0.102432
							0.0807266												-0.108368												-0.139969
							0.0568361												-0.0676122												-0.0073409
							0.518455												-0.10365												0.152512
							0.228803												-0.0826771												0.0919151
							0.167846												0.105162												0.0438229
							0.249272												-0.115978												-0.0342575
							-0.00258188												-0.0144391												-0.0260505
							-0.0762163												-0.0670603												0.00591153
							0.297314												-0.256304												-0.0128927
							0.406092												0.392989												-0.0572647
							-0.0908967												-0.0999587												-0.0443436
							-0.0160274												-0.11565												-0.183447
							0.0260322												-0.0303981												-0.0177677
							-0.0856236												-0.151118												-0.0774084
							0.0792596												-0.182523												-0.0806742
							-0.0137869												-0.0964387												-0.188677
							-0.0881361												-0.0397751												0.0338742
							-0.0650992												-0.229373												-0.177611
							0.193865												-0.110659												-0.00761541
							0.127665												-0.122886												-0.173967
							-0.0848288												-0.190446												-0.0657084
							-0.145399												-0.1786												-0.0182458
							-0.037456												-0.136222												-0.0841861
							-0.154478												-0.132596												-0.134503
							-0.068876												-0.130393												-0.0157183
							0.00302198												0.0155747												0.00815971
							0.141492												-0.101263												-0.035313
							0.0715593												0.152492												0.0340635
							-0.142398												-0.184521												-0.100884
							0.164979												-0.209722												-0.220558
							-0.0505495												0.118012												0.0127744
							0.0198869												-0.0812524												-0.0354029
							0.0893764												-0.0136408												0.00565595
							0.106529												0.0115441												-0.131885
							0.0791902												-0.0596317												-0.0245975
							0.02201												-0.0557162												-0.182992
							0.759093												-0.246686												-0.128009
							-0.0833965												-0.115533												-0.0551017
							0.0978689												-0.022646												-0.0519259
							0.0429158												-0.151362												0.134058
							0.0178972												-0.0203091												0.0436952
							-0.0411741												-0.0852133												0.0283365
							-0.162205												-0.140706												-0.144153
							-0.046994												-0.13279												-0.0619314
							0.017137												-0.0775701												-0.0701716
							0.30335												-0.154876												0.107463
							0.188371												-0.0908101												-0.0415132
							0.244241												0.00989997												-0.070749
							0.123141												-0.0277957												0.0173701
							0.118601												-0.0616297												-0.028417
							-0.0686653												-0.0738451												-0.0904952
							-0.0463352												0.11382												-0.0489914
							0.145415												-0.179428												-0.155479
							0.0132482												0.0054671												-0.0691209
							-0.0139256												0.0086429												-0.00818338
							0.406927												-0.163102												-0.0569003
							0.707332												-0.143823												-0.172755
							0.100131												-0.0844213												-0.0653534
							0.0384855												-0.0492887												-0.0245927
							0.189664												0.125882												-0.0039
							0.138077												-0.0544385												-0.0503545
							-0.205687												-0.119493												-0.207566
							-0.0760989												-0.146767												0.0909637
							-0.149792												-0.127829												-0.0941443
							-0.0848821												0.00393543												-0.0647523
							0.302974												-0.178474												-0.139127
							0.154737												-0.0164441												-0.00208252
							-0.299741												-0.178174												-0.0678382
							0.183159												-0.08478												0.00481347
							-0.00565987												0.0967905												0.108992
							-0.0800704												-0.132932												-0.165996
							0.400272												0.0971728												-0.193495
							-0.0237811												-0.0671375												-0.0942768
							-0.112379												-0.177915												-0.0117947
							0.0722768												-0.0129854												-0.0325962
							-0.0525179												-0.109265												-0.0314887
							-0.210306												-0.205062												-0.0826384
							-0.0280567												-0.0843737												-0.076883
							-0.00215513												-0.0493764												0.00185534
							0.0432626												0.0100152												-0.0241052
							0.120855												0.0151566												-0.0951761
							-0.0388003												-0.248391												-0.0367802
							0.0886989												-0.0664897												-0.0505486
							0.109391												-0.128435												-0.0682264
							0.231895												-0.064829												0.0592857
							0.211077												0.0686119												0.118164
							-0.0710632												-0.153347												-0.176153
							-0.203889												-0.191041												-0.0773421
							-0.219994												0.123708												0.0234994
							0.0432492												-0.137199												-0.0890895
							0.0442361												-0.129169												-0.0745544
							0.219353												-0.0585747												-0.0635217
							0.00183773												-0.0951519												-0.0275461
							0.293636												-0.0993882												-0.135109
							-0.0287155												0.0627116												0.0275793
							0.173794												-0.0949056												-0.10699
							-0.00852182												-0.100321												-0.115722
							-0.177606												-0.0578116												0.00404199
							0.342937												-0.0236526												-0.0650742
							-0.0537075												-0.076609												0.00611032
							-0.129854												-0.0844282												-0.0667213
							0.0401552												0.0116738												0.0789372
							-0.252256												-0.2282												-0.17647
							0.0416089												-0.143279												0.0445613
							-0.16009												-0.105942												-0.0522335
							0.0184599												-0.0853892												-0.0514005
							-0.125293												0.048011												-0.0570801
							0.0573669												0.0309977												-0.0853362
							0.153905												0.0420119												-0.0193485
							0.111141												-0.0274962												0.0138251
							0.309679												-0.045236												0.00842003
							-0.0196735												-0.0395371												-0.0249524
							0.0788595												-0.00808819												0.261215
							0.0178171												-0.0825632												0.0422942
							-0.0986877												-0.125748												0.030225
							0.285786												-0.0115227												-0.2075
							-0.0547664												-0.14676												-0.0255583
							0.331892												-0.148199												0.00868981
							-0.0237331												-0.118542												-0.0362643
							0.0591193												-0.13743												-0.127668
							-0.163075												-0.266459												-0.103691
							-0.00340873												-0.188812												-0.080944
							0.00247786												-0.0555293												-0.194962
							0.150491												0.0133228												-0.0858663
							0.150822												0.0188326												0.154495
							-0.0953163												-0.000512627												-0.0213506
							0.192406												-0.182932												-0.184001
							-0.0284274												-0.0512364												-0.0282277
							-0.0883495												-0.0772776												-0.0442489
							0.0194708												-0.174659												-0.0380865
							0.0371599												-0.0849277												-0.0606204
							0.0412595												0.000520906												0.118642
							-0.0668756												-0.0139727												-0.0213127
							0.0690361												-0.111385												-0.0286442
							-0.0178198												-0.0976985												-0.138819
							0.60686												-0.0973722												-0.0877642
							-0.0584605												-0.0346447												-0.0186102
							0.445106												0.0213185												-0.167288
							0.0938574												0.0583898												0.116229
							0.12855												-0.129332												0.169745
							0.20367												-0.0169905												-0.0588029
							-0.0188574												-0.0174576												-0.033789
							0.0410994												0.00240652												-0.0172234
							0.0702123												0.00989928												0.0380108
							0.0615305												-0.108471												0.150467
							-0.092129												-0.176855												-0.141474
							-0.0637949												-0.187347												-0.147656
							-0.0275312												-0.0225625												-0.0189794
							-0.0438414												-0.255819												-0.200126
							-0.0607916												-0.135689												-0.0782225
							-0.070135												-0.124729												-0.178917
							0.266817												0.0412502												0.0148522
							-0.216323												-0.0395157												0.0131767
							0.0801504												-0.0877419												-0.0388533
							-0.215017												-0.100475												-0.0383374
							0.0209671												-0.0454299												-0.0938319
							0.073541												0.0977489												0.0114397
							-0.0129228												-0.0886168												-0.145493
							0.0273178												-0.00464469												0.0593804
							-0.100974												-0.0988624												-0.0694049
							-0.0221274												0.0829268												0.00909685
							-0.0558252												-0.124986												-0.0739107
							-0.139195												-0.163918												-0.0488115
							-0.104332												-0.15343												-0.116683
							-0.0937693												-0.0750463												-0.0515662
							-0.0382695												-0.0340445												-0.0432834
							-0.222647												-0.123404												-0.142289
							0.100875												0.112377												-5.20631e-05
							0.0302545												0.0851485												0.0216725
							0.21028												-0.0930697												-0.0715253
							-0.0390697												-0.0818726												0.00174175
							0.356553												-0.0702188												0.0736693
							0.00714019												0.113592												-0.0375612
							0.0112184												-0.152198												-0.0121212
							-0.0474074												-0.100526												-0.00509745
							0.0379601												-0.112194												-0.0583012
							0.344521												0.0605168												0.154736
							0.164334												-0.0806528												-0.00712318
							-0.0565054												0.0181427												0.0410352
							-0.0703803												-0.0249248												-0.0753448
							0.34944												-0.0356044												-0.122348
							-0.0257495												-0.0408935												-0.00743083
							0.00959405												-0.118714												-0.12117
							-0.000221381												-0.134846												0.0379398
							-0.00823909												0.0110977												0.0521246
							-0.0435773												-0.0598241												-0.0410399
							0.0369972												-0.105212												-0.125472
							-0.0583298												-0.00624811												0.00403726
							0.0879494												-0.0567905												-0.0338552
							0.0908487												-0.0397393												0.0779811
							-0.0681719												-0.0928848												-0.085109
							0.27197												0.00259694												-0.0413476
							0.000456097												-0.0493646												0.0088602
							0.336002												-0.122983												-0.0899225
							0.032759												-0.114458												-0.143647
							-0.0353249												-0.0749297												-0.0188137
							-0.186325												-0.0743322												-0.0153444
							-0.00398218												-0.151753												-0.110326
							0.00513443												-0.210812												-0.102739
							0.324165												-0.114391												-0.0921044
							0.255567												-0.119341												0.0796092
							-0.00563854												0.0781028												0.0850096
							0.181631												0.331867												0.109664
							-0.135578												-0.18741												-0.100113
							-0.0589006												-0.163478												-0.0561051
							-0.00243519												-0.0693205												0.0111699
							-0.176896												-0.124828												-0.089506
							0.0645231												-0.129396												-0.0126845
							0.0172784												-0.0282931												0.019003
							-0.00221381												-0.0725674												-0.0418919
							0.154774												-0.012519												-0.017692
							0.222645												0.0460219												0.0815592
							-0.00418223												-0.0955845												0.00607719
							-0.0604796												-0.0511964												-0.0403773
							-0.0952336												-0.078919												-0.0890658
							-0.0581457												-0.179236												-0.0124762
							0.0544836												0.0085056												0.0149279
							0.477553												-0.0936265												-0.145351
							-0.0806225												-0.0849373												-0.0559963
							0.212227												-0.0159466												0.00939029
							0.0845247												-0.125524												-0.0901071
							0.0645258												0.0954824												-0.0637584
							0.262253												0.0114703												-0.0922984
							-0.0829617												-0.132347												-0.0275319
							-0.0314467												-0.155502												0.0143836
							0.165569												-0.05804												-0.0932024
							0.00459565												-0.00992343												-0.0359141
							0.0840179												-0.0811454												-0.0528346
							0.0393204												-0.0694205												-0.136017
							0.283709												-0.17814												-0.0512443
							0.0790195												0.0841232												-0.0445897
							0.394388												0.107004												-0.0853173
							-0.0707964												-0.172366												-0.0557549
							-0.0669236												-0.109555												-0.0818574
							-0.0513016												-0.06302												0.0354313
							0.270802												-0.114134												-0.0849717
							0.0481036												-0.114294												-0.109787
							0.172546												-0.0736989												0.0831732
							-0.00593193												-0.0586374												-0.0395017
							-0.0746106												-0.0705741												-0.0389716
							0.141636												0.00312613												0.0445424
							0.467364												-0.157838												-0.0053341
							-0.0512829												-0.0426322												0.0224723
							0.0607783												-0.053349												-0.121672
							0.172917												-0.0836402												0.0422563
							0.333138												0.0319795												-0.008775
							0.020287												0.0202946												0.0327856
							0.0146885												-0.0726053												-0.0738492
							0.0191267												-0.0225673												-0.0137021
							-0.109773												-0.149046												-0.094575
							-0.0190281												-0.0799228												-0.0354455
							0.0169876												-0.138639												-0.0808067
							0.134794												-0.0100021												-0.0763482
							-0.0534274												-0.162615												-0.109716
							0.372405												0.0626605												-0.0631242
							0.214536												-0.239417												-0.0258233
							-0.0965993												-0.129675												-0.236333
							0.192886												-0.162616												-0.116546
							0.166342												-0.118104												0.0339073
							0.11367												-0.0347158												-0.00237597
							0.317822												-0.0990335												0.0254021
							0.0375947												-0.156508												-0.153496
							-0.176027												0.145267												-0.0323312
							-0.0711618												-0.244998												-0.187356
							-0.180105												-0.302557												-0.216308
							0.00410754												-0.0832173												-0.0581876
							-0.107274												-0.111249												0.0151456
							0.0652272												-0.12585												-0.110402
							-0.0495519												-0.092012												-0.0740385
							-0.0429585												-0.067764												-0.0165419
							0.0627494												0.140569												-0.0434159
							-0.021938												-0.0743481												-0.116834
							-0.0138803												-0.0276487												-0.0465255
							0.707684												-0.112971												0.032866
							-0.139816												-0.151867												-0.0892031
							-0.0189027												-0.000175245												-0.0186433
							-0.0951696												-0.00654272												-0.121908
							-0.0172543												0.00105492												-0.0814362
							-0.120892												-0.0782932												-0.0964872
							0.2303												-0.26388												-0.2637
							0.0815401												0.0445137												-0.0801251
							0.240937												-0.111021												-0.0672182
							0.051467												-0.104401												-0.0322697
							-0.0482423												-0.281157												-0.240134
							0.0109357												-0.222011												-0.0604263
							0.0711752												0.106684												-0.0988584
							0.000650806												-0.24137												-0.180645
							0.102734												-0.0212923												0.0411819
							0.135394												-0.0522313												-0.252004
							0.121466												-0.0616263												-0.121648
							2.13379e-05												-0.140182												0.103298
							0.010749												-0.0858819												-0.050984
							0.20877												-0.326684												-0.278935
							0.0871226												-0.0898635												-0.0304948
							0.00167236												-0.126989												-0.0681506
							-0.0482796												-0.0949808												-0.124227
							0.148605												-0.099186												-0.067895
							0.0611917												0.0983843												-0.069225
							0.117975												-0.196139												-0.217127
							0.798098												-0.236576												-0.221652
							0.05941												-0.0299414												-0.0560436
							0.084202												-0.0579661												-0.110715
							0.088899												-0.031985												-0.0170104
							-0.275947												-0.236134												-0.193755
							0.232738												-0.102436												-0.115627
							-0.0913075												-0.065067												-0.0810197
							0.109831												0.0628088												-0.0227043
							-0.160906												-0.255024												-0.248218
							-0.203683												-0.249105												-0.0196467
							0.188168												-0.157438												-0.0690073
							0.105999												0.156647												0.0928096
							-0.0764243												-0.0996641												-0.0880056
							-0.0500267												-0.122943												0.0287909
							0.0709671												-0.0458866												-0.0541456
							0.16795												-0.0419022												-0.0388249
							-0.163232												-0.0949353												-0.0561714
							0.0862771												-0.102456												-0.172301
							-0.111245												-0.0929793												-0.133902
							0.148909												-0.0551519												-0.0533268
							-0.00103755												-0.0310501												-0.0992749
							0.318817												-0.158135												-0.0806126
							-0.160522												-0.237392												-0.0252885
							0.24589												0.169781												-0.0848298
							0.52289												-0.194092												-0.0601471
							0.085989												0.0435367												-0.149028
							-0.135626												-0.175164												0.182008
							-0.0362824												-0.153727												-0.140419
							0.0102875												-0.0798697												-0.0917352
							0.275211												-0.030405												-0.0265285
							0.131311												-0.03747												-0.0482672
							-0.0223648												0.00808681												-0.0552248
							-0.114467												-0.0250194												-0.137096
							0.235797												-0.13091												0.0419818
							0.229217												-0.108875												-0.145639
							0.0324443												-0.0362551												-0.00633277
							0.274971												0.0821976												-0.0396295
							-0.207015												-0.133372												-0.028701
							-0.0508989												-0.179198												-0.131578
							0.00156033												-0.209044												-0.0430136
							0.109538												-0.248685												-0.213913
							0.109031												-0.0667105												-0.0469089
							-0.188715												-0.17099												-0.0893782
							0.0827457												-0.0766898												-0.114894
							0.106409												0.000692701												-0.00920097
							0.101256												-0.315696												-0.11062
							0.369559												-0.0129723												0.157803
							0.0749307												-0.0416214												0.0721548
							-0.116561												-0.10844												-0.125846
							0.211698												-0.0943136												0.0266611
							-0.00406753												-0.0227274												-0.0214689
							0.134357												0.10151												-0.106682
							0.0378561												-0.061204												-0.0395774
							0.0160354												0.0215696												-0.0177441
							0.360143												-0.109169												-0.103104
							-0.0416062												-0.100872												0.00108386
							0.0649152												0.0446737												-0.00531517
							-0.0364158												-0.186729												-0.0470177
							0.197154												-0.16613												-0.0670052
							0.1085												-0.0509536												0.0295766
							-0.0955884												-0.0919954												-0.0326246
							0.143231												0.133865												0.0656327
							-0.13648												-0.13866												-0.0788614
							0.0971701												-0.162484												-0.138029
							-0.00942068												-0.176123												-0.142274
							0.0970447												-0.125324												-0.047155
							-0.253158												-0.230142												-0.162409
							0.0661394												0.00153029												0.0306983
							0.0120106												-0.210346												-0.0579037
							-0.0250827												-0.14792												-0.140305
							0.147234												-0.0874266												-0.0202289
							-0.0451776												-0.192012												-0.0973012
							0.121815												-0.139533												0.023116
							0.0466393												-0.0757977												-0.0959997
							0.193745												0.00138402												0.0582965
							0.000221381												-0.201767												-0.0683494
							0.385312												-0.0118242												-0.075572
							-0.115446												-0.176552												0.0441921
							0.531572												-0.167224												-0.13331
							0.399496												0.104461												-0.113341
							-0.00794303												-0.041491												-0.041518
							0.234831												0.141976												-0.0822597
							0.101854												-0.18409												-0.159526
							-0.145943												-0.269734												-0.20741
							-0.320511												-0.146733												-0.041499
							-0.110584												-0.0638707												-0.0888197
							0.0991145												0.030503												0.00482767
							0.448794												-0.160992												-0.179481
							0.113643												-0.158939												0.0239632
							-0.107578												-0.153742												-0.144499
							0.287765												-0.0467615												0.013101
							0.0636162												-0.11403												-0.0712223
							0.213643												0.00818271												-0.0519069
							0.0839352												-0.156183												-0.088512
							-0.142476												-0.115724												-0.0460049
							0.234429												-0.0401146												0.0323265
							0.260146												-0.0694599												-0.246585
							0.160936												-0.126701												-0.129874
							-0.0867145												-0.224553												-0.00565121
							0.0409341												-0.0241997												0.0105262
							-0.101742												-0.07217												-0.066797
							-0.0794249												-0.0503326												-0.106867
							0.0663502												-0.155342												-0.0657652
							-0.0377814												-0.0869257												-0.0822645
							0.0930358												-0.133947												-0.070555
							0.0819055												-0.237892												-0.120171
							0.0741091												-0.0300007												-0.0111084
							0.0145871												-0.0626315												0.012197
							0.328233												-0.138244												-0.070626
							-0.00356076												0.0232614												-0.0435295
							-0.156145												-0.256249												-0.298975
							-0.140627												-0.0674625												-0.0149989
							-0.127411												-0.230051												-0.0635123
							-0.217486												-0.0364275												-0.0378736
							0.22915												-0.051293												-0.0758039
							0.0584045												0.113613												0.0147433
							0.13672												-0.160252												0.193055
							0.237261												-0.156967												-0.0979591
							-0.453027												0.0113951												-0.0356822
							0.0390563												-0.116284												-0.126783
							0.0711405												-0.109505												-0.0453186
							-0.0455537												-0.155543												-0.183698
							0.0509229												-0.0488534												-0.038503
							0.0915422												-0.120536												-0.2567
							0.0957618												-0.0102167												-0.021237
							-0.07193												-0.0714676												-0.0367282
							0.137512												-0.0393964												-0.0874518
							-0.0718233												-0.148469												-0.0789987
							0.0369999												-0.276336												-0.229693
							0.266609												-0.00629986												-0.0159881
							-0.0908247												0.172496												-0.0907791
							0.189392												-0.0271768												-0.206378
							-0.125515												-0.140568												-0.143642
							0.184354												-0.0607197												0.0997293
							-0.0374693												-0.0828275												-0.0560152
							-0.0837139												-0.0752174												-0.0494552
							0.217548												-0.096538												-0.183797
							-0.268137												-0.214449												-0.0845647
							-0.0333671												-0.0586747												-0.0744597
							-0.0589592												-0.197365												-0.0884931
							0.103315												0.0290659												-0.109721
							-0.018844												-0.0909081												-0.0352799
							-0.110778												-0.089157												-0.0546899
							0.0629601												-0.195758												-0.140632
							0.0987091												-0.0651595												-0.116162
							-0.312432												-0.253006												-0.0958151
							0.00650272												-0.169871												-0.129074
							-0.0475808												-0.0862924												-0.0483051
							-0.0802758												-0.0786071												0.0226664
							0.305929												-0.153253												-0.0705171
							-0.0140803												-0.0359197												0.019784
							-0.00155767												-0.168331												-0.105125
							0.127494												-0.159196												-0.0414659
							-0.0879654												-0.0904086												-0.0127129
							0.0136296												-0.146141												0.00804139
							-0.0313294												0.0505686												-0.191853
							0.0226422												-0.0135456												-0.159725
							0.241588												-0.0875439												0.00675401
							-0.0310946												-0.237463												-0.102181
							-0.0204177												0.0265055												0.0116101
							-0.045359												-0.0280123												-0.00548556
							0.135125												-0.00313854												-0.0118467
							-0.0293049												-0.0439079												0.0274941
							0.0182279												0.00208569												-0.0226995
							-0.0926784												-0.233087												-0.0932924
							0.12923												-0.214306												-0.174658
							0.100782												-0.0444357												0.0979828
							0.333498												-0.00297434												0.080163
							-0.0284994												-0.0219726												-0.00623811
							0.00901259												-0.161879												-0.111297
							0.098413												-0.0942405												0.107065
							0.0564094												-0.0174031												0.0407228
							0.531367												-0.0525963												0.00351189
							0.0920116												-0.000746517												-0.083656
							0.13991												-0.104784												0.00340303
							-0.136176												-0.0315779												-0.00993932
							0.0675958												0.036687												-0.0283697
							0.189208												0.0532628												0.0596785
							0.28931												-0.152823												0.0453896
							0.213648												0.211487												0.181449
							-0.219335												-0.168402												0.0344469
							-0.105652												-0.106804												-0.045754
							0.157783												-0.0497855												-0.158248
							0.216225												-0.0783022												-0.0101476
							0.108714												-0.0158942												0.0352846
							0.0848181												-0.0519554												-0.0474768
							-0.00486504												-0.135596												0.30793
							0.0277579												0.0376922												-0.0136358
							0.180785												0.0665393												-0.0620356
							0.284626												-0.103735												-0.00467148
							-0.195967												-0.0931676												-0.216956
							-0.194882												-0.196824												-0.113498
							0.0279233												0.172185												0.0980917
							-0.142049												-0.163892												-0.0215257
							0.0537981												-0.093525												-0.0211944
							0.0878908												0.0315138												0.0083585
							-0.177425												-0.174002												-0.00118325
							-0.0305425												0.173934												0.0371305
							-0.149096												-0.232007												-0.146662
							-0.137509												-0.19991												-0.174676
							0.133621												0.010129												0.0421427
							0.0666489												-0.0775701												-0.0113261
							-0.120066												-0.146539												-0.0812469
							0.0229409												-0.0811882												-0.0382238
							0.0993732												-0.0850436												-0.125169
							0.00560119												-0.0635112												0.00177961
							0.151491												-0.124136												-0.118197
							0.170154												-0.0355555												-0.0707538
							-0.0410328												-0.0823804												-0.0442442
							0.380337												0.159391												-0.0755105
							-0.0534194												-0.0435505												-0.045541
							-0.313803												-0.136543												-0.125164
							0.034514												0.0213792												-0.0667402
							-0.0949483												-0.162008												-0.183021
							-0.120983												-0.155554												-0.113034
							-0.00412088												0.0760778												-0.0140192
							-0.0334925												0.00251553												0.0188942
							-0.195724												0.0673866												-0.137182
							0.185637												-0.0662254												-0.0428905
							0.132647												-0.0962669												-0.0621397
							0.288886												-0.0662668												-0.0629064
							0.0242798												-0.13668												-0.322309
							-0.0243359												-0.0517318												-0.0210193
							-0.0648005												-0.183539												-0.0365767
							-0.159069												-0.136008												-0.0330411
							-0.151483												-0.185445												-0.095834
							0.236645												-0.20469												0.073338
							-0.0776566												-0.0579261												-0.00961748
							-0.156865												-0.111109												-0.139042
							0.15379												-0.123032												-0.0394118
							-0.321036												-0.295719												-0.162943
							-0.282844												-0.145284												-0.199903
							0.29964												0.0560108												-0.0707206
							-0.179198												-0.0509908												-0.0346362
							0.276531												-0.0637741												-0.0561193
							-0.115819												-0.00737824												-0.0915459
							-0.161141												-0.146215												-0.0329323
							-0.0895498												-0.132665												-0.136254
							0.266025												-0.062221												-0.115519
							-0.223344												-0.187761												-0.0823071
							-0.036005												-0.0673438												-0.0630437
							-0.0776059												-0.124902												-0.0499664
							0.0635256												-0.0644192												-0.047988
							0.156569												0.00501105												0.157354
							-0.0672917												-0.0077991												-0.030296
							0.0365145												-0.0955769												-0.150363
							-0.112733												-0.221628												-0.026041
							-0.0976955												-0.222636												-0.119845
							0.0850822												-0.00923832												0.050435
							-0.065694												-0.0758763												-0.0765943
							0.0126694												-0.0650643												0.026964
							-0.0120639												-0.158079												0.0446228
							-0.00778833												-0.052657												0.0315029
							-0.0541369												-0.035679												-0.0038858
							-0.122189												-0.0654327												-0.0406187
							0.192281												0.0435581												0.0145019
							0.121135												0.139843												0.0044443
							0.0875787												0.341965												0.0969368
							0.226776												-0.0918471												0.0049034
							-0.02181												-0.00392853												-0.0362833
							0.119236												-0.137252												-0.163237
							-0.0540942												-0.212051												-0.0860651
							0.451691												-0.160225												-0.139174
							-0.104465												-0.201494												-0.106521
							0.388392												-0.132275												-0.0911767
							-0.0760189												-0.116439												-0.137764
							0.136672												-0.0405603												-0.0738728
							-0.0473861												-0.0478488												-0.072221
							0.0264963												-0.176883												-0.106512
							0.139014												0.109209												-0.106715
							0.984375												0.016126												0.059139
							0.353985												-0.024012												0.0577333
							-0.0806465												-0.231905												-0.184275
							0.0221274												-0.134129												-0.0407039
							0.108743												-0.0459267												0.114506
							-0.0761976												-0.0935761												-0.166417
							0.187659												-0.198677												-0.0338458
							0.0783901												0.0213178												0.0543492
							0.0287315												-0.205756												-0.260467
							0.300075												0.138985												0.0777728
							0.311733												-0.123956												-0.0239301
							-0.0318335												-0.0880448												-0.051675
							-0.026483												-0.0846896												-0.0411441
							0.0649685												-0.162584												-0.0844795
							0.0298384												-0.149008												-0.134597
							-0.143124												-0.056471												0.0072983
							0.0838019												0.000553333												-0.0253169
							0.200069												0.107469												0.242605
							0.117732												-0.195525												-0.0514715
							-0.0728849												-0.191191												-0.200462
							-0.035765												-0.0927102												-0.11124
							-0.0423504												-0.0542432												-0.0784449
							0.0934839												-0.170257												-0.173186
							-0.0711725												-0.117432												-0.0517602
							0.0463192												-0.181762												-0.171273
							-0.040494												-0.090737												-0.068056
							0.489182												-0.00765283												-0.248933
							0.184045												-0.0116448												0.0437567
							0.312795												0.01156												0.11487
							0.076419												-0.197966												-0.146245
							0.0557506												-0.0639183												-0.0238212
							-0.282164												-0.128233												-0.105863
							0.211853												0.0553264												-0.110076
							-0.0102315												-0.0866256												-0.111013
							0.0949883												-0.0348124												-0.0643027
							-0.111848												-0.0790666												-0.0355165
							0.162755												0.0237381												0.289883
							-0.032879												-0.135085												0.0024091
							-0.17389												-0.183324												-0.00636117
							-0.0248426												-0.163616												-0.100004
							-0.0227995												0.0982201												0.0181227
							0.17963												0.0198434												0.0113214
							-0.0940734												-0.0232828												-0.0555608
							0.162957												-0.118685												-0.00554709
							0.180833												-0.129272												-0.184247
							0.143095												-0.0873128												0.0398662
							0.0477569												-0.0389762												-0.0331358
							0.0406887												-0.0202194												-0.0288761
							-0.113574												-0.114298												0.00568435
							-0.0641524												-0.206192												-0.134276
							-0.0757122												-0.0394854												-0.00565595
							0.147386												0.22936												-0.0106729
							0.0617145												-0.126297												-0.0155953
							0.0942574												-0.100785												-0.125382
							-0.0215273												-0.0624149												-0.0361981
							-0.0783527												-0.030127												0.0189983
							-0.00515577												0.0332303												-0.0410589
							-0.00538515												-0.0350442												-0.010176
							0.0254561												-0.1053												-0.0219943
							0.448802												0.209871												0.0151788
							-0.250384												-0.198251												-0.156133
							-0.181436												-0.224686												-0.0563039
							-0.120943												-0.0828013												-0.0702899
							-0.10527												-0.211989												-0.194863
							0.0050224												-0.104234												-0.0948211
							-0.00162968												-0.0890646												-0.0360561
							0.261565												-0.255854												-0.134541
							0.171157												-0.157136												-0.0481584
							-0.079913												-0.00447841												-0.0468047
							0.0413955												-0.0950063												-0.0527494
							-0.00894324												-0.0128826												0.069793
							-0.0370399												-0.133451												-0.0454369
							0.0226928												-0.188075												-0.00471408
							-0.0326363												-0.137999												-0.0462084
							-0.151851												-0.0562916												-0.0370263
							0.175099												-0.113554												0.177677
							-0.0496559												-0.127228												0.00263155
							0.0646831												0.228203												-0.0292074
							-0.127657												-0.123225												-0.0423462
							0.0155527												-0.15423												-0.104907
							-0.171114												-0.0820851												-0.130163
							0.0684359												-0.0184152												0.0456594
							-0.0529606												-0.00454741												-0.0526642
							0.0985304												-0.192193												-0.0725713
							0.095471												-0.0736354												-0.0823118
							0.537024												-0.132822												0.112352
							0.137912												-0.124758												-0.0390379
							0.114881												-0.0300242												-0.0859609
							-0.018916												-0.0222534												-0.0147717
							-0.0166702												-0.0578281												0.063446
							-0.13202												-0.128524												-0.134247
							0.0222421												-0.00800746												0.172215
							0.0317774												0.0189886												-0.0578421
							0.134658												0.0785505												-0.067223
							0.342105												0.00694771												0.0328708
							-0.198837												-0.182276												-0.169546
							-0.141126												-0.145018												-0.209848
							-0.130284												-0.0682877												-0.0997245
							0.0399259												-0.0533656												0.0129684
							0.181711												0.0575066												-0.0315361
							0.0737011												-0.0906245												-0.0372346
							-0.0352582												-0.0584898												-0.0199307
							0.31044												0.0227895												0.0199118
							-0.191628												-0.0872845												-0.0174932
							0.249235												0.0596358												-0.0420907
							0.0543663												-0.105091												-0.0262114
							-0.243372												-0.148302												-0.0767694
							0.0550651												-0.196541												-0.181743
							-0.0543929												-0.238891												0.07215
							-0.0085725												-0.0240872												-0.0735983
							0.0293876												0.104686												-0.0516513
							-0.0835325												0.0134732												-0.0207069
							0.22946												0.0991322												-0.0747153
							0.0886029												0.106065												0.0367755
							-0.0705457												-0.127708												-0.12426
							0.070503												0.00764593												-0.0593898
							-0.169687												-0.0789355												-0.107865
							0.505385												-0.0137195												-0.0364584
							0.0215859												-0.0929938												0.0398472
							-0.0278353												-0.0715207												-0.0452476
							0.184965												-0.0101449												-0.0166981
							-0.0934226												-0.209045												0.219489
							-0.0274432												-0.0377177												-0.0205413
							0.0599355												-0.0544267												-0.0794341
							0.0504641												0.0642715												0.0136074
							0.0689907												-0.104067												-0.090268
							-0.0667156												-0.138703												-0.0559537
							-0.00732956												-0.270555												-0.127839
							-0.0212765												-0.112196												-0.0487027
							0.415462												-0.0847531												0.0855539
							-0.0703617												-0.170441												-0.111524
							0.198674												-0.252735												-0.280256
							-0.00803371												-0.132763												-0.000799879
							0.535973												0.0912468												0.15857
							0.30913												-0.00332759												0.0161396
							0.132354												-0.0313661												-0.0202052
							0.0389816												0.0264192												0.00600619
							-0.0244559												-0.0853941												-0.0882896
							-0.138491												-0.0800415												-0.0993317
							0.134754												-0.14115												-0.0880151
							0.139774												-0.107923												-0.0792448
							0.0955537												0.0125535												-0.196855
							0.167185												0.131867												-0.0754679
							-0.142876												-0.119045												-0.0866898
							-0.17177												-0.302025												-0.303429
							0.314664												-0.150906												0.0189084
							0.155009												0.0529848												0.0211566
							0.0792489												-0.0441763												-0.105844
							0.0722021												-0.0351201												0.0335144
							0.0778353												-0.00785361												-0.0338032
							0.154697												-0.0985933												0.111993
							0.334914												-0.15812												-0.0911909
							-0.070479												-0.153506												-0.0615244
							0.16344												-0.0446378												-0.0306794
							0.155919												-0.00787982												-0.13384
							0.12272												0.0493067												0.00657415
							0.0300331												-0.0475425												0.024181
							0.0457351												0.0993557												0.0878683
							-0.0260162												-0.085639												-0.063924
							0.0262749												0.0448848												-0.0131578
							0.106393												-0.0511606												-0.107326
							0.0756988												-0.0859267												-0.102082
							-0.0638083												-0.0299366												-0.0514242
							-0.0214899												-0.0299345												-0.043662
							-0.0165369												-0.0848042												-0.0577711
							-0.0668916												-0.36821												-0.239538
							0.0249227												-0.0358645												-0.0783455
							-0.043532												-0.0453374												-0.0227232
							0.0156807												-0.0445523												-0.0427391
							-0.150621												-0.248551												-0.0884836
							0.26874												-0.00468746												-0.027016
							-0.156767												-0.24367												-0.0908454
							0.104633												0.01332												-0.0861503
							-0.0634829												-0.0967719												-0.0811664
							-0.18158												-0.220122												-0.130598
							0.318425												0.248318												0.00858568
							0.00240051												-0.0442929												-0.055433
							-0.221301												-0.121012												-0.0778202
							0.100819												0.267437												0.0633135
							-0.0796783												-0.0732615												-0.0267794
							-0.134991												-0.350559												-0.19491
							0.0243305												-0.0218649												-0.0390521
							0.230409												-0.0276218												-0.00291553
							-0.0865811												-0.0663496												-0.0439271
							0.231863												-0.076589												0.0492517
							0.00260322												-0.233249												-0.0830833
							0.354638												0.00283704												-0.0701101
							-0.00580657												0.00122534												0.0300026
							0.00631068												-0.10917												-0.10556
							0.143844												-0.0668105												-0.0380771
							-0.00808706												-0.0688106												-0.055646
							-0.00475301												-0.207448												-0.0655664
							-0.12855												-0.19301												-0.127006
							-0.149293												-0.0505969												-0.0331311
							0.00574256												-0.0978758												-0.0448311
							0.160885												-0.114886												-0.0291222
							-0.235893												-0.103198												-0.0544438
							0.100043												-0.0297586												0.0024943
							0.200416												-0.199501												-0.0588787
							-0.0617492												-0.133833												-0.172471
							0.12221												0.00839314												-0.0270539
							-0.0977995												-0.0840928												-0.0885073
							-0.0756455												0.149124												0.128482
							0.0643204												-0.0696917												-0.0603932
							0.0742078												-0.120996												-0.0586041
							0.102526												-0.0764069												-0.0845931
							0.329233												-0.0982442												-0.0959287
							0.0433346												-0.0667346												-0.0957535
							-0.0837005												-0.130598												-0.0957157
							0.538272												0.0631552												-0.0537339
							0.223605												-0.119147												-0.0427533
							-0.164995												-0.223336												-0.187839
							0.180839												-0.0301649												0.00365388
							0.198672												-0.157698												-0.0803713
							-0.179449												-0.152541												-0.118718
							0.466684												-0.0499587												0.0607151
							0.0167662												-0.0938362												-0.173962
							0.00029873												-0.0457673												-0.0377174
							-0.164214												-0.233412												-0.231818
							0.0189267												-0.0833532												-0.00312852
							-0.0627174												-0.101776												-0.0917116
							0.00396084												-0.0517815												-0.0759317
							0.351763												0.0081558												-0.0319762
							-0.171695												0.0531476												-0.110734
							0.127822												-0.0229454												-0.0323075
							0.107186												-0.0548241												-0.0146013
							-0.138702												-0.0134311												-0.0916453
							0.152056												-0.0875888												0.0686807
							0.135685												-0.213055												-0.0703183
							-0.121602												-0.121545												-0.0817012
							0.455783												-0.24598												-0.225656
							-0.086021												-0.132923												-0.0957819
							0.0600768												-0.00729061												-0.0326672
							0.399675												-0.225903												-0.192023
							0.157186												-0.222172												0.0253595
							-0.171042												-0.186084												-0.132269
							0.0376427												-0.0038961												-0.0048466
							0.337787												-0.0679068												-0.0500989
							-0.0786915												-0.147853												0.0789514
							0.533439												0.0174121												-0.00508799
							-0.119199												-0.100745												-0.0841056
							-0.0338846												-0.180547												-0.161585
							0.0919129												0.148086												0.0668159
							0.00522778												-0.237												-0.0419203
							0.065614												0.0447869												0.0553052
							-0.0486797												-0.0433483												-0.0930321
							0.168313												-0.0372969												-0.00247063
							0.0803718												-0.117753												-0.122822
							-0.136739												-0.153899												-0.153028
							-0.0866852												-0.0425066												-0.0827614
							-0.0190547												-0.189083												-0.108083
							-0.100907												-0.180075												-0.0961511
							0.00969007												-0.0611274												-0.0136405
							0.0471727												-0.0236781												0.0226475
							-0.168009												-0.0910958												-0.0706402
							0.0190841												0.0770451												-0.0492612
							0.141067												-0.106745												-0.209706
							0.0170196												-0.0881062												-0.0331074
							0.0409954												-0.169247												-0.166143
							0.0763816												-0.106007												0.0513816
							0.0164275												0.013805												-0.0422043
							0.545396												0.0881366												-0.092431
							0.357906												-0.0643143												0.017763
							-0.122744												-0.169837												-0.186594
							0.0273925												-0.0364379												-0.0489204
							0.0419343												-0.0423603												-0.0549929
							0.25798												0.117087												-0.149653
							-0.0853782												-0.0999236												0.0256529
							0.100838												-0.137297												-0.160231
							0.485176												-0.1234												-0.074791
							0.107407												-0.00233062												0.00555655
							-0.123413												-0.0641156												-0.0313846
							0.0996506												0.0190645												-0.0115864
							-0.187443												-0.0332973												-0.150018
							-0.202438												-0.190592												-0.0250045
							-0.0147712												-0.0709922												0.0200585
							0.0996533												-0.0967519												-0.0199307
							0.0532514												-0.000391887												-0.000302913
							0.180897												-0.00408583												-0.0838406
							0.380849												0.0308887												-0.0741331
							-0.297213												-0.174275												-0.0792448
							-0.13433												-0.196256												-0.11673
							0.101704												-0.119989												-0.0246069
							0.503507												-0.00556024												-0.00423604
							-0.100144												-0.0899422												-0.0708816
							0.0342553												0.129666												-0.00388107
							-0.113723												-0.19067												-0.111193
							-0.061133												-0.178163												-0.0579273
							-0.153107												-0.237585												-0.0171714
							0.165257												-0.182897												-0.0660492
							0.587896												-0.188106												-0.173006
							0.0488077												-0.0249938												-0.0187096
							0.0818228												-0.0212661												-0.048963
							0.191612												0.00960192												0.00547609
							0.437872												0.209151												0.0123532
							-0.00197109												-0.112888												0.0382759
							0.43293												-0.0907294												-0.117625
							-0.182375												-0.148647												0.40445
							-0.446373												-0.350621												-0.339958
							0.158671												-0.0914676												-0.196609
							0.534426												-0.205961												-0.18401
							0.114219												-0.0825074												-0.220913
							-0.0544116												-0.134369												-0.0913613
							0.0314494												-0.0669788												-0.0635738
							-0.194852												0.0212399												-0.0569618
							-0.00547583												-0.0474183												-0.070129
							0.116049												-0.051084												-0.0758938
							0.0443775												-0.0815904												-0.0315313
							0.503422												-0.214991												-0.276024
							0.00623333												0.0747828												0.0311811
							0.187416												-0.130469												-0.0498859
							-0.136488												-0.100525												-0.125576
							0.219631												-0.0411012												0.00957961
							0.228731												-0.0560205												-0.0545338
							-0.0802865												-0.0657652												-0.0966055
							-0.0741385												-0.148347												-0.0668443
							0.600085												-0.2751												-0.12933
							0.19266												0.0841832												0.0664278
							0.215249												-0.0587934												-0.00635643
							0.0743385												-0.124695												-0.0596691
							0.0931292												0.110882												-0.146903
							-0.208063												-0.33862												-0.00772427
							0.166486												-0.0877206												-0.0145351
							-0.0538275												-0.00647855												-0.0182647
							0.160832												0.092586												-0.0488257
							0.0903099												0.0109984												-0.00753495
							-0.185677												-0.19603												-0.209336
							-0.0115171												-0.0667581												-0.0984845
							0.0754188												-0.0794661												-0.149445
							0.102934												-0.0872645												-0.0369175
							-0.101646												-0.127049												-0.0885357
							0.302883												-0.159281												-0.117327
							-0.0737384												-0.128258												-0.0775882
							-0.0498586												-0.127415												-0.149904
							0.304422												-0.089582												-0.0892362
							-0.287845												-0.1802												-0.139586
							0.0023605												0.116433												-0.206241
							0.00543049												-0.0657328												-0.0264812
							-0.0174677												-0.0623935												0.0133613
							0.0399445												-0.0210411												-0.0668159
							-0.0140457												0.0271554												0.0137873
							-0.0365545												-0.12934												-0.00530571
							0.532924												-0.188721												-0.144134
							-0.166892												-0.00778737												-0.0568482
							0.0197535												-0.116904												-0.138289
							0.0726102												0.0119422												-0.00667355
							-0.0503574												-0.12115												-0.0512017
							-0.0204097												-0.0299014												-0.0323265
							0.0493172												-0.0980331												-0.10849
							0.16503												0.0444253												-0.0962126
							0.482106												-0.145327												-0.169385
							-0.0192014												-0.0782187												-0.102995
							-0.096714												-0.127708												-0.12764
							0.0494639												-0.103268												-0.147698
							0.0159341												-0.287559												-0.188696
							0.0464846												-0.0317159												-0.0362501
							-0.0304172												-0.117044												-0.0366004
							-0.210031												-0.109103												-0.125018
							0.165281												-0.0118884												-0.0435721
							0.0629041												-0.145192												-0.181804
							0.395498												-0.0960026												0.185619
							0.00927398												-0.0836616												-0.0459197
							0.149389												-0.0278309												0.104098
							0.259653												-0.140482												-0.0787384
							-0.262547												-0.17252												-0.204348
							-0.0503067												-0.1743												-0.0138583
							-0.10163												-0.0579972												0.0336612
							0.000296063												-0.156184												-0.0560199
							-0.0309719												-0.100228												0.00889333
