# Supplementary material for: Sirt6-mediated epigenetic modification of DNA accessibility is essential for Pou2f3-induced thymic tuft cell development
Source: Commun Biol. 2022 Jun 6;5:544. doi: 10.1038/s42003-022-03484-9 (PMC9170729; doi:10.1038/s42003-022-03484-9)
Supplement: Supplementary file 5 — Supplementary data 3 [file 42003_2022_3484_MOESM5_ESM.xlsx]

## Sheet: Fig 3d
Fig 3d: The Pou2f3 gene activity of mTEC II, Late Aire 2 and tuft cells in scATAC-seq.
Pou2f3 gene activity
mTEC_II	Late_Aire2	Tuft
0.69897	0.477121	0.477121
0.477121	0.778151	0.69897
0.477121	0.845098	0.845098
0.477121	0.477121	0.477121
0.477121	0.69897	0.60206
0.477121	0.69897	0.477121
0.477121	0.845098	0.90309
0.845098	0.477121	1
0.60206	0.69897	0.477121
0.477121	1.04139	0.69897
0.69897	0.954243	0.69897
0.477121	0.477121	0.477121
0.60206	0.477121	0.60206
0.60206	0.477121	0.60206
0.69897	1.11394	0.778151
0.60206	0.845098	0.477121
0.69897	1.04139	0.60206
0.477121	0.477121	0.477121
0.477121	0.477121	0.69897
0.477121	0.60206	0.60206
0.477121	0.477121	1.07918
0.477121	0.69897	0.477121
0.477121	0.90309	0.69897
0.477121	0.60206	0.778151
0.60206	0.60206	0.60206
0.60206	1.23045	0.60206
0.69897	0.60206	0.954243
0.477121	0.477121	1.04139
0.60206	0.845098	0.845098
0.477121	0.477121	0.60206
0.477121	0.69897	0.477121
0.477121	0.60206	0.845098
0.477121	0.69897	0.60206
0.477121	0.60206	0.477121
0.60206	0.477121	0.845098
0.477121	0.477121	0.477121
0.845098	0.60206	0.60206
0.477121	0.60206	0.60206
0.477121	0.477121	0.477121
0.477121	0.69897	0.60206
1.07918	0.477121	0.845098
0.477121	0.69897	0.69897
0.69897	0.60206	0.60206
0.60206	0.845098	0.954243
0.477121	0.778151	0.60206
0.60206	0.60206	0.69897
0.477121	1.11394	0.845098
0.477121	0.778151	0.477121
0.60206	0.69897	0.477121
0.477121	0.60206	0.778151
0.60206	0.477121	0.60206
0.477121	0.477121	0.845098
0.60206	0.60206	0.60206
0.60206	0.60206	0.60206
0.477121	0.69897	0.69897
0.69897	0.845098	0.60206
0.69897	0.477121	0.69897
0.477121	0.477121	0.60206
0.477121	0.60206	0.778151
0.477121	0.477121	0.60206
0.69897	0.778151	0.477121
0.477121	0.69897	0.477121
0.90309	0.69897	0.845098
0.60206	0.778151	0.477121
0.60206	0.477121	0.778151
0.477121	1.07918	0.845098
0.477121	0.778151	0.60206
0.477121	0.477121	0.477121
0.477121	0.60206	0.954243
0.60206	0.778151	0.477121
0.778151	0.60206	0.60206
0.477121	0.778151	0.60206
0.69897	0.477121	0.69897
0.477121	0.477121	0.477121
0.477121	0.90309	0.60206
0.778151	0.60206	0.69897
0.477121	0.778151	0.60206
0.60206	0.778151	0.60206
0.69897	0.477121	0.69897
0.477121	0.477121	0.60206
0.477121	0.60206	0.477121
0.60206	0.60206	0.60206
0.477121	0.69897	0.60206
0.477121	0.69897	0.845098
0.477121	0.477121	0.90309
0.477121	0.477121	0.69897
0.477121	0.845098	0.60206
0.845098	0.69897	0.845098
0.477121	0.60206	0.477121
0.477121	0.477121	1.04139
0.60206	0.60206	0.477121
0.477121	0.477121	0.477121
0.60206	0.477121	0.69897
0.477121	0.69897	0.69897
0.477121	1.04139	0.60206
0.477121	0.60206	0.60206
0.60206	0.845098	0.60206
0.477121	0.69897	0.69897
0.477121	0.845098	0.954243
0.845098	0.60206	0.60206
0.477121	0.60206	0.69897
0.477121	0.477121	0.845098
0.60206	0.69897	0.69897
0.60206	0.477121	0.477121
0.69897	0.69897	0.60206
0.477121	0.60206	0.60206
0.477121	0.69897	0.69897
0.60206	0.477121	0.60206
0.69897	0.778151	1.07918
0.477121	0.69897	0.845098
0.477121	0.69897	0.845098
0.477121	0.845098	0.69897
1	0.954243	0.477121
0.60206	0.477121	0.477121
0.477121	0.778151	0.69897
0.477121	0.477121	0.60206
0.477121	0.477121	0.778151
0.477121	0.60206	0.60206
0.69897	0.778151	0.69897
0.477121	0.477121	0.477121
0.477121	0.477121	0.477121
0.69897	0.60206	0.845098
0.60206	0.778151	0.60206
1.07918	0.778151	0.778151
0.778151	0.477121	0.69897
0.477121	0.60206	0.477121
0.60206	0.845098	0.477121
0.477121	0.477121	0.69897
0.60206	0.477121	0.60206
0.477121	0.477121	1.07918
0.778151	1	0.477121
0.477121	0.778151	0.477121
0.60206	0.60206	0.845098
0.477121	0.60206	0.954243
0.477121	0.60206	0.477121
0.477121	0.477121	0.60206
0.477121	0.477121	0.60206
0.477121	0.69897	0.477121
0.69897	1	1.04139
0.477121	0.778151	0.60206
0.477121	0.778151	0.60206
0.477121	0.477121	0.69897
0.69897	0.60206	0.60206
0.477121	0.90309	0.60206
0.845098	0.90309	0.60206
0.845098	0.69897	0.845098
0.477121	0.69897	0.69897
0.477121	0.60206	0.60206
0.477121	0.778151	0.477121
0.60206	0.477121	0.954243
0.60206	0.477121	0.69897
0.778151	0.60206	0.477121
0.477121	0.477121	0.60206
0.778151	0.778151	0.69897
0.477121	0.477121	0.60206
0.477121	0.60206	0.69897
0.477121	0.69897	0.69897
0.60206	0.90309	0.69897
0.778151	0.778151	0.60206
0.60206	0.69897	0.90309
0.477121	0.69897	0.90309
0.778151	0.477121	0.477121
0.477121	0.845098	0.69897
0.90309	0.477121	0.845098
0.477121	0.69897	1.04139
0.477121	0.60206	0.778151
0.477121	0.778151	0.60206
0.477121	0.60206	0.477121
0.477121	0.69897	0.778151
0.477121	0.477121	0.778151
0.477121	0.477121	0.60206
0.60206	0.69897	0.778151
0.477121	0.845098	0.60206
0.60206	0.69897	0.60206
0.69897	0.477121	0.477121
0.477121	0.60206	0.69897
0.60206	0.60206	0.60206
0.477121	0.60206	0.778151
0.477121	0.778151	0.477121
0.477121	0.60206	0.60206
0.60206	0.60206	0.69897
0.954243	0.477121	0.778151
0.69897	0.60206	0.60206
0.477121	0.60206	0.477121
0.477121	0.477121	0.954243
0.69897	0.477121	0.845098
0.477121	0.845098	0.477121
0.477121	0.477121	0.60206
0.477121	0.69897	0.69897
0.845098	0.477121	0.477121
0.477121	0.477121	0.60206
0.477121	0.954243	0.477121
0.60206	0.477121	0.60206
0.477121	0.60206	0.845098
0.477121	0.477121	0.477121
0.477121	0.477121	0.60206
0.60206	0.477121	0.60206
0.69897	0.845098	1
0.60206	0.477121	0.477121
0.477121	0.477121	0.477121
0.845098	0.69897	0.477121
0.60206	0.477121	0.60206
0.477121	1.14613	0.477121
0.477121	0.69897	0.477121
0.778151	0.477121	0.69897
0.845098	0.60206	0.477121
0.477121	0.60206	0.60206
0.477121	0.477121	1
0.477121	0.60206	0.69897
0.477121	0.60206	0.477121
0.477121		0.60206
0.60206		0.90309
0.477121		0.477121
0.778151		0.60206
0.477121		0.90309
0.60206		0.477121
0.477121		0.477121
0.60206		0.778151
0.477121		0.69897
1.07918		0.845098
0.60206		0.69897
0.778151		0.60206
0.60206		0.60206
0.477121		0.69897
0.60206		1
0.477121		0.778151
0.477121		0.477121
0.60206		0.69897
0.477121		0.477121
0.477121		0.845098
0.477121		0.60206
0.477121		1
0.60206		0.69897
0.60206		0.954243
0.477121		0.477121
0.845098		0.477121
0.69897		0.778151
0.69897		0.477121
0.477121		0.69897
0.90309		0.477121
0.477121		0.778151
0.477121		0.845098
0.60206		0.477121
0.477121		0.778151
0.477121		0.69897
0.477121		0.954243
0.477121		0.477121
0.69897		0.477121
0.60206		0.477121
0.477121		0.477121
0.477121		0.60206
0.477121		0.778151
0.477121		0.477121
0.69897		0.60206
0.845098		0.477121
0.477121		0.954243
0.60206		0.60206
0.477121		0.69897
0.778151		0.477121
0.477121		0.60206
0.60206		0.477121
0.477121		0.69897
0.477121		0.60206
0.60206		0.778151
0.477121		0.60206
0.69897		0.477121
0.477121		0.778151
0.477121		0.69897
0.69897		0.477121
0.60206		0.477121
0.477121		0.477121
0.477121		0.477121
0.477121		0.477121
0.477121		0.954243
0.477121		0.477121
0.477121		0.69897
0.60206		0.477121
0.477121		0.69897
0.477121		0.69897
0.477121		0.60206
0.477121		0.60206
0.845098		0.60206
0.954243		0.60206
0.477121		0.845098
0.60206		0.954243
0.60206		1.04139
0.477121		0.477121
0.477121		0.477121
0.477121		0.477121
0.477121		0.60206
0.845098		0.69897
0.477121		0.477121
0.477121		0.69897
0.69897		1.04139
0.60206		0.477121
0.477121		0.477121
0.778151		0.69897
0.60206
0.477121
0.60206
0.477121
0.477121
0.69897
0.477121
0.477121
0.69897
0.477121
0.954243
0.60206
0.477121
0.845098
0.69897
0.845098
0.60206
0.69897
0.60206
0.60206
0.477121
0.477121
0.477121
0.778151
0.60206
0.477121
0.60206
0.477121
0.477121
0.477121
0.477121
0.477121
0.69897
0.69897
0.60206
0.60206
0.477121
0.477121
0.69897
0.60206
0.69897
0.477121
0.477121
0.477121
0.477121
0.477121
0.477121
0.477121
0.477121
0.778151
0.477121
0.60206
0.60206
0.69897
0.477121
0.477121
0.60206
0.60206
0.477121
0.60206
0.60206
0.60206
0.477121
0.477121
0.477121
0.477121
0.69897
1.04139
0.477121
0.60206
0.845098
0.477121
0.477121
0.778151
0.60206
0.477121
0.477121
0.69897
0.69897
0.477121
0.69897
0.60206
0.60206
0.60206
0.477121
0.60206
0.477121
0.60206
0.477121
0.477121
1.14613
0.60206
0.477121
0.60206
0.60206
0.477121
0.477121
0.477121
0.477121
0.778151
0.60206
0.477121
1
0.90309
0.477121
0.60206
0.477121
0.477121
0.845098
0.60206
0.477121
0.60206
0.477121
0.60206
0.60206
0.477121
0.778151
0.477121
0.69897
0.60206
0.69897
0.69897
0.477121
0.845098
0.477121
0.477121
0.477121
0.69897
0.477121
0.477121
0.60206
0.477121
0.60206
0.477121
0.477121
0.60206
0.477121
0.60206
0.778151
0.60206
0.477121
0.477121
0.778151
0.778151
0.477121
0.477121
0.778151
0.69897
0.69897
0.90309
0.60206
0.477121
0.60206
0.69897
0.845098
0.477121
0.60206
0.69897
0.60206
0.778151
0.477121
0.69897
0.69897
0.477121
0.60206
0.477121
0.778151
0.90309
0.69897
0.477121
0.69897
0.477121
0.69897
0.477121
0.477121
0.477121
0.477121
0.60206
0.477121
0.477121
0.60206
0.69897
0.477121
0.69897
0.778151
0.477121
0.477121
0.954243
0.778151
0.60206
0.477121
0.69897
0.477121
0.477121
0.60206
0.477121
0.477121
0.60206
0.477121
0.477121
0.477121
0.477121

## Sheet: Fig 3e
Fig 3e: The Pou2f3 motif accessibility of mTEC II, Late Aire 2 and tuft cells in scATAC-seq.
Pou2f3 motif accessibility
mTEC_II	Late_Aire2	Tuft
-4.7357	-3.16755	4.69895
-2.72149	-0.609317	5.55347
-3.76727	-0.828126	12.3606
-4.17574	0.0191107	5.61593
-2.95345	-2.9014	7.67896
-3.65426	-3.22877	3.8383
-4.23487	-3.70528	4.60536
-4.36224	-3.40147	8.48163
-2.04449	-1.52173	2.89899
-2.67236	-3.11976	1.16444
-2.77302	-2.24774	0.834322
-2.14839	-3.60397	0.210059
-3.09825	-3.17189	2.77656
-3.17493	-3.28481	4.72273
-2.09447	1.72384	11.1847
-1.83135	-1.73182	9.14031
-3.10799	-1.64744	9.66406
0.173274	-2.77651	6.84751
-3.12509	-4.7592	8.2545
-2.72995	-4.99793	4.0155
-6.15014	-1.98153	8.19511
-2.24166	-1.98086	3.74051
-1.92032	-2.0145	9.30284
-2.99801	-2.3749	8.24448
-2.46912	-3.34896	9.52191
-1.50981	-1.71016	10.2505
-2.63168	5.01809	8.63778
-2.56524	0.0209554	7.51312
-1.43517	-2.0774	3.5743
-1.95659	-1.64851	8.72227
-3.84214	-2.14415	6.15846
-3.00364	-5.11152	10.9524
-2.76097	-4.53163	9.19556
-3.29697	-1.61677	1.62004
-2.15977	-2.70893	3.72606
2.41918	-5.66048	4.20948
-2.21799	-2.50676	8.49514
-2.74998	-2.8804	7.69066
-3.03693	-1.23569	1.33114
-1.84715	-2.21162	9.9695
-0.811006	-1.44294	11.5203
-0.970492	-1.7682	10.4362
-2.04447	-3.39913	8.41678
-2.80313	-1.71268	3.35598
-4.01045	-1.96559	8.08972
-1.94989	-1.15367	5.89895
-4.56413	-1.51716	3.15299
-3.66771	-2.05297	3.31304
-2.25147	-4.12224	5.47872
-2.43068	-1.37578	8.26496
-4.23395	-3.59516	5.21879
-4.22517	-4.32973	4.02562
1.62374	-3.45076	10.0503
0.772586	-1.96657	7.9381
-2.91398	0.747507	7.93674
-2.19565	-2.75713	8.17279
-2.06804	-5.2785	10.8416
-2.68725	-3.64502	6.42812
-4.16905	-3.25948	10.041
-4.68016	-0.778841	6.3589
-1.34111	-1.42545	3.34285
-3.4063	-2.24326	4.51988
-1.23951	-3.22538	15.2485
-1.16524	0.132313	11.2383
-3.77422	-2.73759	6.12445
-4.21557	-1.4466	8.61577
-3.30465	-2.8337	9.6603
-3.81923	-5.03109	1.99317
-2.96318	-2.68224	5.89866
-2.29893	-1.4315	4.57753
-2.35217	-1.77515	2.74318
-3.03869	0.725567	10.2125
-2.27556	-2.86099	3.78731
-4.47906	-1.2309	3.4111
-3.68586	-1.7703	4.89093
2.33492	0.195447	7.24602
0.799549	-4.64776	9.35906
-2.42099	-1.61625	0.879864
-3.24194	-1.64896	1.68992
-2.12889	-0.598985	4.97081
-2.68456	-2.27926	7.70008
-4.15391	-1.25969	4.72122
-1.63569	-3.51492	6.66939
-1.13716	0.203053	8.9854
-2.26814	-0.229318	10.0941
-1.57563	-0.107565	9.92899
-3.43159	-3.60156	5.30626
-0.140241	-1.60539	6.01542
-1.92676	-1.06971	5.91185
-2.36984	-2.35604	8.13657
-1.54453	-1.48845	2.75113
-3.15897	-2.21337	5.98272
-3.06397	-1.48625	6.8631
-2.23636	-1.7703	5.01129
-5.52073	-3.36051	4.54577
-3.74296	-3.55901	8.24655
-2.88571	-1.73663	3.37939
-3.51456	-2.92624	4.63006
-4.38933	0.305574	11.346
-3.83514	-1.89841	4.02702
-3.04015	2.03169	4.21609
-2.64176	-2.72776	9.51947
-1.6083	-2.23221	6.9452
-5.38553	-3.47961	11.3453
0.360007	-3.91067	6.56488
-3.52727	-2.41304	2.99061
-2.28871	-2.16445	7.37192
-3.98944	-4.77228	10.6191
-3.64793	-2.43854	10.6384
-2.86443	-0.65797	6.16675
-3.55385	-0.18824	0.110937
-2.24824	-4.27119	6.54308
-3.87221	-4.69014	6.08889
-0.727101	-0.170182	5.55895
-2.44795	-2.58207	10.9257
-4.26638	-2.33956	4.0387
-1.34985	-0.980209	3.44902
-2.05104	-2.02135	5.48626
-4.79459	-4.52782	5.81259
-1.31334	-0.166653	1.46952
-3.11239	-3.13934	4.30268
-2.74551	-1.05358	4.1878
-2.2801	-4.4045	4.47737
-4.3607	-3.60257	2.94344
-0.384344	-1.93014	4.62575
-3.1039	-1.57988	5.1719
-0.410686	-1.79725	2.70343
-2.0816	-3.38821	3.31223
-3.071	-1.07666	6.37475
-2.73947	-0.509747	7.26951
-1.94427	-1.77566	9.42167
-1.3509	1.98167	5.52383
-5.73197	-2.79578	10.1081
-1.51647	-1.78625	6.26912
-6.23622	-1.18212	4.83008
-0.873933	-0.151224	2.81515
-1.19651	-1.64334	10.7848
-2.94688	-1.11096	4.66479
7.35608	-3.61544	10.7602
-4.19524	-4.2222	1.3078
-1.61541	-2.84988	4.48812
-2.72807	-2.33931	7.14035
-2.80761	1.92311	5.38011
-1.32218	-4.06854	7.55864
-2.97891	-2.76506	3.60649
2.84471	-1.67523	13.6428
-3.26952	-3.58804	5.35387
-0.722468	-3.26422	12.209
-3.6568	-2.26264	4.073
-2.81326	-3.6747	4.09935
-1.82791	-1.32952	2.67998
-1.37236	-2.58781	8.25618
-6.19696	-4.44527	6.74902
-2.35032	-4.49793	9.20143
-3.64343	-3.88722	5.44242
-3.13657	-2.94026	7.47654
-1.56124	-4.50144	10.2032
-5.36524	1.57028	8.88491
-1.91815	-4.00604	8.30477
-2.29109	-0.574305	7.52964
-1.40295	-1.2397	6.18658
-2.14688	-1.19542	2.03107
-1.12667	-2.59421	8.95673
-3.01496	-3.48075	4.03823
-1.40404	-3.15526	10.0613
-2.14657	0.899688	5.2407
-2.97149	-3.49113	7.95601
-4.79414	-1.08836	2.82464
-4.99859	-2.21268	7.87738
-1.35769	-2.41346	4.52337
-2.92524	-2.01874	7.97687
-1.60186	-3.82986	7.42263
-3.94888	-2.97867	6.89997
-4.56676	0.0624407	3.00131
-3.70944	1.21242	4.74606
-3.37891	-4.4617	9.14208
-2.73959	-1.21923	3.21381
-3.6298	-1.59874	6.43524
-2.32501	-3.17761	4.36274
-3.74706	-1.64215	2.60366
-4.40794	-4.51582	7.39993
-3.3165	-3.01719	6.17425
-3.54094	-1.85154	1.56054
-2.68382	-4.34868	6.49804
-3.05051	-1.79403	6.71797
-1.07481	-3.53713	10.6665
-2.71247	-1.71477	4.16436
-1.75294	-3.49792	3.8131
-4.06184	-4.64286	7.83814
-4.28416	-3.98426	1.98059
-3.89489	-2.63144	10.6085
6.67997	-2.40395	10.2127
-2.94298	-3.8232	4.46078
-1.32451	-0.46745	10.9529
-2.2072	-1.1454	1.78056
-4.95128	-4.93699	5.99165
-4.22981	-2.65575	2.18439
-0.747816	-3.72235	9.74632
-3.40982	-1.87437	3.03372
-3.15648	-2.34952	6.25389
-2.44792	-1.37841	1.0446
-1.84036	-2.08609	0.693646
-4.30892	-1.64259	4.5849
-2.73675	-3.87957	5.66409
-2.78264	-2.00191	4.97847
-6.38274	-0.325285	2.69425
-2.75841	-1.37512	9.99553
-1.26198	-1.68822	8.87462
-2.03086	-2.32904	3.64211
-1.92031	-2.72984	5.08013
-4.65261		6.77578
-2.91633		7.09102
-3.44162		6.79067
-1.88391		3.79422
-2.77074		5.51069
-1.72494		9.44187
-3.48524		9.93973
-2.86754		4.24461
-2.1416		14.5417
-0.709508		8.25812
-6.2249		5.02815
-2.65965		8.07999
-2.85609		9.45117
-2.28304		3.81414
-0.479165		3.93252
-1.32127		13.2975
6.06647		4.7903
-3.49141		7.94921
-2.21702		8.43215
-3.02565		5.62447
-1.76269		2.6551
2.06798		9.56833
-2.81025		10.0983
-3.58046		7.20173
0.201082		8.74031
-0.0859843		0.0128025
1.55781		10.7118
-1.19635		10.2461
-2.0014		1.89049
-3.67697		3.90556
-4.04572		6.61202
-2.95627		9.40141
-1.55268		6.11437
6.94897		7.91755
-3.23775		7.51932
-2.61943		7.28438
-3.20611		2.52871
-3.60805		2.43279
-2.95016		4.06333
-3.80169		6.76272
-1.45271		5.17683
-2.10628		6.66132
-3.26011		7.16233
3.92613		1.19935
-2.80713		7.12431
-2.27736		9.66161
-0.000124496		6.72556
-4.86912		4.74529
-1.22122		10.6731
-2.07264		4.68501
-3.77944		1.01445
-1.7673		7.40707
-4.22304		2.53994
0.362959		7.67156
-2.21318		4.36778
-1.83177		6.11625
-4.51362		9.98328
-2.62328		7.94545
-2.31639		3.97475
-0.647193		3.45181
-2.615		5.52016
-3.43679		5.59217
-6.05848		5.52457
-3.41575		8.10911
-4.75737		4.74325
-2.97272		5.25348
-3.33832		2.22415
-0.336228		7.84193
-2.32838		7.61604
-2.26975		5.99718
-0.972651		5.39608
-2.93091		5.77204
-0.861979		7.96203
-5.24783		9.47223
-4.34923		9.08258
-2.86549		9.15665
-3.41408		2.87917
-2.75887		6.60198
-3.3849		4.55147
-1.07867		6.29558
3.7214		3.72963
0.298242		5.29799
-3.30073		1.49531
-2.64495		8.31937
-1.58794		6.87036
-2.44762		2.85987
4.91928		3.38322
1.02139
-4.06507
-2.44224
-3.0445
-5.01457
0.12092
-1.28929
-2.31641
-3.95344
-2.3313
-2.19315
-3.95585
-2.76625
-2.76203
-1.90618
-3.6582
-3.17924
-2.60489
0.409747
-2.54897
-0.915338
-1.38306
-2.29123
-1.65932
-3.12353
-2.86604
-4.65032
-0.545084
-4.47011
-3.30055
-1.53138
-3.20259
-0.516673
-2.43435
-1.03426
-1.46997
-2.53112
-5.18349
-5.11332
-2.64595
-1.37974
-2.17494
-2.23744
-2.448
-6.56069
-4.18205
-2.96689
-2.54145
-6.5099
-2.78435
-1.25977
-5.98548
-1.14086
-1.21509
-4.33654
-3.3024
-1.74768
-2.13865
-3.06137
-4.59011
-4.07241
-1.25497
-4.08038
-2.1299
-2.52874
-5.53055
-3.87031
-4.98258
-1.5971
-0.418632
-5.98025
-2.64247
-2.33035
-1.38856
-1.33686
-3.07779
-3.08108
0.414295
8.23922
-3.22467
1.59888
-6.19562
-3.45338
-2.99196
-3.22411
-2.44299
-2.45705
-3.00125
-2.9237
-3.22471
-3.10989
-3.65335
-4.05367
-0.487079
-3.05016
-2.17662
-3.06997
-2.35158
-0.206061
-2.4178
-2.6471
-1.65084
-4.43505
-2.6983
-0.41519
-0.518747
-2.94977
-1.83759
-1.83191
-2.70045
-2.78873
-6.8449
-2.47491
-2.58928
-3.87728
-4.16058
-1.03315
-4.52026
-2.93111
-3.97577
-3.36911
-3.78057
-2.94002
1.40981
-3.94932
-5.76874
4.34215
-3.29725
-2.78826
2.97531
-0.777733
-1.56644
-1.42724
-1.72306
-2.94303
-4.49778
-2.38925
-3.45117
-4.04328
-3.65174
-3.88918
-3.58851
0.032041
-1.24063
-2.09467
-2.63603
-4.03497
-2.76212
-2.24205
-3.99243
-3.54468
-1.75826
-2.19881
-1.48211
-3.33208
-0.827717
-4.58194
0.183374
-5.28343
-1.13967
-4.19326
-3.04275
-2.06498
-3.30967
-1.04255
-3.6292
-0.39831
-0.424052
-1.85972
-3.00026
0.332689
-0.763861
-5.43206
-4.39132
-3.20921
-1.14528
-0.702342
-1.95896
-1.11442
-1.97809
-2.16121
-2.30145
-4.46985
-1.66417
-2.02354
-3.92268
-1.74367
-3.60666
-3.87304
-4.86823
-1.42106
-3.82561
-3.97385
-2.66571
0.0747086
-1.53117
0.728019
-1.5357
-2.77324
-3.92382
-1.29096
-1.20907

## Sheet: Fig 3f
Fig 3f: The promoter region fragments of Late Aire 2 and tuft cells in scATAC-seq.
Promoter region fragments
Late_Aire2	mTEC_IV
5.33143	5.97371
4.6172	5.30711
5.71813	7.3691
5.61661	6.54115
5.01567	5.7076
6.37899	6.91713
5.73141	4.9626
4.43797	6.14531
6.0478	5.15653
6.02095	5.51449
6.39013	11.2542
4.89727	5.83642
5.52647	9.04586
4.32789	5.55345
9.09295	5.4968
4.36301	6.35476
5.7931	6.66635
4.81922	7.52581
4.13329	5.92186
4.18826	5.27993
5.16515	6.45926
3.2708	6.90395
5.59889	5.38439
5.32568	8.27972
4.10599	7.18755
4.0769	4.99033
3.15603	8.88531
7.29797	9.16105
3.20772	5.91511
7.93592	6.11157
3.86771	11.6364
5.20346	5.58909
4.71395	5.13195
5.35231	6.18911
4.8083	5.64182
5.42774	5.36414
5.04311	7.33595
3.28743	10.8994
4.95294	5.8504
4.09194	7.12817
3.73642	7.23951
3.99461	5.29229
5.34887	4.74232
4.88083	5.75522
5.91279	6.32519
4.26036	7.07269
4.68511	5.45687
4.99166	5.36652
4.61023	5.44283
4.91802	5.33083
3.35191	7.6563
4.51183	5.24856
7.14634	5.08358
4.81851	6.39024
3.9185	6.71305
5.11562	4.66169
3.60847	6.46087
5.01555	4.69649
4.47642	9.08579
4.13174	6.11069
3.96994	6.88106
5.23904	5.34081
4.47379	6.48267
3.60665	9.49959
5.21046	5.66492
4.42461	8.13732
5.86218	5.95018
7.56599	5.27473
4.57474	6.4595
6.16919	5.56818
3.67867	5.77079
4.63113	4.38051
5.01153	4.96662
5.20201	5.54705
5.24615	8.37276
3.67965	6.12129
4.99011	7.4038
5.27748	8.07085
7.3372	4.94012
7.06009	5.77895
3.98699	6.19474
2.92889	6.25327
3.91954	5.61088
4.81936	5.08306
4.52136	6.20775
7.44687	5.96056
5.27597	4.18481
4.32449	8.39271
6.70836	5.52175
4.54783	5.71634
6.23886	5.59585
4.56912	5.29471
5.54368	7.48965
5.20163	4.9158
6.09866	10.9136
5.08514	5.54446
4.84036	6.32044
4.71044	7.80545
6.61244	5.15955
6.01549	6.88524
5.23985	5.01536
7.41566	6.30901
4.87149	7.25745
7.56668	7.48308
5.67668	8.17535
5.25235	4.4622
8.07385	4.72286
6.89041	6.89431
5.00263	10.3773
6.47731	6.70882
7.83823	5.26814
4.83573	4.44616
4.438	5.97429
6.36333	6.41448
5.10143	6.58623
4.54308	5.66346
7.40049	7.2331
5.27265	9.78316
4.7	4.49333
5.00962	4.71133
4.92008	5.4828
5.47369	6.21676
3.87402	5.14254
3.61657	5.36026
4.29693	6.2815
4.96836	5.86299
4.94008	7.81582
5.22885	5.85689
6.16307	6.47756
4.662	6.87999
6.06675	8.39701
5.12821	7.39701
5.47331	6.9256
5.47116	5.87385
4.6028	5.65091
5.08582	5.26141
6.66702	5.0978
4.07399	6.23203
3.97863	6.42344
6.12949	6.68096
5.96973	5.28523
5.12583	5.61632
4.82838	6.51848
4.80339	5.01839
8.18006	5.39364
4.46066	4.83999
6.67111	5.49565
4.08025	6.13812
4.79125	5.62295
4.72747	4.85958
4.1465	5.0716
6.06321	5.88147
5.37796	4.46883
6.22886	6.20645
7.61687	5.34112
4.90727	4.12654
6.30763	9.41233
5.19645	8.64042
4.0041	7.72741
4.7565	8.70039
5.82562	4.86459
6.7697	8.67223
4.40856	8.04619
4.90324	6.41973
8.26408	7.13466
3.95504	6.89613
5.10303	6.06363
7.394	8.01484
4.50308	5.12695
8.3663	6.57804
5.44456	5.79215
5.74649	5.8601
4.01807	6.06666
4.55366	5.47258
5.24827	5.72275
8.23235	6.79858
6.42158	7.44772
5.68753	7.45286
4.1292	5.91592
7.62217	7.00983
5.55735	7.23253
4.48499	8.96577
4.77995	8.26581
5.43503	4.598
5.65099	7.65542
4.30055	4.82486
5.82324	4.69218
4.54037	6.40989
6.09866	7.62298
5.11312	4.95975
4.2291	6.5624
4.70492	5.33196
5.27872	5.48613
6.30925	7.19281
5.74513	4.92008
5.95521	6.17915
9.11382	7.789
4.36316	6.70358
4.96815	7.56495
5.90025	5.69753
8.87348	5.55889
4.57061	4.53192
6.5911	6.29222
4.87785	6.64104
7.15883	5.92693
6.29598	7.13414
5.72789	5.50632
6.05506	4.35589
6.22001	6.56943
5.40636	4.72951
5.08242	9.43981
4.41816	6.62398
4.6413	9.89011
3.8016	5.56465
5.30274	7.68264
3.84516	8.21415
5.22785	9.97431
5.19201	5.91772
5.83167	6.32271
6.95067	8.17488
3.67825	6.54851
5.09835	8.21031
5.00182	4.27401
7.72911	8.3336
5.19068	4.26204
8.26174	5.4119
6.16983	6.82415
7.38161	5.33876
6.92086	7.50722
5.68955	5.35859
7.28557	4.7952
5.13043	7.707
4.3845	5.86867
4.64431	4.4113
7.54579	5.97351
4.86955	6.04047
7.09196	10.0699
3.6063	4.52896
6.23562	6.57151
3.80433	5.48039
4.05021	6.21586
5.91	4.22053
4.40471	5.33895
5.14301	6.62269
4.73159	7.71317
4.53667	7.00883
3.65268	4.84555
5.3004	4.94172
6.18699	5.16468
5.91931	5.14276
7.70658	4.86095
4.68653	7.43341
4.88784	6.96187
4.66622	4.64631
7.67855	7.92251
3.47196	5.06013
5.62603	6.53929
6.72994	6.18248
5.20389	5.9322
4.19075	7.99042
6.26443	6.71427
8.90961	7.89211
5.29652	5.64339
5.12878	5.99515
4.36896	5.76583
4.35601	7.16162
4.93009	5.11296
4.39786	4.59905
4.74936	4.57489
5.09676	7.7432
4.67609	4.98027
5.91472	6.92372
4.124	5.45989
4.38183	6.46769
5.53529	6.06984
4.91003	5.80998
5.26627	5.03019
5.2582	4.3502
5.0639	7.43059
4.82972	7.51714
5.64754	8.86849
5.81197	4.65472
4.32085	5.44044
6.20491	5.68278
4.50103	10.2417
8.97175	7.50218
4.69607	8.44429
5.04789	5.63848
5.14723	4.32632
6.01827	7.95601
5.92182	5.29739
3.69436	8.45325
5.1394	4.38146
4.49105	6.22698
3.44694	8.39648
6.30432	5.83064
4.02885	5.16963
3.31627	4.66318
4.17572	4.18466
4.00171	5.84173
6.66199	12.9683
6.07963	6.14022
4.0944	5.59253
4.52275	5.38057
5.27334	4.44356
9.86574	5.43972
5.66517	5.63697
5.63881	6.15791
5.20239	6.71284
6.95019	5.20864
4.70702	6.73798
8.85514	7.03671
4.37488	5.36055
4.47477	4.22528
4.79104	5.58598
8.50702	6.07917
3.27624	5.81041
4.19328	5.95867
6.55078	6.52093
5.25063	5.3703
4.00106	5.64204
4.46917	4.04408
6.34994	7.797
5.13437	8.57015
8.21918	7.64552
7.63652	6.83838
6.79583	5.86922
4.7952	8.23354
5.19531	8.72158
4.23225	4.95675
4.22532	4.6921
4.89804	6.8721
5.33067	8.00136
4.69066	4.90081
6.90643	7.61941
6.56529	5.72417
4.28795	5.64837
4.34329	5.63151
4.75646	7.21835
4.31431	7.98218
4.61269	4.96456
5.15105	4.93391
5.85654	7.42681
6.65865	8.89814
5.65879	4.97718
4.95811	6.25164
5.14878	7.74662
5.73803	4.19975
5.25093	7.6168
5.45364	4.98599
5.93425	9.45538
6.39134	9.61595
5.30422	5.15285
4.54818	5.83059
5.61317	5.12008
4.5994	6.14985
8.53264	6.58999
4.32433	8.75347
3.83204	5.36398
4.44133	5.8334
4.03255	7.15978
4.82392	6.60555
5.15763	5.12444
5.47571	8.69453
6.64669	5.83994
5.28252	4.93489
5.48133	5.11113
4.89572	5.00853
4.71634	5.98203
4.80852	7.076
5.30742	7.59495
5.34308	6.00938
5.77618	5.57657
5.37168	6.41911
8.09383	4.95072
6.25375	5.6503
5.73433	5.80518
6.76904	5.59516
3.74966	6.92269
6.61707	5.36077
4.0202	5.19837
4.68505	5.20034
4.908	4.79469
5.19025	7.69747
5.55915	5.62526
4.63229	4.77733
4.90603	6.02909
4.98514	3.91412
7.06509	6.51197
4.8655	7.73491
4.24396	6.38535
4.3956	6.65952
5.58557	4.52433
5.56586	8.01524
6.76963	7.25543
4.32759	4.7215
5.88885	6.34468
3.95523	4.94003
5.24476	6.04371
6.58956	5.61455
6.12124	5.15188
4.24528	5.97234
5.36455	5.9587
6.38088	6.86982
3.80298	5.28674
4.30646	3.91845
3.79913	5.60465
7.30954	5.5045
3.88678	4.64472
4.97811	6.05569
4.93389	5.97658
4.43425	11.2321
4.40336	4.62381
4.08342	4.39103
4.72274	6.32105
5.07334	7.08115
5.33313	5.57285
3.53986	5.52248
4.26955	7.85412
5.7206	10.4954
4.25419	12.8023
5.1976	5.72414
5.34834	5.79751
5.98376	6.06409
4.0959	7.25314
6.84484	7.94539
5.01094	6.01225
6.58684	6.73809
4.57229	4.75279
4.62413	8.87023
3.3281	6.10129
7.01239	4.97558
8.62667	4.0687
7.45596	4.46183
5.94349	6.28617
5.21652	5.38194
4.40219	6.97024
5.25638	7.005
5.42436	5.40671
7.36859	5.38926
4.20718	8.51149
4.16811	6.11514
5.8999	8.26915
3.89482	5.40548
5.72489	6.14523
2.30026	4.77796
5.80743	7.37501
4.70609	5.77351
3.91556	6.55068
5.53018	7.16649
6.97828	6.21343
4.10946	6.57343
4.75953	5.46338
4.36756	5.30285
6.41601	7.6333
5.46121	4.89021
5.00878	6.05192
5.12171	7.75815
4.309	7.1824
5.01037	5.82941
6.75508	8.40429
6.46317	5.43457
5.7814	6.57385
9.71756	8.63702
4.12552	8.30538
5.92135	6.3034
5.2743	6.95639
5.56673	5.71593
5.40563	5.82806
3.67925	6.06303
5.64467	7.46498
4.36464	5.98617
5.01064	6.20979
6.77504	6.2174
5.76453	5.92716
5.32724	3.87753
5.73501	6.31984
6.36084	5.24728
6.11285	6.64644
8.14001	6.03222
8.08006	6.00673
7.53983	4.58648
5.04562	5.86913
9.62644	5.77097
3.73071	6.21753
6.22235	6.0043
6.51092	9.33978
5.35321	5.11289
4.30233	5.73514
7.17949	7.56918
4.64322	4.4658
4.83953	8.67882
5.16061	4.80818
4.75166	4.80177
4.3855	5.67652
4.53025
4.71611
6.06409
6.85611
3.70193
7.68362
6.54346
5.04428
4.94331
5.1034
4.4712
6.20289
4.40919
3.79788
4.94915
4.84534
6.14878
5.57379
5.96737
5.43802
9.35821
7.56927
5.52618
7.65219
4.5875
5.63599
5.86827
5.72467
5.12797
5.182
6.0069
7.61796
3.6297
5.1969
4.17593
4.28218
4.46461
5.65207
4.79021
4.29864
6.82847
5.83669
4.50497
5.60879
4.87648
7.35008
7.01103
4.9265
3.94678
4.8897
4.69228
5.01443
4.0728
6.28039
4.6739
5.66994

## Sheet: Fig 3g
Fig 3g: The TSS enrichment of Late Aire 2 and tuft cells in scATAC-seq.
TSS enrichment
Late_Aire2	mTEC_IV
5248	3867
2035	2900
4855	2658
1765	2983
545	5415
937	1930
768	3933
5984	2058
3780	5781
1870	888
2545	1930
4138	1451
1019	1414
6049	7089
2839	6089
2356	1633
3600	1437
3369	3454
5353	2986
1727	2974
2544	1576
2848	4129
4444	7099
4490	2649
1751	1812
2623	3236
694	4342
1008	1383
2559	4149
1519	8306
1566	957
4799	3849
2739	5832
2721	1875
5240	2394
3781	4398
1047	3365
3858	4510
2460	7504
3674	2621
3720	1860
7102	7218
3194	1805
880	5177
2571	8868
1064	4117
5965	4371
3345	5227
5359	1883
4136	5893
1036	4657
2701	8269
1045	3496
1084	4086
1830	3796
3176	7817
2117	6758
3982	2830
2858	2282
2811	2662
2096	3334
5264	1524
3135	3902
550	2688
5014	1091
2063	1705
4222	5528
2971	3759
2506	2088
3016	5280
1653	2547
5757	4798
2473	6812
3712	6995
3548	5943
2531	2849
3712	5622
1679	4832
2847	4376
3366	2679
4094	4696
513	1789
1202	4066
1689	7377
5243	1818
4009	4834
3141	1687
937	4919
6642	4931
2476	5643
2073	5685
1370	2859
3709	2465
4012	4865
908	1765
2583	5844
3071	1616
3524	4695
508	2230
2018	3634
3136	4882
1279	5409
1999	8030
3330	1272
6519	2279
5656	7031
2139	2042
3666	1945
2460	2061
3262	3756
4544	6629
3838	1316
5668	7854
2315	2989
3657	3860
1421	4414
1890	3001
2964	2661
5118	5424
702	3671
6986	7114
2833	3195
2875	5739
1500	3692
3881	3894
1081	6413
6268	2781
2639	6145
1148	4201
647	4429
4027	1989
445	3270
3302	1835
5246	2782
3709	1928
6035	3952
2388	2634
4038	2401
1863	6593
5004	3963
2412	2618
3159	4734
4848	1203
4406	3346
2337	4057
2327	5211
1632	3493
4080	1349
1814	8795
6318	6234
5006	2263
4372	1780
711	5877
1291	1808
2700	2580
5409	1212
3461	2764
7038	2976
2290	1766
3790	3854
4972	5854
1604	2451
4985	1551
2568	2929
2481	4672
5080	1530
4670	2748
3606	3720
4860	3963
4099	1572
4649	4007
2687	3787
2586	1611
3427	2313
1396	8745
1983	4408
3326	4317
2424	3377
828	5541
1254	4667
2521	4048
2057	2681
2389	3559
3362	6714
2398	3444
3758	4670
4737	3364
4560	4047
892	9845
3552	4033
1273	1365
2459	2162
1899	3114
1022	2662
1200	2098
4237	3403
3203	4837
1989	2366
6595	3475
3707	4511
1936	6248
4842	1765
4034	4489
3888	3496
3533	5596
1884	2935
4910	1809
1474	5508
1420	1780
1396	5284
1483	3929
1060	4203
5054	4820
1095	2763
1695	3841
6822	4114
5154	4282
2678	1188
7053	1424
3490	1527
3546	2103
512	5584
1578	5378
542	1704
4685	2950
2193	4138
1685	5154
2690	3138
919	3383
899	6814
1403	5617
1810	1823
3556	5701
5853	3040
2435	862
1559	2737
2421	2317
3286	7712
2743	3223
5998	3509
1973	6490
1904	3308
5523	8276
2017	8147
7676	2342
6119	2391
4527	4517
5027	5470
3894	2356
4706	4062
1598	2835
5004	3512
6185	1986
5514	5493
4149	2959
3940	5923
2902	2217
2732	5392
1207	5914
1264	3330
2541	1737
2258	1642
2092	3335
2190	3704
1482	3607
3498	4050
4229	3126
3090	3884
4263	4446
2026	1346
936	4101
1385	5870
2163	6151
5569	6165
5125	6609
1446	5489
2584	2854
5858	6666
1671	2873
1925	3715
1879	2869
2761	2117
4868	3343
3016	2120
3589	3953
2490	3721
2313	5542
590	5677
2378	6259
2915	3006
3496	7985
5367	2631
2253	1813
6734	5461
3494	2169
6057	3577
4701	2559
5101	5926
3247	4337
1104	3856
1636	1213
3160	5589
5435	4248
1118	4812
3351	1687
2572	1253
1959	3521
4058	3735
1510	6336
3899	8725
2567	2756
2973	2318
3909	3370
2650	1040
2472	6489
4284	2697
1047	2277
5060	3113
1734	2439
1330	5057
1293	3004
4013	6438
3462	3094
5107	1297
1956	3927
2074	5492
6980	5507
4004	4055
7599	3618
5115	862
1412	7200
2508	4577
960	4175
2963	6350
707	6303
3066	1895
3378	2902
5291	1467
4732	3173
2422	3098
3568	6559
4909	4506
5099	2729
2248	2071
5588	3990
6632	1713
3502	3841
6562	2489
5340	4259
2573	2301
2416	5141
1826	4050
818	3740
3868	6455
3603	4421
843	4374
1913	2904
5509	2551
2956	5263
3379	4366
1280	2788
5853	4336
836	4397
5257	868
5073	1802
2485	2157
3458	5130
3082	3535
1357	5525
1388	3210
3225	3991
3732	1198
5233	3452
1183	3105
2745	6777
1092	3536
6787	1770
2727	5394
2529	4217
1806	6132
3652	3230
5979	5458
2226	6858
4829	2957
2552	5354
1234	3303
2326	2667
4546	912
3810	4156
928	3459
3287	2514
1188	2971
3555	4300
2852	3534
3739	1691
778	7672
1665	1104
756	2677
3362	4252
1190	4650
4150	4974
1795	1641
2147	5337
8128	3076
4493	5359
2111	7056
5116	6301
2208	2872
1231	2786
3656	3220
1604	3719
3555	4224
1830	3554
1253	2067
3419	8235
5208	1801
4200	4825
3132	1871
3856	3754
1607	1151
5182	2045
5416	6005
1841	4896
1607	2834
1725	4835
2208	1611
5752	4638
6190	3379
4085	5909
2724	3855
1486	5653
3205	5219
2363	7360
4114	6076
5576	2412
5185	4058
6160	1801
6047	2328
2797	4276
4572	3533
4343	1493
1604	5613
2743	2390
5023	2901
1075	5546
413	4952
5934	3834
7465	4397
1207	3573
594	4197
2179	4813
4424	2367
3346	9065
2858	4634
2323	5398
826	5066
1098	1501
787	2220
3908	2335
689	4597
3114	1767
2926	1348
3234	3384
691	2557
4826	2612
2716	6023
5271	4513
4733	4041
2870	6112
604	2230
3235	3162
6870	986
2049	2908
2011	2898
2101	5676
3248	6517
2342	7687
5348	1855
2626	3868
1454	3793
3086	6784
1513	1950
1391	2677
1846	2684
4457	4895
4638	2014
5042	3193
6686	1895
6145	5914
1126	4575
2054	1243
5148	1414
3491	1378
1401	3998
3033	3055
3167
5837
2853
1390
2241
1140
2692
4251
2717
4753
1362
1468
4209
1672
1148
4918
1522
5728
3374
7507
1172
2428
3308
3216
7775
4074
2383
4518
5238
2906
5423
2131
2235
3590
3083
4285
4199
3098
748
4533
2713
7161
3255
2502
2103
7319
3296
1860
2314
1419
1109
6586
5327
1394
5557
6579
