# Supplementary material for: Sirt6-mediated epigenetic modification of DNA accessibility is essential for Pou2f3-induced thymic tuft cell development
Source: Commun Biol. 2022 Jun 6;5:544. doi: 10.1038/s42003-022-03484-9 (PMC9170729; doi:10.1038/s42003-022-03484-9)
Supplement: Supplementary file 6 — Supplementary data 4 [file 42003_2022_3484_MOESM6_ESM.xlsx]

## Sheet: SRR7461351.1-peakanno-5000-5000
The genes regulated by Pou2f3
Peak	seqnames	annotation	Start	End	Length	distanceToTSS	Gene
peak1	chr1	Distal Intergenic	6857341	6859604	2264	38977	St18
peak2	chr1	Distal Intergenic	6857341	6859604	2264	66386	St18
peak3	chr1	Intron (ENSMUST00000132064.7/71096, intron 2 of 19)	8950572	9298236	347665	192336	Sntg1
peak4	chr1	Distal Intergenic	13164501	13374083	209583	-14625	Ncoa2
peak5	chr1	Promoter (1-2kb)	13576144	13579798	3655	1362	Tram1
peak6	chr1	Promoter (3-4kb)	13564698	13589910	25213	-3584	Tram1
peak7	chr1	Distal Intergenic	13564698	13589910	25213	-10139	Tram1
peak8	chr1	Promoter (3-4kb)	13785883	13786879	997	3059	Gm5523
peak9	chr1	Distal Intergenic	16065979	16081212	15234	87392	4930444P10Rik
peak10	chr1	Promoter (<=1kb)	16688433	16709611	21179	-62	Ly96
peak11	chr1	Distal Intergenic	17601901	17630939	29039	-112338	Pi15
peak12	chr1	Distal Intergenic	17601901	17630939	29039	-107791	Pi15
peak13	chr1	Distal Intergenic	20996299	21079229	82931	-53423	Tram2
peak14	chr1	Intron (ENSMUST00000149737.7/98366, intron 5 of 10)	23848280	23869974	21695	6072	Smap1
peak15	chr1	Promoter (1-2kb)	23844846	23909736	64891	-1566	Smap1
peak16	chr1	Promoter (1-2kb)	23845625	23922317	76693	-1937	Smap1
peak17	chr1	Distal Intergenic	24051764	24100341	48578	-21220	Fam135a
peak18	chr1	Intron (ENSMUST00000115244.8/12823, intron 7 of 50)	24279770	24587411	307642	59944	Col19a1
peak19	chr1	Exon (ENSMUST00000187714.1/ENSMUST00000187714.1, exon 1 of 1)	24263994	24587472	323479	-24371	Col19a1
peak20	chr1	Distal Intergenic	24263994	24587472	323479	-25692	Col19a1
peak21	chr1	Exon (ENSMUST00000190277.1/ENSMUST00000190277.1, exon 1 of 1)	24263994	24587472	323479	-26202	Col19a1
peak22	chr1	Distal Intergenic	24263994	24587472	323479	-27217	Col19a1
peak23	chr1	Exon (ENSMUST00000188231.1/ENSMUST00000188231.1, exon 1 of 1)	24263994	24587472	323479	-27650	Col19a1
peak24	chr1	Exon (ENSMUST00000187117.1/ENSMUST00000187117.1, exon 1 of 1)	24263994	24587472	323479	-28496	Col19a1
peak25	chr1	Intron (ENSMUST00000191471.6/68421, intron 9 of 15)	24728642	24744948	16307	5304	Lmbrd1
peak26	chr1	Distal Intergenic	30815315	30873921	58607	-24916	Phf3
peak27	chr1	Promoter (2-3kb)	34472720	34475733	3014	-2662	Ptpn18
peak28	chr1	Intron (ENSMUST00000117172.8/70853, intron 7 of 7)	37035708	37186609	150902	29156	Vwa3b
peak29	chr1	Intron (ENSMUST00000238425.1/70853, intron 10 of 28)	37100668	37129019	28352	13292	Vwa3b
peak30	chr1	Distal Intergenic	37611677	37625242	13566	29872	Cracdl
peak31	chr1	Intron (ENSMUST00000162875.7/72097, intron 1 of 9)	37637986	37719795	81810	8086	Cracdl
peak32	chr1	Promoter (4-5kb)	37946736	37957759	11024	4021	Lyg1
peak33	chr1	Intron (ENSMUST00000195476.1/ENSMUST00000195476.1, intron 1 of 1)	38995160	38996646	1487	60619	Pdcl3
peak34	chr1	Distal Intergenic	39186896	39186992	97	95242	Mir6349
peak35	chr1	Distal Intergenic	39186896	39186992	97	63350	Mir6349
peak36	chr1	Promoter (2-3kb)	39372296	39478661	106366	2187	Tbc1d8
peak37	chr1	Intron (ENSMUST00000163854.8/26921, intron 6 of 30)	39964850	39976746	11897	16573	Map4k4
peak38	chr1	Intron (ENSMUST00000027231.12/226999, intron 2 of 11)	40755756	40757071	1316	-33024	Slc9a2
peak39	chr1	Intron (ENSMUST00000185893.1/14200, intron 1 of 5)	43123074	43163961	40888	-5333	Fhl2
peak40	chr1	Intron (ENSMUST00000185893.1/14200, intron 1 of 5)	43131764	43196761	64998	8181	Fhl2
peak41	chr1	Distal Intergenic	43444579	43533632	89054	-77824	Nck2
peak42	chr1	Distal Intergenic	50909962	50979920	69959	-106861	Tmeff2
peak43	chr1	Distal Intergenic	51509505	51596718	87214	-48969	Gm17767
peak44	chr1	Distal Intergenic	51509505	51596718	87214	-53399	Gm17767
peak45	chr1	Distal Intergenic	51509505	51596718	87214	-61477	Gm17767
peak46	chr1	Distal Intergenic	51749765	51916071	166307	-22087	Myo1b
peak47	chr1	Distal Intergenic	51749765	51916071	166307	-31979	Myo1b
peak48	chr1	Distal Intergenic	52659986	52727462	67477	-15307	Mfsd6
peak49	chr1	Intron (ENSMUST00000159352.7/227095, intron 7 of 11)	52902633	52913760	11128	-15048	Hibch
peak50	chr1	Distal Intergenic	54524284	54557684	33401	-28082	Pgap1
peak51	chr1	Distal Intergenic	54524284	54557684	33401	-43762	Pgap1
peak52	chr1	Promoter (2-3kb)	54649097	54657687	8591	-2061	Ankrd44
peak53	chr1	Distal Intergenic	55931241	55972098	40858	-30469	9130227L01Rik
peak54	chr1	Intron (ENSMUST00000042857.13/212712, intron 9 of 9)	56948134	56969840	21707	145737	Satb2
peak55	chr1	Distal Intergenic	58586384	58595964	9581	27606	Ndufb3
peak56	chr1	Distal Intergenic	59482424	59486955	4532	-88251	Fzd7
peak57	chr1	Intron (ENSMUST00000140485.7/77300, intron 1 of 13)	60483236	60566765	83530	25220	Raph1
peak58	chr1	Distal Intergenic	60977927	61000320	22394	157871	Icos
peak59	chr1	Distal Intergenic	61638824	62078259	439436	-58483	Pard3b
peak60	chr1	Intron (ENSMUST00000138768.7/72823, intron 2 of 4)	62131195	62136109	4915	202347	Pard3bos2
peak61	chr1	Intron (ENSMUST00000138768.7/72823, intron 3 of 4)	62131195	62136109	4915	124132	Pard3bos2
peak62	chr1	Intron (ENSMUST00000138611.7/100380944, intron 1 of 3)	63143689	63147391	3703	9081	Ndufs1
peak63	chr1	Intron (ENSMUST00000027111.14/227197, intron 9 of 18)	63143604	63147723	4120	-12561	Ndufs1
peak64	chr1	Promoter (1-2kb)	64041926	64121482	79557	1667	Klf7
peak65	chr1	Intron (ENSMUST00000190058.6/18711, intron 11 of 18)	65196760	65216262	19503	30995	Pikfyve
peak66	chr1	Distal Intergenic	71557150	71579631	22482	-50457	Atic
peak67	chr1	Promoter (1-2kb)	71600387	71602844	2458	-1145	Fn1
peak68	chr1	Distal Intergenic	71958998	72005195	46198	-92781	4933417E11Rik
peak69	chr1	Exon (ENSMUST00000177868.1/ENSMUST00000177868.1, exon 1 of 1)	72159442	72212307	52866	-32059	Mreg
peak70	chr1	Distal Intergenic	73398968	73430790	31823	-45562	D530049I02Rik
peak71	chr1	Distal Intergenic	74206554	74206620	67	5088	Mir1928
peak72	chr1	Promoter (3-4kb)	74394310	74394394	85	3766	Mir26b
peak73	chr1	Promoter (4-5kb)	74409376	74435559	26184	4441	Vil1
peak74	chr1	Promoter (3-4kb)	74889934	74893143	3210	-3318	Cryba2
peak75	chr1	Intron (ENSMUST00000152855.1/75570, intron 2 of 4)	74967139	75046639	79501	47250	Nhej1
peak76	chr1	Promoter (1-2kb)	75168646	75170752	2107	-1564	Zfand2b
peak77	chr1	Distal Intergenic	75551709	75553732	2024	13993	Slc4a3
peak78	chr1	Intron (ENSMUST00000027451.12/13838, intron 3 of 17)	77496653	77496768	116	10345	Mir6352
peak79	chr1	Promoter (<=1kb)	77496653	77496768	116	-145	Mir6352
peak80	chr1	Distal Intergenic	77373139	77515088	141950	-163207	Epha4
peak81	chr1	Distal Intergenic	80198706	80213944	15239	132498	Fam124b
peak82	chr1	Distal Intergenic	80264923	80340480	75558	-9214	Cul3
peak83	chr1	Intron (ENSMUST00000087050.6/12829, intron 42 of 47)	82538527	82586792	48266	121237	Col4a4
peak84	chr1	Intron (ENSMUST00000168574.8/98496, intron 2 of 2)	84037926	84053253	15328	-39360	Pid1
peak85	chr1	Intron (ENSMUST00000168574.8/98496, intron 1 of 2)	84218849	84218961	113	-31142	Mir6353
peak86	chr1	Promoter (2-3kb)	84765951	84766715	765	2735	Trip12
peak87	chr1	Intron (ENSMUST00000113360.7/12283, intron 4 of 8)	85794511	85850365	55855	46133	Cab39
peak88	chr1	Distal Intergenic	86526726	86530712	3987	-28434	Ptma
peak89	chr1	Intron (ENSMUST00000168237.7/208718, intron 3 of 21)	86703843	87050092	346250	48352	Dis3l2
peak90	chr1	Promoter (4-5kb)	87309226	87309742	517	4723	Efhd1
peak91	chr1	Intron (ENSMUST00000169754.7/16331, intron 2 of 26)	87621674	87667916	46243	25350	Inpp5d
peak92	chr1	Distal Intergenic	88226986	88233461	6476	-6362	Mroh2a
peak93	chr1	Promoter (<=1kb)	88238108	88240937	2830	-711	Mroh2a
peak94	chr1	Intron (ENSMUST00000113114.9/171382, intron 27 of 28)	88406961	88426438	19478	-22566	Spp2
peak95	chr1	Distal Intergenic	89016113	89022210	6098	-66159	1700067G17Rik
peak96	chr1	Distal Intergenic	89016113	89022210	6098	-41670	1700067G17Rik
peak97	chr1	Intron (ENSMUST00000066279.10/98402, intron 2 of 5)	89070453	89112860	42408	41993	Sh3bp4
peak98	chr1	Distal Intergenic	89360342	89406133	45792	117640	C030007H22Rik
peak99	chr1	Distal Intergenic	89454806	89897617	442812	-19036	Agap1
peak100	chr1	Distal Intergenic	89454806	89897617	442812	-13580	Agap1
peak101	chr1	Intron (ENSMUST00000113094.8/74918, intron 7 of 18)	90042135	90090144	48010	-12707	Iqca
peak102	chr1	Distal Intergenic	90915085	90951142	36058	-13819	Mlph
peak103	chr1	Promoter (<=1kb)	91415982	91459324	43343	-78	Per2
peak104	chr1	Intron (ENSMUST00000097644.8/208727, intron 2 of 26)	92029966	92113331	83366	43024	Hdac4
peak105	chr1	Promoter (2-3kb)	93768077	93775448	7372	-2473	Atg4b
peak106	chr1	Promoter (1-2kb)	93861306	93873610	12305	-1478	Gal3st2
peak107	chr1	3' UTR	97643903	97661676	17774	38986	Macir
peak108	chr1	Intron (ENSMUST00000053033.13/52392, intron 2 of 2)	97643903	97661676	17774	7356	Macir
peak109	chr1	Intron (ENSMUST00000189440.1/ENSMUST00000189440.1, intron 1 of 5)	101155809	101175202	19394	1299268	Gm20268
peak110	chr1	Distal Intergenic	101155809	101175202	19394	1472468	Gm20268
peak111	chr1	Distal Intergenic	104768529	104995481	226953	-1244749	Cdh20
peak112	chr1	Distal Intergenic	105356007	105361630	5624	-194863	Gm17634
peak113	chr1	Distal Intergenic	105356007	105361630	5624	-140815	Gm17634
peak114	chr1	Intron (ENSMUST00000188743.1/ENSMUST00000188743.1, intron 1 of 5)	105356763	105361737	4975	98231	Gm17634
peak115	chr1	Distal Intergenic	111858706	111864918	6213	-1591894	Dsel
peak116	chr1	Intron (ENSMUST00000043725.8/636808, intron 14 of 23)	115684756	116587323	902568	739258	Cntnap5a
peak117	chr1	Intron (ENSMUST00000174370.7/226356, intron 8 of 23)	119923519	119995210	71692	40479	Cfap221
peak118	chr1	Intron (ENSMUST00000027581.6/71111, intron 1 of 1)	125840003	125873173	33171	-25637	Gpr39
peak119	chr1	Intron (ENSMUST00000161954.7/210356, intron 12 of 14)	125914960	126023103	108144	15025	Nckap5
peak120	chr1	Intron (ENSMUST00000189427.6/107895, intron 1 of 7)	127306762	127483704	176943	-19093	Mgat5
peak121	chr1	Intron (ENSMUST00000038361.10/107895, intron 12 of 17)	127491361	127500344	8984	75066	Tmem163
peak122	chr1	3' UTR	127796571	127808061	11491	9415	Ccnt2
peak123	chr1	Intron (ENSMUST00000086614.11/226409, intron 2 of 20)	128057856	128102454	44599	25254	Zranb3
peak124	chr1	Distal Intergenic	130419601	130422740	3140	82881	Cd55b
peak125	chr1	Intron (ENSMUST00000189150.1/433347, intron 3 of 3)	130766384	130784433	18050	15173	Gm28856
peak126	chr1	3' UTR	131827493	131830276	2784	-6531	Slc41a1
peak127	chr1	Distal Intergenic	133131344	133139783	8440	15437	Ppp1r15b
peak128	chr1	Distal Intergenic	133606523	133609925	3403	15076	Snrpe
peak129	chr1	Distal Intergenic	133606523	133609925	3403	14514	Snrpe
peak130	chr1	Promoter (<=1kb)	134189126	134190027	902	16	Chil1
peak131	chr1	Distal Intergenic	134199225	134235431	36207	-25474	Adora1
peak132	chr1	Distal Intergenic	135160234	135167681	7448	-30982	Gpr37l1
peak133	chr1	Intron (ENSMUST00000190298.7/215690, intron 1 of 30)	135438848	135688105	249258	50304	Nav1
peak134	chr1	Promoter (4-5kb)	136127719	136131171	3453	4995	Gm15850
peak135	chr1	Distal Intergenic	136890357	136940583	50227	115846	Nr5a2
peak136	chr1	Distal Intergenic	136842571	136960448	117878	-267065	Nr5a2
peak137	chr1	Distal Intergenic	136842571	136960448	117878	-306142	Nr5a2
peak138	chr1	Promoter (4-5kb)	138273738	138289462	15725	-4189	Atp6v1g3
peak139	chr1	Distal Intergenic	138484112	138619674	135563	154388	Nek7
peak140	chr1	Intron (ENSMUST00000186017.6/59125, intron 9 of 9)	138484112	138619674	135563	126791	Nek7
peak141	chr1	Intron (ENSMUST00000188729.2/ENSMUST00000188729.2, intron 2 of 2)	138484112	138619674	135563	71735	Nek7
peak142	chr1	Intron (ENSMUST00000186017.6/59125, intron 1 of 9)	138484112	138619674	135563	16388	Nek7
peak143	chr1	Intron (ENSMUST00000200533.4/329260, intron 2 of 9)	138977656	138979246	1591	44146	4930596I21Rik
peak144	chr1	Intron (ENSMUST00000059825.11/170788, intron 1 of 11)	139247664	139377041	129378	20277	Crb1
peak145	chr1	Promoter (4-5kb)	139408278	139413864	5587	-4654	Gm34816
peak146	chr1	Distal Intergenic	144001883	144004032	2150	18405	Rgs2
peak147	chr1	Intron (ENSMUST00000070200.14/18783, intron 17 of 17)	149886184	149902199	16016	61731	Pla2g4a
peak148	chr1	Distal Intergenic	150159043	150164948	5906	28988	Ptgs2os2
peak149	chr1	Intron (ENSMUST00000124973.8/108989, intron 4 of 51)	150393384	150395495	2112	8589	Tpr
peak150	chr1	Distal Intergenic	151138034	151142345	4312	-63414	C730036E19Rik
peak151	chr1	Distal Intergenic	151344477	151364422	19946	-91479	Ivns1abp
peak152	chr1	Distal Intergenic	151344477	151364422	19946	-50065	Ivns1abp
peak153	chr1	Distal Intergenic	151884524	152090125	205602	-73872	1700025G04Rik
peak154	chr1	Promoter (<=1kb)	152768499	152774395	5897	-741	Arpc5
peak155	chr1	Intron (ENSMUST00000186568.6/17970, intron 4 of 15)	152810890	152824291	13402	6644	Ncf2
peak156	chr1	Promoter (3-4kb)	152845262	152871158	25897	3362	Smg7
peak157	chr1	Intron (ENSMUST00000190720.1/ENSMUST00000190720.1, intron 1 of 3)	155063447	155083266	19820	26848	Gm9530
peak158	chr1	Intron (ENSMUST00000035560.8/72482, intron 6 of 7)	155567248	155572259	5012	68978	Acbd6
peak159	chr1	Intron (ENSMUST00000173929.7/11352, intron 1 of 2)	156615923	156629993	14071	-8830	Abl2
peak160	chr1	Intron (ENSMUST00000172057.7/78255, intron 6 of 18)	156838942	156845615	6674	31832	Angptl1
peak161	chr1	Intron (ENSMUST00000078308.12/226525, intron 3 of 17)	157176172	157256682	80511	-22425	Rasal2
peak162	chr1	Promoter (1-2kb)	159249248	159306598	57351	1266	Cop1
peak163	chr1	3' UTR	160195303	160199812	4510	7935	Mrps14
peak164	chr1	Promoter (2-3kb)	160256572	160309171	52600	-2840	Rabgap1l
peak165	chr1	Intron (ENSMUST00000028049.12/29809, intron 13 of 20)	160441600	160453773	12174	-81200	Rabgap1l
peak166	chr1	Intron (ENSMUST00000193379.1/ENSMUST00000193379.1, intron 23 of 25)	161241808	161250554	8747	20046	Prdx6
peak167	chr1	Promoter (<=1kb)	161241808	161250554	8747	447	Prdx6
peak168	chr1	Distal Intergenic	161780689	161788495	7807	39517	Fasl
peak169	chr1	Promoter (3-4kb)	161828116	161829270	1155	3647	Suco
peak170	chr1	Intron (ENSMUST00000194266.1/ENSMUST00000194266.1, intron 2 of 2)	161816114	161876682	60569	-26163	Suco
peak171	chr1	Distal Intergenic	161816114	161876682	60569	-45322	Suco
peak172	chr1	Distal Intergenic	162574821	162594753	19933	28203	Vamp4
peak173	chr1	Distal Intergenic	163394416	163403611	9196	40739	Gorab
peak174	chr1	Distal Intergenic	165064024	165068114	4091	48005	4930568G15Rik
peak175	chr1	Intron (ENSMUST00000111427.8/18986, intron 2 of 16)	165875682	165934900	59219	7060	Pou2f1
peak176	chr1	Intron (ENSMUST00000028005.2/66447, intron 4 of 5)	167364166	167367647	3482	10372	Aldh9a1
peak177	chr1	Intron (ENSMUST00000028005.2/66447, intron 1 of 5)	167371966	167393841	21876	10710	Mgst3
peak178	chr1	Intron (ENSMUST00000160456.7/70729, intron 2 of 9)	170338209	170454914	116706	-37704	Nos1ap
peak179	chr1	Intron (ENSMUST00000160456.7/70729, intron 1 of 9)	170327214	170557110	229897	34052	Nos1ap
peak180	chr1	Distal Intergenic	171018920	171029761	10842	15216	Fcgr4
peak181	chr1	Promoter (<=1kb)	171503478	171504750	1273	-145	Alyref2
peak182	chr1	Intron (ENSMUST00000194251.1/12944, intron 1 of 1)	172698056	172833031	134976	93000	Crp
peak183	chr1	Intron (ENSMUST00000094288.9/75820, intron 9 of 27)	175767038	175815731	48694	-12189	Wdr64
peak184	chr1	Intron (ENSMUST00000065967.13/319455, intron 3 of 9)	176042304	176213841	171538	138451	Pld5
peak185	chr1	Promoter (4-5kb)	177022116	177258203	236088	-4978	Akt3
peak186	chr1	Distal Intergenic	177022116	177258203	236088	-66539	Akt3
peak187	chr1	Distal Intergenic	178406085	178437450	31366	-16944	Efcab2
peak188	chr1	Promoter (<=1kb)	178406085	178437450	31366	-565	Efcab2
peak189	chr1	Intron (ENSMUST00000193931.1/269152, intron 2 of 3)	178529125	178939200	410076	102751	Kif26b
peak190	chr1	Intron (ENSMUST00000193931.1/269152, intron 2 of 3)	178798438	178932855	134418	-120504	Kif26b
peak191	chr1	Distal Intergenic	180245638	180263438	17801	-15673	Psen2
peak192	chr1	Distal Intergenic	180729857	180734494	4638	29056	Acbd3
peak193	chr1	Promoter (1-2kb)	180960067	180960841	775	-1306	Tmem63a
peak194	chr1	Intron (ENSMUST00000208001.1/ENSMUST00000208001.1, intron 56 of 83)	181815356	181820542	5187	77006	Lbr
peak195	chr1	3' UTR	182470214	182479807	9594	11817	Capn2
peak196	chr1	Promoter (1-2kb)	183297570	183318834	21265	1795	Aida
peak197	chr1	Intron (ENSMUST00000193310.1/102637191, intron 1 of 2)	183748977	183809746	60770	5721	Gm34068
peak198	chr1	Intron (ENSMUST00000193310.1/102637191, intron 1 of 2)	183748977	183809746	60770	31442	Gm34068
peak199	chr1	Intron (ENSMUST00000027921.10/381314, intron 12 of 22)	185313319	185313385	67	-5495	Mir194-1
peak200	chr1	Distal Intergenic	185497388	185498017	630	303948	5033404E19Rik
peak201	chr1	Distal Intergenic	187608791	188043502	434712	-5397	Esrrg
peak202	chr1	Intron (ENSMUST00000097442.8/19250, intron 2 of 18)	189786672	189870068	83397	7544	Ptpn14
peak203	chr1	Intron (ENSMUST00000166139.6/226841, intron 3 of 7)	190947648	190979002	31355	9975	Vash2
peak204	chr1	Promoter (2-3kb)	190947646	190979296	31651	-2308	Vash2
peak205	chr1	Promoter (1-2kb)	191162584	191164817	2234	-1377	Fam71a
peak206	chr1	Promoter (3-4kb)	191717834	191719398	1565	-3185	Lpgat1
peak207	chr1	Distal Intergenic	191821444	191833050	11607	-19202	Nek2
peak208	chr1	Distal Intergenic	191827148	191829988	2841	33171	Nek2
peak209	chr1	Distal Intergenic	191899970	191907527	7558	-17212	1700034H15Rik
peak210	chr1	Promoter (3-4kb)	191977370	191988283	10914	-3547	Rd3
peak211	chr1	Intron (ENSMUST00000078470.11/16510, intron 7 of 10)	192434740	192510159	75420	-42098	Kcnh1
peak212	chr1	Distal Intergenic	194619825	194816869	197045	-112542	Plxna2
peak213	chr1	Distal Intergenic	194619825	194816869	197045	-26299	Plxna2
peak214	chr1	Intron (ENSMUST00000027952.11/18845, intron 4 of 31)	194764567	194786628	22062	-43067	Plxna2
peak215	chr1	Promoter (<=1kb)	195017398	195036929	19532	-273	A330023F24Rik
peak216	chr1	Distal Intergenic	195136811	195176716	39906	-64890	Cr2
peak217	chr10	Distal Intergenic	3119841	3129546	9706	-9683	9230019H11Rik
peak218	chr10	Distal Intergenic	3366057	3464975	98919	-31407	Ppp1r14c
peak219	chr10	Distal Intergenic	3366057	3464975	98919	-18026	Ppp1r14c
peak220	chr10	Intron (ENSMUST00000043374.6/76142, intron 3 of 3)	3540240	3554877	14638	-79988	Iyd
peak221	chr10	Intron (ENSMUST00000043374.6/76142, intron 3 of 3)	3540240	3554877	14638	-78109	Iyd
peak222	chr10	Distal Intergenic	3540288	3552074	11787	31259	Iyd
peak223	chr10	Intron (ENSMUST00000120274.7/213783, intron 1 of 16)	3740665	3938577	197913	36245	Plekhg1
peak224	chr10	Promoter (1-2kb)	3872667	3967303	94637	1008	Plekhg1
peak225	chr10	Promoter (1-2kb)	5811887	5823910	12024	-1130	Mtrf1l
peak226	chr10	Distal Intergenic	7119063	7212237	93175	-53314	Cnksr3
peak227	chr10	Intron (ENSMUST00000076817.4/22288, intron 61 of 73)	12401066	12403075	2010	-42784	Utrn
peak228	chr10	Promoter (1-2kb)	13523842	13553142	29301	-1430	Pex3
peak229	chr10	Distal Intergenic	13523842	13553142	29301	-14036	Pex3
peak230	chr10	Intron (ENSMUST00000187083.6/15273, intron 1 of 12)	13967024	14079675	112652	14298	Hivep2
peak231	chr10	Distal Intergenic	14530916	14544995	14080	219838	Adgrg6
peak232	chr10	Intron (ENSMUST00000041168.5/215798, intron 4 of 24)	14530916	14544995	14080	86689	Adgrg6
peak233	chr10	Intron (ENSMUST00000217766.1/ENSMUST00000217766.1, intron 2 of 3)	16951295	16963180	11886	362217	Gm20125
peak234	chr10	Distal Intergenic	17723218	17725674	2457	-274086	Cited2
peak235	chr10	Promoter (1-2kb)	17723218	17725674	2457	-1803	Cited2
peak236	chr10	Distal Intergenic	19008266	19015657	7392	-9682	Tnfaip3
peak237	chr10	Distal Intergenic	19141751	19205629	63879	-22260	Gm20139
peak238	chr10	Intron (ENSMUST00000216041.1/100504265, intron 2 of 3)	19167238	19206702	39465	9482	Gm20139
peak239	chr10	Distal Intergenic	19494643	19507167	12525	32520	Gm33104
peak240	chr10	Distal Intergenic	19847916	19851459	3544	25432	Slc35d3
peak241	chr10	Distal Intergenic	19847916	19851459	3544	15369	Slc35d3
peak242	chr10	Distal Intergenic	20348007	20360895	12889	27386	Mtfr2
peak243	chr10	Distal Intergenic	21069845	21074406	4562	18166	Ahi1
peak244	chr10	Intron (ENSMUST00000215135.1/ENSMUST00000215135.1, intron 1 of 1)	21069845	21074406	4562	32188	Ahi1
peak245	chr10	Intron (ENSMUST00000180680.1/ENSMUST00000180680.1, intron 2 of 2)	21156366	21156645	280	7345	Myb
peak246	chr10	Distal Intergenic	21377347	21388996	11650	70944	Aldh8a1
peak247	chr10	Intron (ENSMUST00000180726.1/319887, intron 1 of 1)	22117362	22148610	31249	5666	E030030I06Rik
peak248	chr10	Promoter (1-2kb)	24808151	24831806	23656	1231	Enpp3
peak249	chr10	Promoter (1-2kb)	25169090	25238717	69628	-1128	Akap7
peak250	chr10	Intron (ENSMUST00000105519.9/237339, intron 2 of 20)	26274468	26373956	99489	25758	L3mbtl3
peak251	chr10	Promoter (<=1kb)	30643468	30771941	128474	14	Ncoa7
peak252	chr10	Distal Intergenic	31313383	31328204	14822	-155765	Hddc2
peak253	chr10	Distal Intergenic	37133375	37138920	5546	65297	Marcks
peak254	chr10	Distal Intergenic	37133375	37138920	5546	-184079	Marcks
peak255	chr10	Distal Intergenic	38175780	38181903	6124	-35369	4930591E09Rik
peak256	chr10	Intron (ENSMUST00000148152.7/14360, intron 3 of 4)	39454915	39564355	109441	26185	Fyn
peak257	chr10	Intron (ENSMUST00000173494.3/633979, intron 34 of 39)	41450383	41465574	15192	-26327	Zbtb24
peak258	chr10	Distal Intergenic	41898373	41902549	4177	12303	Sesn1
peak259	chr10	Intron (ENSMUST00000063063.13/268297, intron 3 of 8)	42902473	42935139	32667	10663	Scml4
peak260	chr10	Distal Intergenic	43221486	43405395	183910	-14050	Pdss2
peak261	chr10	Intron (ENSMUST00000160823.7/71365, intron 1 of 7)	43221736	43346116	124381	22980	Pdss2
peak262	chr10	Intron (ENSMUST00000160823.7/71365, intron 4 of 7)	43393921	43440248	46328	-18071	Pdss2
peak263	chr10	Intron (ENSMUST00000215599.1/414125, intron 3 of 4)	43623747	43630806	7060	41419	F930017D23Rik
peak264	chr10	Intron (ENSMUST00000215599.1/414125, intron 3 of 4)	43623747	43630806	7060	50664	F930017D23Rik
peak265	chr10	Promoter (3-4kb)	43745809	43757569	11761	-3858	1700027J07Rik
peak266	chr10	Distal Intergenic	44268358	44364291	95934	-18886	Atg5
peak267	chr10	Intron (ENSMUST00000219173.1/19886, intron 6 of 44)	52045721	52194956	149236	25097	Ros1
peak268	chr10	Distal Intergenic	52428931	52433372	4442	31927	Nus1
peak269	chr10	Distal Intergenic	52542320	52545739	3420	-32320	Zfa-ps
peak270	chr10	Distal Intergenic	53907444	54076609	169166	-127371	Man1a
peak271	chr10	Distal Intergenic	53907444	54076609	169166	-895737	Man1a
peak272	chr10	Promoter (3-4kb)	57486425	57512864	26440	3435	Hsf2
peak273	chr10	Distal Intergenic	57784881	57788450	3570	-21548	Fabp7
peak274	chr10	Intron (ENSMUST00000151623.7/57319, intron 1 of 2)	57794568	57807470	12903	5097	Smpdl3a
peak275	chr10	Intron (ENSMUST00000020022.7/57319, intron 3 of 7)	57794568	57807470	12903	8630	Smpdl3a
peak276	chr10	Intron (ENSMUST00000020078.13/110829, intron 1 of 9)	58394373	58421783	27411	-9385	Lims1
peak277	chr10	Intron (ENSMUST00000003310.6/19386, intron 18 of 28)	58497948	58576244	78297	-24963	Ccdc138
peak278	chr10	Distal Intergenic	59323296	59373304	50009	-43991	P4ha1
peak279	chr10	Promoter (2-3kb)	59411027	59421970	10944	-2736	Pla2g12b
peak280	chr10	Promoter (2-3kb)	59422958	59441778	18821	-2707	Oit3
peak281	chr10	Intron (ENSMUST00000020312.12/215999, intron 1 of 7)	59602775	59616655	13881	46054	Mcu
peak282	chr10	Promoter (3-4kb)	59702658	59751705	49048	3378	Micu1
peak283	chr10	Intron (ENSMUST00000050516.13/69090, intron 5 of 10)	60003327	60099988	96662	24547	Ascc1
peak284	chr10	Promoter (2-3kb)	60716030	60724316	8287	2481	Slc29a3
peak285	chr10	Intron (ENSMUST00000117513.7/71279, intron 2 of 5)	60716030	60724316	8287	-8708	Slc29a3
peak286	chr10	Intron (ENSMUST00000077925.6/107449, intron 1 of 16)	60762610	60820641	58032	19322	Unc5b
peak287	chr10	Promoter (4-5kb)	62187709	62188905	1197	4047	Tspan15
peak288	chr10	Promoter (2-3kb)	62194167	62194227	61	-2282	Mir7662
peak289	chr10	Intron (ENSMUST00000047883.10/70423, intron 1 of 7)	62185396	62231251	45856	18360	Tspan15
peak290	chr10	Intron (ENSMUST00000148720.7/216021, intron 2 of 3)	62616015	62651218	35204	-15137	Ddx50
peak291	chr10	3' UTR	62965976	62974179	8204	5890	Dna2
peak292	chr10	Promoter (1-2kb)	63322147	63325626	3480	1189	Sirt1
peak293	chr10	Distal Intergenic	67005020	67040806	35787	-35369	Gm31763
peak294	chr10	Intron (ENSMUST00000219238.1/71371, intron 2 of 9)	68096016	68278721	182706	10358	Arid5b
peak295	chr10	Intron (ENSMUST00000020103.8/73287, intron 5 of 7)	68430960	68525767	94808	83996	Cabcoco1
peak296	chr10	Promoter (<=1kb)	76263051	76345291	82241	-860	Dip2a
peak297	chr10	Promoter (<=1kb)	79903382	79908923	5542	-153	Med16
peak298	chr10	Promoter (<=1kb)	79977118	79984330	7213	-986	Tmem259
peak299	chr10	Intron (ENSMUST00000099462.7/14708, intron 2 of 3)	80930812	80931759	948	22884	Gadd45b
peak300	chr10	Promoter (<=1kb)	81261170	81262667	1498	30	Matk
peak301	chr10	Intron (ENSMUST00000220287.1/ENSMUST00000220287.1, intron 1 of 3)	82058417	82061329	2913	34513	Zfp873
peak302	chr10	Distal Intergenic	83722865	83762762	39898	-24878	1500009L16Rik
peak303	chr10	Promoter (4-5kb)	84917616	85016447	98832	-4311	Ric8b
peak304	chr10	Distal Intergenic	85008716	85018337	9622	38046	Ric8b
peak305	chr10	Distal Intergenic	85654158	85658260	4103	25052	Btbd11
peak306	chr10	Promoter (<=1kb)	85871831	85889096	17266	-111	Pwp1
peak307	chr10	Promoter (1-2kb)	86705844	86724567	18724	1067	Ttc41
peak308	chr10	Intron (ENSMUST00000075632.13/103220, intron 3 of 15)	86712918	86731651	18734	8787	Ttc41
peak309	chr10	Intron (ENSMUST00000159445.1/ENSMUST00000159445.1, intron 1 of 2)	86825103	86834007	8905	20543	Nt5dc3
peak310	chr10	Intron (ENSMUST00000121629.7/109272, intron 8 of 28)	88526373	88553422	27050	-10566	Mybpc1
peak311	chr10	Intron (ENSMUST00000182462.7/320091, intron 4 of 26)	88992887	89025054	32168	-87443	Ano4
peak312	chr10	Intron (ENSMUST00000058126.14/20186, intron 2 of 8)	89454234	89506649	52416	22797	Nr1h4
peak313	chr10	Intron (ENSMUST00000058126.14/20186, intron 2 of 8)	89454234	89506649	52416	19262	Nr1h4
peak314	chr10	Intron (ENSMUST00000132743.2/319880, intron 2 of 2)	94514857	94590956	76100	-43242	Tmcc3
peak315	chr10	Intron (ENSMUST00000132743.2/319880, intron 2 of 2)	94514857	94590956	76100	11007	Tmcc3
peak316	chr10	Intron (ENSMUST00000099337.4/54712, intron 2 of 30)	94870830	94922657	51828	11385	Plxnc1
peak317	chr10	Distal Intergenic	94790866	94944835	153970	-81376	Plxnc1
peak318	chr10	Intron (ENSMUST00000099329.4/93765, intron 1 of 3)	95541392	95542970	1579	-9810	Ube2n
peak319	chr10	Intron (ENSMUST00000233655.1/ENSMUST00000233655.1, intron 6 of 13)	95940757	96002953	62197	136920	Eea1
peak320	chr10	Distal Intergenic	96617554	96618668	1115	28608	Btg1
peak321	chr10	Distal Intergenic	97035768	97061059	25292	-65534	4930556N09Rik
peak322	chr10	Promoter (2-3kb)	97714785	97719363	4579	2437	4930525C09Rik
peak323	chr10	Intron (ENSMUST00000219170.1/ENSMUST00000219170.1, intron 2 of 2)	98299927	98351874	51948	-212177	Gm8633
peak324	chr10	Intron (ENSMUST00000219557.1/67972, intron 1 of 3)	98915472	98996930	81459	24832	Atp2b1
peak325	chr10	Promoter (<=1kb)	99107036	99197988	90953	-411	Poc1b
peak326	chr10	Intron (ENSMUST00000020113.14/382406, intron 9 of 11)	99171284	99197028	25745	-10907	Poc1b
peak327	chr10	Distal Intergenic	99609171	99658134	48964	-46330	Gm20110
peak328	chr10	Intron (ENSMUST00000029404.16/327814, intron 3 of 31)	106555195	106602480	47286	-83251	4930532I03Rik
peak329	chr10	Intron (ENSMUST00000029404.16/327814, intron 10 of 31)	106893006	106932512	39507	-61474	Ppfia2
peak330	chr10	Promoter (<=1kb)	108332817	108413754	80938	909	Pawr
peak331	chr10	Intron (ENSMUST00000095313.4/114774, intron 2 of 6)	108332817	108413754	80938	14981	Pawr
peak332	chr10	Intron (ENSMUST00000105276.7/20979, intron 10 of 11)	108627286	108636964	9679	59171	Syt1
peak333	chr10	Intron (ENSMUST00000105276.7/20979, intron 2 of 11)	108899432	109009100	109669	48002	Syt1
peak334	chr10	Distal Intergenic	108497652	109010982	513331	-52948	Syt1
peak335	chr10	Distal Intergenic	108497652	109010982	513331	-326601	Syt1
peak336	chr10	Promoter (3-4kb)	110941782	111010140	68359	-3617	Zdhhc17
peak337	chr10	Distal Intergenic	110941782	111010140	68359	-63975	Zdhhc17
peak338	chr10	Distal Intergenic	111586719	111594273	7555	18075	4933440J02Rik
peak339	chr10	Promoter (<=1kb)	111993561	111995815	2255	-234	Glipr1
peak340	chr10	Distal Intergenic	114398823	114801364	402542	871277	Trhde
peak341	chr10	Distal Intergenic	114398823	114801364	402542	870814	Trhde
peak342	chr10	Exon (ENSMUST00000219061.1/ENSMUST00000219061.1, exon 6 of 6)	114566167	114802307	236141	-82573	Trhde
peak343	chr10	Distal Intergenic	115450311	115587780	137470	-74207	Lgr5
peak344	chr10	Distal Intergenic	115450311	115587780	137470	-89046	Lgr5
peak345	chr10	Distal Intergenic	115816832	115833312	16481	-83991	Tspan8
peak346	chr10	Distal Intergenic	115816832	115833312	16481	-77640	Tspan8
peak347	chr10	Intron (ENSMUST00000218553.1/19263, intron 22 of 33)	116301372	116389535	88164	56848	Ptprb
peak348	chr10	Distal Intergenic	116474345	116474987	643	5103	Kcnmb4os2
peak349	chr10	Distal Intergenic	116474345	116474987	643	5717	Kcnmb4os2
peak350	chr10	Distal Intergenic	117045341	117046768	1428	-8217	Lrrc10
peak351	chr10	Promoter (<=1kb)	117349039	117376973	27935	-451	Cpsf6
peak352	chr10	Distal Intergenic	117925459	117948292	22834	27616	4933411E08Rik
peak353	chr10	Distal Intergenic	117925459	117948292	22834	57418	4933411E08Rik
peak354	chr10	Distal Intergenic	118860738	118870209	9472	-17201	Dyrk2
peak355	chr10	Distal Intergenic	118860738	118870209	9472	-22529	Dyrk2
peak356	chr10	Intron (ENSMUST00000220074.1/102636674, intron 3 of 3)	119028290	119050499	22210	14561	Gm33677
peak357	chr10	Promoter (<=1kb)	123161447	123196926	35480	691	Usp15
peak358	chr10	Distal Intergenic	126788864	126793710	4847	29647	4930484H19Rik
peak359	chr10	Promoter (<=1kb)	127000709	127020994	20286	-53	Avil
peak360	chr10	Distal Intergenic	127165225	127172330	7106	-13002	B4galnt1
peak361	chr10	Promoter (2-3kb)	127507225	127507992	768	2294	Stac3
peak362	chr10	Promoter (<=1kb)	128630843	128669358	38516	-103	Ikzf4
peak363	chr10	Promoter (<=1kb)	128800036	128804370	4335	-562	Tmem198b
peak364	chr10	Distal Intergenic	130471052	130497396	26345	-97408	Vmn2r87
peak365	chr11	Intron (ENSMUST00000101655.9/78887, intron 12 of 31)	3144881	3146722	1842	-7303	Sfi1
peak366	chr11	Promoter (2-3kb)	3288874	3290192	1319	-2601	Patz1
peak367	chr11	Promoter (4-5kb)	3514684	3517348	2665	-4779	Selenom
peak368	chr11	Promoter (4-5kb)	4031462	4042469	11008	-4074	Sec14l4
peak369	chr11	Promoter (<=1kb)	5058966	5060062	1097	-216	Rasl10a
peak370	chr11	Promoter (3-4kb)	5861947	5872088	10142	-3536	Aebp1
peak371	chr11	Intron (ENSMUST00000102920.3/103988, intron 1 of 9)	5900820	5915124	14305	-9127	Gck
peak372	chr11	Intron (ENSMUST00000109813.8/12323, intron 1 of 20)	5971735	6065538	93804	31716	Camk2b
peak373	chr11	Intron (ENSMUST00000109813.8/12323, intron 1 of 20)	5971735	6065538	93804	23118	Camk2b
peak374	chr11	Intron (ENSMUST00000109813.8/12323, intron 1 of 20)	5971735	6065538	93804	15058	Camk2b
peak375	chr11	Intron (ENSMUST00000066496.9/209586, intron 2 of 5)	6172644	6173036	393	19912	Rps15a-ps6
peak376	chr11	Promoter (<=1kb)	6389364	6406158	16795	-16	Zmiz2
peak377	chr11	Promoter (4-5kb)	8431652	8664535	232884	4931	Tns3
peak378	chr11	Promoter (<=1kb)	17192844	17195109	2266	-557	Ppp3r1
peak379	chr11	Promoter (4-5kb)	20062304	20112913	50610	-4483	Actr2
peak380	chr11	Distal Intergenic	20238387	20249429	11043	-15920	Cep68
peak381	chr11	Distal Intergenic	20685084	20741589	56506	-18723	Aftph
peak382	chr11	Distal Intergenic	21135469	21150323	14855	29361	Peli1
peak383	chr11	Intron (ENSMUST00000045167.10/216565, intron 2 of 23)	22005828	22285838	280011	38922	Ehbp1
peak384	chr11	Distal Intergenic	22759738	22859545	99808	142201	B3gnt2
peak385	chr11	Intron (ENSMUST00000160826.1/53625, intron 2 of 2)	22899835	22956947	57113	20437	Commd1
peak386	chr11	3' UTR	23020556	23023730	3175	9243	Fam161a
peak387	chr11	Promoter (<=1kb)	23488549	23497538	8990	401	Ahsa2
peak388	chr11	Intron (ENSMUST00000102864.4/19696, intron 3 of 9)	23736847	23770970	34124	16541	Rel
peak389	chr11	Intron (ENSMUST00000000881.12/14025, intron 2 of 4)	24080670	24173558	92889	30698	Bcl11a
peak390	chr11	Distal Intergenic	24721006	24730722	9717	-33979	Gm10466
peak391	chr11	Intron (ENSMUST00000125773.7/70626, intron 1 of 5)	25849297	26081600	232304	-8366	5730522E02Rik
peak392	chr11	Intron (ENSMUST00000058902.5/237711, intron 26 of 41)	29744134	29764233	20100	-15402	Eml6
peak393	chr11	Intron (ENSMUST00000058902.5/237711, intron 24 of 41)	29801989	29803099	1111	16262	Eml6
peak394	chr11	Distal Intergenic	30099396	30103249	3854	19899	Sptbn1
peak395	chr11	Distal Intergenic	31058595	31061626	3032	79553	Asb3
peak396	chr11	Distal Intergenic	32187541	32200222	12682	13960	Il9r
peak397	chr11	Distal Intergenic	32820373	32824605	4233	-26085	Smim23
peak398	chr11	Distal Intergenic	40680710	40685227	4518	785439	Mat2b
peak399	chr11	Distal Intergenic	41911711	41916623	4913	283961	Gabrg2
peak400	chr11	Promoter (2-3kb)	41911711	41916623	4913	2892	Gabrg2
peak401	chr11	Distal Intergenic	43149877	43159475	9599	-297014	Atp10b
peak402	chr11	Promoter (1-2kb)	44400063	44414010	13948	-1509	Il12b
peak403	chr11	Intron (ENSMUST00000093141.11/74563, intron 10 of 12)	49963785	49975750	11966	10506	Rasgef1c
peak404	chr11	Promoter (3-4kb)	50025346	50104758	79413	-3037	Rnf130
peak405	chr11	Promoter (<=1kb)	50236484	50237634	1151	-58	Ltc4s
peak406	chr11	Promoter (3-4kb)	53865465	53871677	6213	-3444	Slc22a5
peak407	chr11	Intron (ENSMUST00000134285.1/ENSMUST00000134285.1, intron 1 of 4)	56024987	56041010	16024	146033	Nmur2
peak408	chr11	Distal Intergenic	58199556	58207591	8036	-9767	Igtp
peak409	chr11	Distal Intergenic	58625073	58626044	972	-5711	Olfr323
peak410	chr11	Promoter (<=1kb)	61249072	61262335	13264	571	Aldh3a2
peak411	chr11	Promoter (<=1kb)	62327131	62330943	3813	46	Ncor1
peak412	chr11	Distal Intergenic	63128982	63159546	30565	-15847	Pmp22
peak413	chr11	Distal Intergenic	63885792	63922290	36499	341343	Hs3st3b1
peak414	chr11	Distal Intergenic	64079582	64083259	3678	36201	2810001G20Rik
peak415	chr11	Distal Intergenic	64079582	64083259	3678	66517	2810001G20Rik
peak416	chr11	Exon (ENSMUST00000145095.1/ENSMUST00000145095.1, exon 3 of 3)	64079582	64083259	3678	102426	2810001G20Rik
peak417	chr11	Promoter (1-2kb)	66911981	66929876	17896	1216	Pirt
peak418	chr11	Intron (ENSMUST00000021285.13/55943, intron 6 of 7)	67966506	67973641	7136	110692	Stx8
peak419	chr11	Promoter (3-4kb)	68475481	68493330	17850	3390	Pik3r5
peak420	chr11	Intron (ENSMUST00000021283.7/320207, intron 5 of 18)	68475481	68493330	17850	9787	Pik3r5
peak421	chr11	Promoter (<=1kb)	69073427	69073561	135	-124	Snord118
peak422	chr11	Promoter (1-2kb)	69125896	69149115	23220	-1944	Aloxe3
peak423	chr11	Promoter (2-3kb)	69741625	69742571	947	-2106	Polr2a
peak424	chr11	Promoter (<=1kb)	69838514	69839613	1100	-45	Tmem256
peak425	chr11	Distal Intergenic	69854480	69858730	4251	-7199	Tnk1
peak426	chr11	Promoter (1-2kb)	69968232	69969403	1172	-1576	Elp5
peak427	chr11	Intron (ENSMUST00000018429.11/18806, intron 10 of 24)	70553960	70557103	3144	-6162	Pld2
peak428	chr11	Promoter (1-2kb)	70669466	70683776	14311	1448	Camta2
peak429	chr11	Promoter (1-2kb)	72260091	72267222	7132	-1033	Slc13a5
peak430	chr11	Intron (ENSMUST00000129853.7/116972, intron 1 of 4)	76202015	76209416	7402	-5646	Tlcd3a
peak431	chr11	Promoter (3-4kb)	76416734	76509419	92686	-3760	Abr
peak432	chr11	Promoter (1-2kb)	76778424	76847018	68595	1289	Cpd
peak433	chr11	Distal Intergenic	76902159	76916587	14429	-10188	Tmigd1
peak434	chr11	Intron (ENSMUST00000108400.7/319634, intron 1 of 17)	77089915	77188968	99054	6688	Efcab5
peak435	chr11	Distal Intergenic	77529162	77607815	78654	-12816	Taok1
peak436	chr11	Distal Intergenic	77686155	77712741	26587	-10812	Nufip2
peak437	chr11	Promoter (3-4kb)	77912127	77929288	17162	3093	Gm11190
peak438	chr11	Promoter (2-3kb)	78963395	78984831	21437	2708	Lgals9
peak439	chr11	Promoter (<=1kb)	79448153	79473412	25260	-104	Nf1
peak440	chr11	Promoter (4-5kb)	79607079	79623163	16085	-4985	Rab11fip4os1
peak441	chr11	Promoter (<=1kb)	80025195	80032001	6807	255	Suz12
peak442	chr11	Intron (ENSMUST00000041065.13/338367, intron 14 of 21)	80673667	80780003	106337	124695	Myo1d
peak443	chr11	Intron (ENSMUST00000040865.8/103743, intron 4 of 6)	80810175	80822033	11859	6255	Tmem98
peak444	chr11	Distal Intergenic	82438257	82442899	4643	85226	Tmem132e
peak445	chr11	Distal Intergenic	82438257	82442899	4643	85937	Tmem132e
peak446	chr11	Promoter (<=1kb)	83004057	83017180	13124	835	Slfn8
peak447	chr11	Promoter (1-2kb)	83028855	83036166	7312	1413	Slfn10-ps
peak448	chr11	Distal Intergenic	83275110	83286726	11617	15279	Slfn14
peak449	chr11	Intron (ENSMUST00000049714.14/217030, intron 11 of 21)	83989811	83991287	1477	9927	Synrg
peak450	chr11	Promoter (<=1kb)	86768846	86807746	38901	-263	Dhx40
peak451	chr11	Distal Intergenic	86768846	86807746	38901	-13206	Dhx40
peak452	chr11	Distal Intergenic	86940599	86972024	31426	61567	Ypel2
peak453	chr11	Distal Intergenic	86936425	86993707	57283	-19964	Ypel2
peak454	chr11	Promoter (<=1kb)	87033867	87074062	40196	-654	Gdpd1
peak455	chr11	Promoter (4-5kb)	87427591	87484766	57176	-4865	Tex14
peak456	chr11	Promoter (<=1kb)	87427591	87484766	57176	-881	Tex14
peak457	chr11	Intron (ENSMUST00000060835.11/83560, intron 2 of 30)	87427591	87484766	57176	15448	Tex14
peak458	chr11	Intron (ENSMUST00000060835.11/83560, intron 2 of 30)	87427591	87484766	57176	20824	Tex14
peak459	chr11	Intron (ENSMUST00000060835.11/83560, intron 2 of 30)	87427591	87484766	57176	34531	Tex14
peak460	chr11	Intron (ENSMUST00000060835.11/83560, intron 2 of 30)	87427591	87484766	57176	43694	Tex14
peak461	chr11	Promoter (1-2kb)	87699897	87735539	35643	-1587	Rnf43
peak462	chr11	Intron (ENSMUST00000107909.7/76626, intron 8 of 13)	88352773	88352864	92	59218	Mir378b
peak463	chr11	Intron (ENSMUST00000107909.7/76626, intron 6 of 13)	88365515	88590147	224633	86124	Msi2
peak464	chr11	Intron (ENSMUST00000107909.7/76626, intron 6 of 13)	88365515	88590147	224633	61846	Msi2
peak465	chr11	Intron (ENSMUST00000238273.2/382543, intron 4 of 21)	89420987	89696845	275859	68117	Ankfn1
peak466	chr11	Distal Intergenic	90492109	90548910	56802	73536	Stxbp4
peak467	chr11	Intron (ENSMUST00000020849.8/71943, intron 3 of 15)	90645691	90687579	41889	11880	Tom1l1
peak468	chr11	Intron (ENSMUST00000042943.12/72605, intron 9 of 9)	93875383	93876143	761	276228	Utp18
peak469	chr11	Promoter (2-3kb)	94364855	94392920	28066	2694	Abcc3
peak470	chr11	Distal Intergenic	94777764	94782500	4737	34555	Tmem92
peak471	chr11	Promoter (1-2kb)	94962822	94973463	10642	1372	Sgca
peak472	chr11	Promoter (<=1kb)	95058265	95062271	4007	-141	Itga3
peak473	chr11	Promoter (<=1kb)	95337018	95381872	44855	-357	Fam117a
peak474	chr11	Distal Intergenic	95509845	95514570	4726	-23792	Nxph3
peak475	chr11	Distal Intergenic	95568818	95587735	18918	30347	Ngfr
peak476	chr11	Distal Intergenic	95568818	95587735	18918	-31711	Ngfr
peak477	chr11	Promoter (1-2kb)	95749000	95772353	23354	-1606	Zfp652
peak478	chr11	Promoter (1-2kb)	95837216	95845734	8519	1929	Gngt2
peak479	chr11	Intron (ENSMUST00000038343.6/14422, intron 7 of 10)	95858865	95861044	2180	11309	4833417C18Rik
peak480	chr11	Promoter (3-4kb)	97534887	97573929	39043	3111	Srcin1
peak481	chr11	Intron (ENSMUST00000131687.1/69729, intron 1 of 3)	97614982	97619031	4050	-7904	2410003L11Rik
peak482	chr11	Promoter (3-4kb)	98169363	98179996	10634	-3628	Med1
peak483	chr11	Promoter (2-3kb)	98348404	98357796	9393	-2272	Ppp1r1b
peak484	chr11	Promoter (3-4kb)	98664351	98677708	13358	-3647	Gsdma
peak485	chr11	Promoter (<=1kb)	98863638	98905040	41403	202	Wipf2
peak486	chr11	Promoter (<=1kb)	99233890	99244085	10196	-166	Krt222
peak487	chr11	Intron (ENSMUST00000006963.2/70843, intron 5 of 7)	99364872	99374903	10032	5336	Krt28
peak488	chr11	Intron (ENSMUST00000006969.7/94179, intron 5 of 7)	99477974	99493137	15164	10063	Krt23
peak489	chr11	Intron (ENSMUST00000153030.1/ENSMUST00000153030.1, intron 1 of 1)	100262887	100269871	6985	-23198	Krt42
peak490	chr11	Promoter (2-3kb)	100349418	100351905	2488	2711	Hap1
peak491	chr11	Promoter (<=1kb)	101627195	101630900	3706	165	Rdm1
peak492	chr11	Distal Intergenic	101633737	101635960	2224	7828	Rdm1
peak493	chr11	Distal Intergenic	101633737	101635960	2224	12352	Rdm1
peak494	chr11	Distal Intergenic	101665541	101667832	2292	-7306	Arl4d
peak495	chr11	Promoter (2-3kb)	101769747	101785371	15625	-2198	Etv4
peak496	chr11	Distal Intergenic	103133865	103138279	4415	8021	Hexim2
peak497	chr11	Promoter (2-3kb)	103339229	103356361	17133	2151	Arhgap27
peak498	chr11	Promoter (1-2kb)	103880518	103954024	73507	1003	Nsf
peak499	chr11	Intron (ENSMUST00000168598.7/77097, intron 4 of 4)	105673422	105776897	103476	98366	Tanc2
peak500	chr11	Exon (ENSMUST00000002044.9/26406, exon 4 of 16)	106084613	106155446	70834	29604	Map3k3
peak501	chr11	Intron (ENSMUST00000002044.9/26406, intron 6 of 15)	106151212	106152378	1167	-25036	Map3k3
peak502	chr11	Promoter (<=1kb)	107028223	107030443	2221	-755	1810010H24Rik
peak503	chr11	Intron (ENSMUST00000059595.10/18750, intron 2 of 16)	108343354	108395905	52552	-138269	Apoh
peak504	chr11	Intron (ENSMUST00000059595.10/18750, intron 2 of 16)	108343354	108395905	52552	-88055	Apoh
peak505	chr11	Intron (ENSMUST00000059595.10/18750, intron 2 of 16)	108343354	108395905	52552	-70448	Apoh
peak506	chr11	Intron (ENSMUST00000059595.10/18750, intron 2 of 16)	108343354	108395905	52552	-33350	Apoh
peak507	chr11	Intron (ENSMUST00000150863.8/76380, intron 23 of 26)	108752205	108859362	107158	25684	Cep112
peak508	chr11	Distal Intergenic	108943621	108950783	7163	68216	Axin2
peak509	chr11	Promoter (3-4kb)	109362831	109380475	17645	-3226	Gna13
peak510	chr11	Promoter (1-2kb)	109485023	109489897	4875	-1465	Arsg
peak511	chr11	Intron (ENSMUST00000141559.1/ENSMUST00000141559.1, intron 1 of 1)	109582072	109611432	29361	-7816	Wipi1
peak512	chr11	Intron (ENSMUST00000155559.7/208659, intron 1 of 11)	109672926	109722256	49331	18267	Fam20a
peak513	chr11	Distal Intergenic	111066164	111076821	10658	459780	Kcnj2
peak514	chr11	Distal Intergenic	112664839	112669398	4560	432310	BC006965
peak515	chr11	Distal Intergenic	112664839	112669398	4560	339594	BC006965
peak516	chr11	Distal Intergenic	112664839	112669398	4560	96234	BC006965
peak517	chr11	Distal Intergenic	112792731	112799008	6278	-13601	Gm11681
peak518	chr11	Intron (ENSMUST00000153429.1/ENSMUST00000153429.1, intron 1 of 1)	112792731	112799008	6278	-27450	Gm11681
peak519	chr11	Distal Intergenic	112792731	112799008	6278	-40909	Gm11681
peak520	chr11	Distal Intergenic	112792731	112799008	6278	-41483	Gm11681
peak521	chr11	Distal Intergenic	112792731	112799008	6278	-160840	Gm11681
peak522	chr11	Intron (ENSMUST00000136438.7/72386, intron 2 of 2)	113043895	113173077	129183	120332	2610035D17Rik
peak523	chr11	Exon (ENSMUST00000105048.2/ENSMUST00000105048.2, exon 1 of 2)	113244853	113565756	320904	97060	Slc39a11
peak524	chr11	Promoter (2-3kb)	114852319	114863897	11579	2542	Gprc5c
peak525	chr11	Promoter (3-4kb)	114852319	114863897	11579	3398	Gprc5c
peak526	chr11	Distal Intergenic	114864492	114870607	6116	12726	Gprc5c
peak527	chr11	Promoter (1-2kb)	115116214	115133992	17779	-1183	Cd300lf
peak528	chr11	Promoter (<=1kb)	115570115	115581843	11729	328	Nup85
peak529	chr11	Intron (ENSMUST00000100202.9/217340, intron 1 of 18)	116336353	116413004	76652	12230	Rnf157
peak530	chr11	Distal Intergenic	116973073	116986940	13868	21224	Mgat5b
peak531	chr11	Promoter (3-4kb)	117115252	117128763	13512	3746	Sec14l1
peak532	chr11	Promoter (4-5kb)	117115252	117128763	13512	4335	Sec14l1
peak533	chr11	Distal Intergenic	117611247	117613857	2611	-24029	2900041M22Rik
peak534	chr11	Promoter (2-3kb)	117611247	117613857	2611	-2869	2900041M22Rik
peak535	chr11	Promoter (3-4kb)	117966079	117969186	3108	3400	Socs3
peak536	chr11	Distal Intergenic	118988188	118992841	4654	-7682	Enpp7
peak537	chr11	Distal Intergenic	119036305	119040969	4665	-7307	Cbx8
peak538	chr11	Distal Intergenic	119548630	119569046	20417	26356	Gm11762
peak539	chr11	Intron (ENSMUST00000103013.9/108903, intron 7 of 38)	121488321	121497051	8731	-12559	Tbcd
peak540	chr12	Distal Intergenic	3235504	3241410	5907	-125490	Rab10os
peak541	chr12	Promoter (<=1kb)	3235915	3249944	14030	309	Rab10os
peak542	chr12	Promoter (1-2kb)	3236611	3249999	13389	1740	Rab10os
peak543	chr12	Distal Intergenic	3779548	3781398	1851	10259	Dtnb
peak544	chr12	Promoter (<=1kb)	4339111	4416807	77697	-978	Ncoa1
peak545	chr12	Intron (ENSMUST00000020958.8/208439, intron 11 of 13)	4982052	4993758	11707	106320	Atad2b
peak546	chr12	Intron (ENSMUST00000020958.8/208439, intron 5 of 13)	4982052	4993758	11707	134347	Atad2b
peak547	chr12	Intron (ENSMUST00000020958.8/208439, intron 2 of 13)	5080970	5291381	210412	77801	Klhl29
peak548	chr12	Distal Intergenic	8528483	8599066	70584	-21230	Slc7a15
peak549	chr12	Distal Intergenic	9030028	9036397	6370	23127	Ttc32
peak550	chr12	Distal Intergenic	12262139	12380965	118827	-36155	Cyria
peak551	chr12	Distal Intergenic	13607789	13627646	19858	23944	Gm35725
peak552	chr12	Distal Intergenic	15800994	15801101	108	206140	Mir6387
peak553	chr12	Intron (ENSMUST00000221201.1/ENSMUST00000221201.1, intron 1 of 2)	16824151	16825509	1359	25849	E2f6
peak554	chr12	Distal Intergenic	17690856	17791933	101078	-5657	Hpcal1
peak555	chr12	Intron (ENSMUST00000221084.1/74930, intron 2 of 2)	26211267	26240707	29441	16479	4930480M12Rik
peak556	chr12	Distal Intergenic	31073861	31080251	6391	6772	Fam110c
peak557	chr12	Intron (ENSMUST00000218642.1/ENSMUST00000218642.1, intron 21 of 23)	31168862	31185901	17040	34447	6030469F06Rik
peak558	chr12	Promoter (2-3kb)	31487279	31499616	12338	-2861	Cbll1
peak559	chr12	Distal Intergenic	32200551	32201009	459	54192	Pik3cg
peak560	chr12	Promoter (2-3kb)	32176578	32205986	29409	2382	Pik3cg
peak561	chr12	Distal Intergenic	32174170	32208659	34490	-12686	Pik3cg
peak562	chr12	Distal Intergenic	32174170	32208659	34490	-21904	Pik3cg
peak563	chr12	Intron (ENSMUST00000077456.12/380753, intron 2 of 2)	33147805	33328849	181045	72776	Atxn7l1
peak564	chr12	Promoter (1-2kb)	33302515	33368273	65759	1025	Atxn7l1
peak565	chr12	Promoter (<=1kb)	35672290	35686304	14015	-444	9130015A21Rik
peak566	chr12	Distal Intergenic	35992907	36004087	11181	11808	Agr2
peak567	chr12	Intron (ENSMUST00000221452.1/75847, intron 3 of 9)	36382180	36688592	306413	86310	Crppa
peak568	chr12	Intron (ENSMUST00000049874.13/319660, intron 3 of 12)	37242042	37565393	323352	36678	Agmo
peak569	chr12	Intron (ENSMUST00000037488.7/238130, intron 4 of 52)	40787592	40811341	23750	-159888	Dock4
peak570	chr12	Intron (ENSMUST00000037488.7/238130, intron 12 of 52)	40787592	40811341	23750	-95629	Dock4
peak571	chr12	Intron (ENSMUST00000037488.7/238130, intron 16 of 52)	40787592	40811341	23750	-68150	Dock4
peak572	chr12	Intron (ENSMUST00000037488.7/238130, intron 25 of 52)	40787592	40811341	23750	-34797	Dock4
peak573	chr12	Distal Intergenic	41024090	41955588	931499	-43677	Immp2l
peak574	chr12	Intron (ENSMUST00000132121.7/93757, intron 3 of 6)	41068312	41110943	42632	13636	Immp2l
peak575	chr12	Distal Intergenic	50341231	50649098	307868	457963	Prkd1
peak576	chr12	Distal Intergenic	51005158	51062543	57386	-46063	1700008C04Rik
peak577	chr12	Distal Intergenic	51005158	51062543	57386	-23666	1700008C04Rik
peak578	chr12	Promoter (1-2kb)	52599981	52602322	2342	-1324	1700031P21Rik
peak579	chr12	Promoter (2-3kb)	52599981	52602322	2342	-2444	1700031P21Rik
peak580	chr12	Intron (ENSMUST00000095737.4/238161, intron 1 of 13)	52699383	53155599	456217	23620	Akap6
peak581	chr12	Distal Intergenic	54388042	54391318	3277	38064	Gm7550
peak582	chr12	Promoter (<=1kb)	54673471	54695897	22427	-951	Eapp
peak583	chr12	Distal Intergenic	54673471	54695897	22427	-23612	Eapp
peak584	chr12	Distal Intergenic	54756875	54760483	3609	31056	Snx6
peak585	chr12	Distal Intergenic	54756875	54760483	3609	21767	Snx6
peak586	chr12	Intron (ENSMUST00000163070.7/26443, intron 1 of 6)	55384222	55418310	34089	5658	Psma6
peak587	chr12	Distal Intergenic	55490407	55491810	1404	27037	Nfkbia
peak588	chr12	Intron (ENSMUST00000044634.11/217593, intron 1 of 9)	56713813	57159244	445432	67699	Slc25a21
peak589	chr12	Promoter (<=1kb)	57649415	57651719	2305	-689	Ttc6
peak590	chr12	Intron (ENSMUST00000218373.1/ENSMUST00000218373.1, intron 3 of 5)	58211772	58213887	2116	-239260	Sstr1
peak591	chr12	Intron (ENSMUST00000218373.1/ENSMUST00000218373.1, intron 3 of 5)	58211772	58213887	2116	-238709	Sstr1
peak592	chr12	Promoter (4-5kb)	59043258	59044734	1477	4541	Trappc6b
peak593	chr12	Distal Intergenic	64471330	64474690	3361	224578	Fscb
peak594	chr12	Intron (ENSMUST00000222508.1/66689, intron 2 of 4)	64943212	64963370	20159	11490	Klhl28
peak595	chr12	Distal Intergenic	65225517	65228454	2938	-8888	Wdr20rt
peak596	chr12	Intron (ENSMUST00000037181.15/320772, intron 1 of 16)	66471515	67221042	749528	161562	Mdga2
peak597	chr12	Intron (ENSMUST00000110621.2/69706, intron 3 of 3)	69168842	69175004	6163	7557	Lrr1
peak598	chr12	Intron (ENSMUST00000035773.13/20663, intron 2 of 22)	69585089	69681627	96539	27418	Sos2
peak599	chr12	Intron (ENSMUST00000110567.7/399510, intron 2 of 31)	69849037	69856424	7388	-7282	Map4k5
peak600	chr12	Intron (ENSMUST00000223272.1/208846, intron 3 of 25)	71889730	71992325	102596	33519	Daam1
peak601	chr12	Intron (ENSMUST00000161284.2/78257, intron 4 of 24)	72442249	72474210	31962	8661	Lrrc9
peak602	chr12	Exon (ENSMUST00000161284.2/78257, exon 23 of 25)	72495667	72530749	35083	-8626	Lrrc9
peak603	chr12	Distal Intergenic	73344367	73351865	7499	10435	Slc38a6
peak604	chr12	Distal Intergenic	74897220	75177332	280113	373032	Kcnh5
peak605	chr12	Intron (ENSMUST00000142864.7/319565, intron 1 of 5)	75818350	75905903	87554	15308	Syne2
peak606	chr12	3' UTR	76404176	76406938	2763	-15230	Hspa2
peak607	chr12	Promoter (3-4kb)	76444497	76448660	4164	-3893	Gm10451
peak608	chr12	Intron (ENSMUST00000021458.12/20741, intron 1 of 35)	76596130	76710023	113894	43176	Sptb
peak609	chr12	Intron (ENSMUST00000021458.12/20741, intron 1 of 35)	76596130	76710023	113894	14622	Sptb
peak610	chr12	Distal Intergenic	76937274	76962201	24928	-112957	Max
peak611	chr12	Distal Intergenic	77238125	77475985	237861	-74130	Fut8
peak612	chr12	Intron (ENSMUST00000052472.5/268566, intron 2 of 23)	78226653	78684767	458115	124324	Gphn
peak613	chr12	Intron (ENSMUST00000171210.2/19363, intron 7 of 10)	79327353	79701856	374504	198725	Rad51b
peak614	chr12	Intron (ENSMUST00000171210.2/19363, intron 8 of 10)	79917019	79924733	7715	228496	9430078K24Rik
peak615	chr12	Intron (ENSMUST00000218323.1/ENSMUST00000218323.1, intron 1 of 1)	80108756	80112994	4239	57354	Zfp36l1
peak616	chr12	Distal Intergenic	80123992	80132844	8853	-13652	2310015A10Rik
peak617	chr12	Distal Intergenic	80923432	80924449	1018	33250	1700052I22Rik
peak618	chr12	Intron (ENSMUST00000110347.8/64075, intron 1 of 12)	81026828	81186410	159583	17025	Smoc1
peak619	chr12	Intron (ENSMUST00000110347.8/64075, intron 1 of 12)	81026828	81186410	159583	28700	Smoc1
peak620	chr12	Intron (ENSMUST00000201602.3/50779, intron 2 of 3)	82932520	82939155	6636	84139	1700085C21Rik
peak621	chr12	Distal Intergenic	83116225	83137623	21399	78828	Rgs6
peak622	chr12	Promoter (1-2kb)	84149176	84218881	69706	1283	Mideas
peak623	chr12	Distal Intergenic	84285232	84315832	30601	-7326	Ptgr2
peak624	chr12	Promoter (1-2kb)	84403402	84408984	5583	1006	Entpd5
peak625	chr12	Promoter (<=1kb)	84451422	84531573	80152	-60	Lin52
peak626	chr12	Promoter (3-4kb)	87200543	87213541	12999	3845	Samd15
peak627	chr12	Distal Intergenic	87221255	87233556	12302	13483	Noxred1
peak628	chr12	Intron (ENSMUST00000222480.1/71275, intron 4 of 7)	87221255	87233556	12302	7806	Noxred1
peak629	chr12	Intron (ENSMUST00000190626.6/18191, intron 13 of 18)	89812483	90333443	520961	30445	Nrxn3
peak630	chr12	Intron (ENSMUST00000221942.1/ENSMUST00000221942.1, intron 4 of 5)	90724552	90738438	13887	-111506	Dio2
peak631	chr12	Intron (ENSMUST00000181184.1/ENSMUST00000181184.1, intron 2 of 4)	90724552	90738438	13887	-138837	Dio2
peak632	chr12	Intron (ENSMUST00000181184.1/ENSMUST00000181184.1, intron 2 of 4)	90999342	91030078	30737	140682	Cep128
peak633	chr12	Intron (ENSMUST00000143415.7/75216, intron 6 of 12)	90999340	91063411	64072	-38386	Cep128
peak634	chr12	Intron (ENSMUST00000143415.7/75216, intron 6 of 12)	90999565	91183719	184155	54971	Cep128
peak635	chr12	Intron (ENSMUST00000143415.7/75216, intron 6 of 12)	90999565	91183719	184155	5982	Cep128
peak636	chr12	Intron (ENSMUST00000052969.14/108800, intron 4 of 6)	91703413	91713974	10562	37728	Ston2
peak637	chr12	Intron (ENSMUST00000052969.14/108800, intron 1 of 6)	91735054	91771170	36117	5540	Ston2
peak638	chr12	Distal Intergenic	91806043	91849157	43115	-63888	Sel1l
peak639	chr12	Distal Intergenic	96046767	96047120	354	-1014502	1700019M22Rik
peak640	chr12	Intron (ENSMUST00000046859.11/71375, intron 3 of 5)	99196686	99291389	94704	-8638	Foxn3
peak641	chr12	Intron (ENSMUST00000176928.2/71375, intron 1 of 2)	99388345	99563508	175164	18687	Foxn3
peak642	chr12	Intron (ENSMUST00000222797.1/102639404, intron 2 of 3)	99563841	99620038	56198	22953	Gm26839
peak643	chr12	Distal Intergenic	100205403	100206495	1093	13482	Calm1
peak644	chr12	Intron (ENSMUST00000048305.9/68734, intron 2 of 14)	101042282	101051406	9125	-15154	Ppp4r3a
peak645	chr12	Distal Intergenic	102128733	102267091	138359	-63615	Slc24a4
peak646	chr12	Intron (ENSMUST00000046518.11/217837, intron 2 of 9)	102587909	102640934	53026	11689	Itpk1
peak647	chr12	Intron (ENSMUST00000101099.11/217843, intron 1 of 48)	102949554	103183613	234060	19128	Unc79
peak648	chr12	Promoter (1-2kb)	103450898	103457223	6326	1580	Ifi27l2b
peak649	chr12	Promoter (<=1kb)	103450898	103457223	6326	-268	Ifi27l2b
peak650	chr12	3' UTR	104687742	104751952	64211	-11298	Dicer1
peak651	chr12	Intron (ENSMUST00000109936.2/94040, intron 1 of 12)	104774276	104780871	6596	-30357	Clmn
peak652	chr12	Intron (ENSMUST00000109936.2/94040, intron 1 of 12)	104785492	104859742	74251	12411	Clmn
peak653	chr12	Distal Intergenic	104771757	104865076	93320	-16809	Clmn
peak654	chr12	Promoter (2-3kb)	104929949	104998677	68729	2965	Syne3
peak655	chr12	Promoter (1-2kb)	106010316	106075409	65094	1445	Vrk1
peak656	chr12	Distal Intergenic	106030717	106075409	44693	144690	Vrk1
peak657	chr12	Distal Intergenic	106030717	106075409	44693	155393	Vrk1
peak658	chr12	Distal Intergenic	107723740	107735488	11749	207183	4930465M20Rik
peak659	chr12	Intron (ENSMUST00000066060.10/58208, intron 2 of 3)	107915222	108003414	88193	33081	Bcl11b
peak660	chr12	Distal Intergenic	108792973	108820148	27176	-20154	Yy1
peak661	chr12	Intron (ENSMUST00000220509.1/26931, intron 3 of 7)	110485859	110580860	95002	19180	Ppp2r5c
peak662	chr12	Promoter (3-4kb)	111828457	111908110	79654	-3351	Ppp1r13b
peak663	chr12	Distal Intergenic	113157571	113164547	6977	10421	Tedc1
peak664	chr12	Intron (ENSMUST00000185505.6/19276, intron 1 of 3)	116485833	117276793	790961	83803	Ptprn2
peak665	chr12	Intron (ENSMUST00000185505.6/19276, intron 2 of 3)	116485833	117276793	790961	97148	Ptprn2
peak666	chr12	Intron (ENSMUST00000185505.6/19276, intron 2 of 3)	116485833	117276793	790961	118038	Ptprn2
peak667	chr12	Distal Intergenic	117516479	117759737	243259	-83504	Rapgef5
peak668	chr12	Intron (ENSMUST00000109691.3/217944, intron 3 of 27)	117595241	117610242	15002	-28779	Rapgef5
peak669	chr12	Intron (ENSMUST00000109691.3/217944, intron 8 of 27)	117595241	117610242	15002	13429	Rapgef5
peak670	chr12	Intron (ENSMUST00000109691.3/217944, intron 13 of 27)	117688956	117716365	27410	19397	Rapgef5
peak671	chr12	Intron (ENSMUST00000109691.3/217944, intron 22 of 27)	117688956	117716365	27410	48151	Rapgef5
peak672	chr12	Distal Intergenic	119946570	120021246	74677	82261	Tmem196
peak673	chr13	Distal Intergenic	3478230	3486177	7948	-105034	2810429I04Rik
peak674	chr13	Distal Intergenic	3478230	3486177	7948	-100218	2810429I04Rik
peak675	chr13	Intron (ENSMUST00000091853.11/56349, intron 3 of 11)	3917309	3918178	870	10649	Net1
peak676	chr13	Intron (ENSMUST00000080361.12/116852, intron 7 of 8)	4490205	4523313	33109	20569	Akr1c20
peak677	chr13	Intron (ENSMUST00000223343.1/ENSMUST00000223343.1, intron 3 of 5)	5855515	5857561	2047	319526	1700016G22Rik
peak678	chr13	Distal Intergenic	5855515	5857561	2047	101044	1700016G22Rik
peak679	chr13	Distal Intergenic	5855515	5857561	2047	53653	1700016G22Rik
peak680	chr13	Intron (ENSMUST00000223425.1/ENSMUST00000223425.1, intron 1 of 4)	5864678	5866770	2093	102802	Klf6
peak681	chr13	Distal Intergenic	5864678	5866770	2093	227293	Klf6
peak682	chr13	Distal Intergenic	5864678	5866770	2093	256339	Klf6
peak683	chr13	Distal Intergenic	6548149	6580042	31894	-65830	Pitrm1
peak684	chr13	Promoter (3-4kb)	6579768	6648777	69010	-3698	Pfkp
peak685	chr13	Promoter (4-5kb)	6579768	6648777	69010	-4004	Pfkp
peak686	chr13	Intron (ENSMUST00000064473.12/94191, intron 1 of 9)	8202922	8758872	555951	314710	Adarb2
peak687	chr13	Intron (ENSMUST00000064473.12/94191, intron 1 of 9)	8835389	8837234	1846	290652	Wdr37
peak688	chr13	Distal Intergenic	9168361	9173121	4761	52228	Larp4b
peak689	chr13	Distal Intergenic	14630277	14636914	6638	340548	AW209491
peak690	chr13	Distal Intergenic	15944752	16023423	78672	-492301	B230303A05Rik
peak691	chr13	Intron (ENSMUST00000223490.1/69562, intron 1 of 13)	17717460	17801331	83872	15663	Cdk13
peak692	chr13	Intron (ENSMUST00000139064.9/218030, intron 2 of 7)	18378369	18382039	3671	95764	Pou6f2
peak693	chr13	Intron (ENSMUST00000139064.9/218030, intron 2 of 7)	18378369	18382039	3671	58340	Pou6f2
peak694	chr13	Distal Intergenic	20090596	20264007	173412	-92879	Elmo1
peak695	chr13	Intron (ENSMUST00000181429.7/140580, intron 1 of 6)	20111512	20342888	231377	28541	Elmo1
peak696	chr13	Intron (ENSMUST00000072519.6/140580, intron 15 of 21)	20472726	20592444	119719	-67954	Elmo1
peak697	chr13	Intron (ENSMUST00000072519.6/140580, intron 16 of 21)	20472726	20592444	119719	-18146	Elmo1
peak698	chr13	Intron (ENSMUST00000021757.4/27052, intron 7 of 20)	21010633	21036617	25985	-99667	Aoah
peak699	chr13	Intron (ENSMUST00000021757.4/27052, intron 11 of 20)	21010633	21036617	25985	-92568	Aoah
peak700	chr13	Distal Intergenic	21702975	21703965	991	-11914	Olfr1359
peak701	chr13	Distal Intergenic	21722044	21722567	524	6167	H2bc14
peak702	chr13	Promoter (2-3kb)	21735064	21735837	774	2615	H4c11
peak703	chr13	Promoter (1-2kb)	21809791	21810171	381	1391	H2bc23
peak704	chr13	Promoter (1-2kb)	21833771	21834151	381	1391	H2bc23
peak705	chr13	Promoter (<=1kb)	22002560	22005222	2663	-561	Prss16
peak706	chr13	Promoter (<=1kb)	23684199	23692908	8710	-106	H2bc4
peak707	chr13	Promoter (2-3kb)	23763666	23764406	741	2773	H1f1
peak708	chr13	Intron (ENSMUST00000125901.7/68732, intron 25 of 25)	24012484	24022556	10073	6170	Carmil1
peak709	chr13	Intron (ENSMUST00000072889.11/68732, intron 2 of 37)	24155437	24280486	125050	19414	Carmil1
peak710	chr13	Distal Intergenic	24501525	24705198	203674	-20825	Ripor2
peak711	chr13	Intron (ENSMUST00000019276.11/79555, intron 3 of 4)	24802020	24812660	10641	5418	BC005537
peak712	chr13	Promoter (2-3kb)	24943152	24992501	49350	-2193	Gpld1
peak713	chr13	Intron (ENSMUST00000148885.7/72518, intron 5 of 7)	28710781	28710873	93	82793	Mir6368
peak714	chr13	Distal Intergenic	29014399	29015665	1267	-25520	A330102I10Rik
peak715	chr13	Intron (ENSMUST00000140278.7/68916, intron 8 of 16)	29443776	29517454	73679	-111838	Cdkal1
peak716	chr13	Intron (ENSMUST00000140278.7/68916, intron 6 of 16)	29777296	29855431	78136	141608	Cdkal1
peak717	chr13	Intron (ENSMUST00000140278.7/68916, intron 4 of 16)	29777296	29855431	78136	44153	Cdkal1
peak718	chr13	Promoter (<=1kb)	29906575	29986063	79489	-92	E2f3
peak719	chr13	Distal Intergenic	30923656	30974093	50438	-123719	Exoc2
peak720	chr13	Exon (ENSMUST00000129791.2/ENSMUST00000129791.2, exon 3 of 4)	31213410	31241086	27677	-86734	4930401O12Rik
peak721	chr13	Distal Intergenic	31806633	31812476	5844	-82045	Foxc1
peak722	chr13	Distal Intergenic	33084125	33094380	10256	11594	Serpinb1b
peak723	chr13	Distal Intergenic	34875302	34906064	30763	-30513	Prpf4b
peak724	chr13	Promoter (1-2kb)	34910242	34924310	14069	1914	Fam217a
peak725	chr13	Intron (ENSMUST00000221012.1/ENSMUST00000221012.1, intron 1 of 4)	34986106	35027094	40989	-40012	Eci2
peak726	chr13	Distal Intergenic	35167146	35167804	659	46928	4930529N20Rik
peak727	chr13	Distal Intergenic	35210660	35212048	1389	-171700	1700019C18Rik
peak728	chr13	Intron (ENSMUST00000021857.12/69955, intron 1 of 6)	36232122	36246609	14488	-35135	Fars2
peak729	chr13	Intron (ENSMUST00000223569.1/ENSMUST00000223569.1, intron 1 of 1)	37345208	37419036	73829	137714	Ly86
peak730	chr13	Distal Intergenic	37345208	37419036	73829	170499	Ly86
peak731	chr13	Distal Intergenic	37778400	37893849	115450	-174480	Rreb1
peak732	chr13	Intron (ENSMUST00000171970.2/12161, intron 1 of 6)	38394445	38485919	91475	30904	Bmp6
peak733	chr13	Intron (ENSMUST00000224240.1/ENSMUST00000224240.1, intron 3 of 3)	38932719	38943152	10434	63861	Slc35b3
peak734	chr13	Intron (ENSMUST00000224240.1/ENSMUST00000224240.1, intron 3 of 3)	38932719	38943152	10434	61712	Slc35b3
peak735	chr13	Intron (ENSMUST00000224440.1/ENSMUST00000224440.1, intron 2 of 2)	41432303	41487362	55060	-43834	Nedd9
peak736	chr13	Distal Intergenic	44193589	44216487	22899	-95894	A330076C08Rik
peak737	chr13	Promoter (2-3kb)	44439736	44469030	29295	2213	1700029N11Rik
peak738	chr13	Distal Intergenic	44729535	44848340	118806	-78851	Jarid2
peak739	chr13	Intron (ENSMUST00000173704.7/16468, intron 4 of 18)	44840783	44896481	55699	28841	Jarid2
peak740	chr13	Intron (ENSMUST00000000260.12/66355, intron 5 of 8)	45538809	45542550	3742	-6930	Gmpr
peak741	chr13	Intron (ENSMUST00000091628.10/20238, intron 2 of 7)	45795543	45872288	76746	-42027	Atxn1
peak742	chr13	Intron (ENSMUST00000091628.10/20238, intron 2 of 7)	45556429	45964957	408529	10594	Atxn1
peak743	chr13	Distal Intergenic	45792329	45965008	172680	-59032	Atxn1
peak744	chr13	Distal Intergenic	45792329	45965008	172680	-112743	Atxn1
peak745	chr13	Distal Intergenic	46421822	46429193	7372	17545	Rbm24
peak746	chr13	Promoter (2-3kb)	46640058	46646572	6515	2964	Cap2
peak747	chr13	Promoter (<=1kb)	46693767	46696848	3082	332	Nup153
peak748	chr13	Distal Intergenic	48536012	48536114	103	10730	Mirlet7d
peak749	chr13	Distal Intergenic	48577872	48625664	47793	-12136	Ptpdc1
peak750	chr13	Distal Intergenic	48801750	48871119	69370	86644	Phf2
peak751	chr13	Promoter (<=1kb)	49706557	49715782	9226	-107	Iars
peak752	chr13	Promoter (1-2kb)	51846678	51848468	1791	-1716	Gadd45g
peak753	chr13	Promoter (2-3kb)	54679410	54693907	14498	-2149	Rnf44
peak754	chr13	Promoter (2-3kb)	54701461	54736662	35202	2304	Cdhr2
peak755	chr13	Distal Intergenic	55417958	55426793	8836	-5603	F12
peak756	chr13	Intron (ENSMUST00000121871.7/213311, intron 4 of 5)	56522513	56530086	7574	7874	Fbxl21
peak757	chr13	Promoter (2-3kb)	56542464	56548502	6039	-2243	Lect2
peak758	chr13	Intron (ENSMUST00000140760.1/114304, intron 2 of 3)	58545399	58558267	12869	6152	Slc28a3
peak759	chr13	Distal Intergenic	58806569	59129965	323397	-6350	Ntrk2
peak760	chr13	Intron (ENSMUST00000225488.1/18212, intron 12 of 17)	58871735	58986149	114415	10894	Ntrk2
peak761	chr13	Distal Intergenic	63815240	63853810	38571	-7111	Ercc6l2
peak762	chr13	Distal Intergenic	64058284	64063133	4850	9050	Hsd17b3
peak763	chr13	Intron (ENSMUST00000221634.1/218294, intron 4 of 14)	64196553	64212282	15730	-15443	Cdc14b
peak764	chr13	Promoter (2-3kb)	66996819	67032408	35590	2315	4933433G19Rik
peak765	chr13	Promoter (3-4kb)	67320296	67347873	27578	-3472	Zfp595
peak766	chr13	3' UTR	67589439	67609707	20269	-6853	Zfp729b
peak767	chr13	Intron (ENSMUST00000022013.7/210044, intron 16 of 24)	68597439	68613287	15849	75086	1700001L19Rik
peak768	chr13	Intron (ENSMUST00000080145.12/271127, intron 18 of 22)	70606756	70637634	30879	-101857	Ice1
peak769	chr13	Distal Intergenic	70882948	70884503	1556	89811	8030423J24Rik
peak770	chr13	Intron (ENSMUST00000001583.7/192657, intron 2 of 11)	75746351	75762204	15854	-7807	Ell2
peak771	chr13	Distal Intergenic	75761983	75770695	8713	36625	Ell2
peak772	chr13	Distal Intergenic	75839868	75850151	10284	-18808	Glrx
peak773	chr13	Promoter (4-5kb)	76089137	76098561	9425	4745	Arsk
peak774	chr13	Intron (ENSMUST00000125209.7/78771, intron 1 of 20)	76579674	76763273	183600	-41208	Mctp1
peak775	chr13	Intron (ENSMUST00000168779.2/72371, intron 19 of 19)	77193034	77261969	68936	245910	2210408I21Rik
peak776	chr13	Intron (ENSMUST00000095585.10/110789, intron 76 of 89)	81095069	81444504	349436	37971	Adgrv1
peak777	chr13	Intron (ENSMUST00000095585.10/110789, intron 1 of 89)	81560572	81633139	72568	5723	Adgrv1
peak778	chr13	Exon (ENSMUST00000179230.2/ENSMUST00000179230.2, exon 1 of 1)	85189408	85213723	24316	-62221	Ccnh
peak779	chr13	Intron (ENSMUST00000081769.12/13612, intron 10 of 10)	89539796	89611652	71857	-248051	Hapln1
peak780	chr13	Distal Intergenic	90883453	90898824	15372	158894	Atp6ap1l
peak781	chr13	Distal Intergenic	90883453	90898824	15372	41015	Atp6ap1l
peak782	chr13	Promoter (1-2kb)	92028496	92131656	103161	-1272	Rasgrf2
peak783	chr13	Intron (ENSMUST00000109494.7/26556, intron 5 of 5)	93308034	93405129	97096	67597	Homer1
peak784	chr13	Intron (ENSMUST00000091403.5/11881, intron 4 of 7)	93790777	93790837	61	69089	Mir5624
peak785	chr13	Promoter (2-3kb)	94817734	94842900	25167	2609	Tbca
peak786	chr13	Distal Intergenic	94976344	95014531	38188	-34434	Wdr41
peak787	chr13	Intron (ENSMUST00000068603.7/544963, intron 2 of 35)	95746450	95764397	17948	-12336	Iqgap2
peak788	chr13	Promoter (3-4kb)	96417095	96435952	18858	3594	Ankdd1b
peak789	chr13	Intron (ENSMUST00000208758.1/625662, intron 15 of 24)	96786596	96821421	34826	47844	Ankrd31
peak790	chr13	Promoter (2-3kb)	96924689	96950906	26218	2472	Gcnt4
peak791	chr13	Intron (ENSMUST00000022169.9/15212, intron 3 of 13)	97183676	97198295	14620	7708	Hexb
peak792	chr13	Distal Intergenic	97241105	97253034	11930	35602	Enc1
peak793	chr13	Distal Intergenic	97241105	97253034	11930	54064	Enc1
peak794	chr13	Intron (ENSMUST00000109431.9/100039691, intron 1 of 1)	97434970	97497007	62038	8005	Lncenc1
peak795	chr13	Intron (ENSMUST00000238746.1/110596, intron 8 of 27)	97942202	97946927	4726	-30388	Arhgef28
peak796	chr13	Intron (ENSMUST00000055518.12/18708, intron 2 of 15)	101755571	101768213	12643	25241	Pik3r1
peak797	chr13	Distal Intergenic	101680563	101768217	87655	-257483	Pik3r1
peak798	chr13	Intron (ENSMUST00000166726.7/328329, intron 4 of 26)	102741969	102905786	163818	10108	Mast4
peak799	chr13	Intron (ENSMUST00000166726.7/328329, intron 1 of 26)	103168017	103171529	3513	-27424	Mast4
peak800	chr13	Intron (ENSMUST00000166726.7/328329, intron 1 of 26)	102732486	103334192	601707	30234	Mast4
peak801	chr13	Promoter (2-3kb)	103058696	103334497	275802	-2017	Mast4
peak802	chr13	Distal Intergenic	103842180	103920514	78335	-53665	Erbin
peak803	chr13	Intron (ENSMUST00000044385.13/218544, intron 5 of 10)	104109829	104139798	29970	18833	Sgtb
peak804	chr13	Intron (ENSMUST00000225822.1/67263, intron 1 of 12)	107724617	107890064	165448	42335	Zswim6
peak805	chr13	3' UTR	108316332	108389585	73254	-32602	Depdc1b
peak806	chr13	Intron (ENSMUST00000133929.7/238871, intron 3 of 3)	108654177	109951474	1297298	92729	Pde4d
peak807	chr13	Intron (ENSMUST00000133929.7/238871, intron 3 of 3)	108860166	109951344	1091179	-46195	Pde4d
peak808	chr13	Promoter (<=1kb)	108860166	109951344	1091179	911	Pde4d
peak809	chr13	Intron (ENSMUST00000122041.7/238871, intron 2 of 16)	109116359	109773441	657083	-114546	Pde4d
peak810	chr13	Intron (ENSMUST00000122041.7/238871, intron 3 of 16)	109260654	109951364	690711	-30377	Pde4d
peak811	chr13	Intron (ENSMUST00000122041.7/238871, intron 3 of 16)	109442183	109951364	509182	49835	Pde4d
peak812	chr13	Intron (ENSMUST00000122041.7/238871, intron 3 of 16)	109686156	109951474	265319	-15709	Pde4d
peak813	chr13	Intron (ENSMUST00000122041.7/238871, intron 7 of 16)	109903102	109951387	48286	-26480	Pde4d
peak814	chr13	Distal Intergenic	109935312	109948348	13037	40221	Pde4d
peak815	chr13	Promoter (2-3kb)	110395046	110400844	5799	-2305	Plk2
peak816	chr13	Distal Intergenic	110397797	110399035	1239	78618	Plk2
peak817	chr13	Distal Intergenic	110397797	110399035	1239	79988	Plk2
peak818	chr13	Distal Intergenic	110397797	110399035	1239	158149	Plk2
peak819	chr13	Distal Intergenic	110397797	110399035	1239	171074	Plk2
peak820	chr13	Distal Intergenic	110397797	110399035	1239	177471	Plk2
peak821	chr13	Distal Intergenic	110903499	110908280	4782	-207387	Gm38397
peak822	chr13	Distal Intergenic	110903499	110908280	4782	-165756	Gm38397
peak823	chr13	Distal Intergenic	110903499	110908280	4782	-94638	Gm38397
peak824	chr13	Distal Intergenic	110903499	110908280	4782	-30226	Gm38397
peak825	chr13	Promoter (3-4kb)	111425680	111490111	64432	-3953	Gpbp1
peak826	chr13	Intron (ENSMUST00000231096.1/73274, intron 1 of 7)	111522350	111549911	27562	12998	Gm15290
peak827	chr13	Distal Intergenic	111439229	111549947	110719	-19375	Gpbp1
peak828	chr13	Intron (ENSMUST00000156236.1/ENSMUST00000156236.1, intron 2 of 3)	111439229	111549947	110719	-65245	Gpbp1
peak829	chr13	Intron (ENSMUST00000156236.1/ENSMUST00000156236.1, intron 2 of 3)	111680979	111706642	25664	-55654	Mier3
peak830	chr13	Promoter (<=1kb)	111767609	111768553	945	331	Map3k1
peak831	chr13	Promoter (2-3kb)	112522795	112580662	57868	2428	Il31ra
peak832	chr13	Distal Intergenic	112700229	112704961	4733	43846	Slc38a9
peak833	chr13	Distal Intergenic	113446288	113502844	56557	60098	4921509O07Rik
peak834	chr13	Distal Intergenic	114953096	115101964	148869	-16723	Itga1
peak835	chr13	Distal Intergenic	116802095	116838178	36084	132844	4930435F18Rik
peak836	chr13	Distal Intergenic	116802095	116838178	36084	78304	4930435F18Rik
peak837	chr13	Intron (ENSMUST00000022239.7/52552, intron 6 of 26)	116802095	116838178	36084	-87389	4930435F18Rik
peak838	chr13	Intron (ENSMUST00000022239.7/52552, intron 3 of 26)	116854961	117025273	170313	39181	Parp8
peak839	chr13	Promoter (4-5kb)	117602480	117987418	384939	4939	Hcn1
peak840	chr13	Intron (ENSMUST00000006991.8/15165, intron 3 of 7)	117706764	117720011	13248	-153758	4933413L06Rik
peak841	chr13	Intron (ENSMUST00000223912.1/633640, intron 1 of 2)	119606650	119610458	3809	-7577	Tmem267
peak842	chr14	Distal Intergenic	5050629	5059243	8615	-81629	4930555G01Rik
peak843	chr14	Intron (ENSMUST00000036682.8/218699, intron 1 of 17)	8098255	8165111	66857	10584	Pxk
peak844	chr14	Distal Intergenic	8296274	8309777	13504	23086	Fam107a
peak845	chr14	Promoter (3-4kb)	14349621	14350757	1137	3209	Il3ra
peak846	chr14	Intron (ENSMUST00000090591.3/16188, intron 10 of 11)	14349621	14350757	1137	5072	Il3ra
peak847	chr14	Intron (ENSMUST00000057015.7/218756, intron 20 of 24)	14803415	15012059	208645	-21994	Nek10
peak848	chr14	Distal Intergenic	15357522	15438987	81466	-238853	Lrrc3b
peak849	chr14	Promoter (1-2kb)	16238652	16249808	11157	-1262	Oxsm
peak850	chr14	Promoter (2-3kb)	17660261	17963125	302865	-2488	Thrb
peak851	chr14	Exon (ENSMUST00000177817.1/ENSMUST00000177817.1, exon 6 of 6)	19594139	19602581	8443	186689	Gm5458
peak852	chr14	Intron (ENSMUST00000177817.1/ENSMUST00000177817.1, intron 4 of 5)	19594139	19602581	8443	186135	Gm5458
peak853	chr14	Intron (ENSMUST00000177817.1/ENSMUST00000177817.1, intron 2 of 5)	19594139	19602581	8443	183821	Gm5458
peak854	chr14	Intron (ENSMUST00000160013.7/14702, intron 2 of 3)	19875793	19976693	100901	21114	Gng2
peak855	chr14	Distal Intergenic	20261376	20267416	6041	42585	Kcnk16
peak856	chr14	Intron (ENSMUST00000226113.1/22330, intron 1 of 7)	20929398	21033676	104279	37698	Vcl
peak857	chr14	Distal Intergenic	24133955	24245920	111966	-7668	Dlg5
peak858	chr14	Intron (ENSMUST00000225654.1/ENSMUST00000225654.1, intron 2 of 5)	24491149	24491989	841	153055	Rps24
peak859	chr14	Distal Intergenic	25109384	25112926	3543	-28548	Gm32123
peak860	chr14	Intron (ENSMUST00000225188.1/ENSMUST00000225188.1, intron 2 of 3)	25459185	25538492	79308	-140934	Zmiz1
peak861	chr14	Intron (ENSMUST00000225188.1/ENSMUST00000225188.1, intron 2 of 3)	25459185	25538492	79308	-99978	Zmiz1
peak862	chr14	Distal Intergenic	25842156	25886804	44649	-17591	Anxa11
peak863	chr14	Distal Intergenic	28908052	28969413	61362	227598	Cacna2d3
peak864	chr14	Promoter (<=1kb)	29996920	29998459	1540	-416	Il17rb
peak865	chr14	Intron (ENSMUST00000067620.11/218865, intron 1 of 7)	30009171	30027203	18033	6179	Chdh
peak866	chr14	Intron (ENSMUST00000112250.5/12289, intron 3 of 46)	30116324	30175391	59068	-75705	Cacna1d
peak867	chr14	Intron (ENSMUST00000225011.1/ENSMUST00000225011.1, intron 1 of 2)	30654360	30691317	36958	-8106	Rft1
peak868	chr14	Distal Intergenic	32376068	32388391	12324	15721	1700024G13Rik
peak869	chr14	Intron (ENSMUST00000070125.5/12647, intron 15 of 15)	32376068	32388391	12324	-23255	1700024G13Rik
peak870	chr14	Intron (ENSMUST00000070125.5/12647, intron 12 of 15)	32376068	32388391	12324	-31703	1700024G13Rik
peak871	chr14	Promoter (1-2kb)	32659119	32685272	26154	1131	3425401B19Rik
peak872	chr14	Distal Intergenic	32667817	32685293	17477	-11274	3425401B19Rik
peak873	chr14	Promoter (3-4kb)	36879518	36926863	47346	3498	Ccser2
peak874	chr14	Distal Intergenic	44102654	44103534	881	-15025	Ear2
peak875	chr14	Exon (ENSMUST00000139526.8/70561, exon 21 of 21)	45164821	45169325	4505	33355	Txndc16
peak876	chr14	Promoter (4-5kb)	45329788	45349705	19918	-4129	Psmc6
peak877	chr14	3' UTR	47310948	47314158	3211	8707	Mapk1ip1l
peak878	chr14	Promoter (<=1kb)	47558738	47560639	1902	-88	Atg14
peak879	chr14	Intron (ENSMUST00000187839.7/16709, intron 7 of 42)	47663787	47736293	72507	16708	Ktn1
peak880	chr14	Intron (ENSMUST00000227343.1/73961, intron 2 of 3)	47898853	47944189	45337	28606	4930447J18Rik
peak881	chr14	Intron (ENSMUST00000153488.8/70646, intron 4 of 4)	49178523	49188254	9732	7996	Naa30
peak882	chr14	Exon (ENSMUST00000228809.1/ENSMUST00000228809.1, exon 1 of 1)	49226592	49245397	18806	23392	ccdc198
peak883	chr14	Intron (ENSMUST00000138884.7/75288, intron 1 of 8)	49303306	49314209	10904	-80483	Slc35f4
peak884	chr14	Intron (ENSMUST00000162998.1/ENSMUST00000162998.1, intron 3 of 6)	51410820	51420721	9902	-25053	Vmn2r88
peak885	chr14	Distal Intergenic	54239661	54253914	14254	26303	Dad1
peak886	chr14	Distal Intergenic	54239661	54253914	14254	20406	Dad1
peak887	chr14	Promoter (1-2kb)	54932695	54935837	3143	-1172	Il25
peak888	chr14	Distal Intergenic	56697347	56701268	3922	-18949	Gm16973
peak889	chr14	Promoter (<=1kb)	57642029	57665430	23402	-725	Xpo4
peak890	chr14	Intron (ENSMUST00000174694.7/50523, intron 2 of 8)	57722189	57734300	12112	14074	Lats2
peak891	chr14	Distal Intergenic	59133040	59142893	9854	196339	1700129C05Rik
peak892	chr14	Promoter (1-2kb)	59201209	59223214	22006	-1898	Rcbtb1
peak893	chr14	Intron (ENSMUST00000225595.1/69008, intron 10 of 10)	59560896	59597836	36941	44688	Cdadc1
peak894	chr14	Distal Intergenic	60378286	60381003	2718	25089	Amer2
peak895	chr14	Intron (ENSMUST00000190392.1/ENSMUST00000190392.1, intron 2 of 2)	60634001	60691367	57367	-103219	Spata13
peak896	chr14	Intron (ENSMUST00000111236.3/29820, intron 5 of 9)	60966351	60975885	9535	-14398	Tnfrsf19
peak897	chr14	Distal Intergenic	62292589	62353558	60970	-43267	Rnaseh2b
peak898	chr14	Intron (ENSMUST00000014691.9/268752, intron 2 of 11)	62865542	62865651	110	26776	Mir6541
peak899	chr14	Intron (ENSMUST00000118022.7/14463, intron 2 of 6)	63198924	63213607	14684	-14246	Gata4
peak900	chr14	Promoter (4-5kb)	63198922	63245271	46350	-4970	Gata4
peak901	chr14	Intron (ENSMUST00000121288.1/219148, intron 3 of 3)	63436409	63442056	5648	24393	Fam167a
peak902	chr14	Intron (ENSMUST00000022528.5/72400, intron 6 of 6)	63899769	63919384	19616	7185	Pinx1
peak903	chr14	Promoter (<=1kb)	64079345	64090162	10818	-5	Prss55
peak904	chr14	Intron (ENSMUST00000022629.8/12934, intron 3 of 13)	66802864	66868688	65825	21397	Dpysl2
peak905	chr14	Intron (ENSMUST00000022629.8/12934, intron 3 of 13)	66802864	66868688	65825	15205	Dpysl2
peak906	chr14	Promoter (<=1kb)	67676331	67715841	39511	-36	Cdca2
peak907	chr14	Distal Intergenic	68119283	68124846	5564	-99471	Nefm
peak908	chr14	Distal Intergenic	68497828	68509971	12144	75061	Adam7
peak909	chr14	Promoter (2-3kb)	69777469	69782674	5206	-2370	Tnfrsf10b
peak910	chr14	Intron (ENSMUST00000068044.13/213053, intron 1 of 9)	70315793	70334198	18406	-7071	Slc39a14
peak911	chr14	Promoter (<=1kb)	70331077	70351425	20349	-718	Slc39a14
peak912	chr14	Distal Intergenic	72537946	72710003	172058	-40841	Fndc3a
peak913	chr14	Promoter (<=1kb)	73237895	73243294	5400	622	Lpar6
peak914	chr14	Promoter (<=1kb)	73262400	73264321	1922	114	Rb1
peak915	chr14	Distal Intergenic	73195502	73325822	130321	-11590	Rb1
peak916	chr14	Intron (ENSMUST00000088970.6/380916, intron 2 of 19)	74756127	74885255	129129	37524	Lrch1
peak917	chr14	Distal Intergenic	76251457	76252327	871	-30227	2900040C04Rik
peak918	chr14	Distal Intergenic	76539980	76556889	16910	-29053	Serp2
peak919	chr14	Distal Intergenic	76677566	76687092	9527	-14363	1700108F19Rik
peak920	chr14	Distal Intergenic	76760131	76762217	2087	115144	4930431P22Rik
peak921	chr14	Promoter (<=1kb)	78558750	78732776	174027	-894	Dgkh
peak922	chr14	Distal Intergenic	86245970	86262042	16073	-6785	4930529K09Rik
peak923	chr14	Distal Intergenic	86246003	86283688	37686	150226	4930529K09Rik
peak924	chr14	Distal Intergenic	88466857	88471346	4490	43770	Pcdh20
peak925	chr14	Distal Intergenic	88464743	88471396	6654	-37188	Pcdh20
peak926	chr14	Distal Intergenic	97786853	98169543	382691	821907	Dach1
peak927	chr14	Intron (ENSMUST00000022650.8/52023, intron 15 of 17)	99176571	99243080	66510	42180	Pibf1
peak928	chr14	Distal Intergenic	99298691	99315036	16346	-18240	Klf5
peak929	chr14	Distal Intergenic	99299154	99305326	6173	26128	Klf5
peak930	chr14	Distal Intergenic	99299154	99305326	6173	92993	Klf5
peak931	chr14	Distal Intergenic	99299154	99305326	6173	93742	Klf5
peak932	chr14	Distal Intergenic	99299154	99305326	6173	222654	Klf5
peak933	chr14	Distal Intergenic	99874488	99900391	25904	87144	Klf12
peak934	chr14	Distal Intergenic	99874488	99900391	25904	29834	Klf12
peak935	chr14	Distal Intergenic	99870632	100284679	414048	-264930	Klf12
peak936	chr14	Intron (ENSMUST00000100337.9/380928, intron 4 of 30)	101840819	101912677	71859	12591	Lmo7
peak937	chr14	Promoter (2-3kb)	101926303	101933137	6835	-2007	Lmo7
peak938	chr14	Distal Intergenic	102982549	102982632	84	388767	Mir5130
peak939	chr14	Distal Intergenic	102982549	102982632	84	374200	Mir5130
peak940	chr14	Distal Intergenic	102982549	102982632	84	216437	Mir5130
peak941	chr14	Distal Intergenic	102982549	102982632	84	127125	Mir5130
peak942	chr14	Distal Intergenic	102982549	102982632	84	51056	Mir5130
peak943	chr14	Intron (ENSMUST00000227935.1/320249, intron 2 of 4)	104639144	104966783	327640	76745	D130009I18Rik
peak944	chr14	Distal Intergenic	108908800	108914158	5359	-62833	Slitrk1
peak945	chr14	Distal Intergenic	118024776	118052244	27469	-12089	Dct
peak946	chr14	Distal Intergenic	118527758	118529965	2208	51840	Abcc4
peak947	chr14	Distal Intergenic	118527758	118529965	2208	51146	Abcc4
peak948	chr14	Intron (ENSMUST00000036554.13/239273, intron 1 of 30)	118484333	118699492	215160	10697	Abcc4
peak949	chr14	Distal Intergenic	120275669	120431697	156029	-18010	Mbnl2
peak950	chr14	Intron (ENSMUST00000135010.7/223254, intron 1 of 7)	121102079	121238659	136581	-31199	Farp1
peak951	chr14	Intron (ENSMUST00000135010.7/223254, intron 1 of 7)	121102079	121238659	136581	-18946	Farp1
peak952	chr14	Intron (ENSMUST00000026635.7/223254, intron 8 of 26)	121254908	121267921	13014	-18831	Farp1
peak953	chr14	Intron (ENSMUST00000226452.1/ENSMUST00000226452.1, intron 1 of 4)	122103430	122106953	3524	25643	A330035P11Rik
peak954	chr14	Promoter (3-4kb)	122943249	122954915	11667	3078	Tmtc4
peak955	chr15	Distal Intergenic	6299788	6435520	135733	-63966	Dab2
peak956	chr15	Intron (ENSMUST00000090461.11/23880, intron 1 of 17)	6585002	6634806	49805	6820	Fyb
peak957	chr15	Intron (ENSMUST00000090461.11/23880, intron 2 of 17)	6619594	6632392	12799	7513	Fyb
peak958	chr15	Intron (ENSMUST00000090461.11/23880, intron 2 of 17)	6619594	6632392	12799	9134	Fyb
peak959	chr15	Intron (ENSMUST00000228723.1/16880, intron 1 of 4)	7129559	7191743	62185	-13625	Lifr
peak960	chr15	Intron (ENSMUST00000058593.9/268780, intron 5 of 21)	7253511	7254768	1258	-45254	Egflam
peak961	chr15	Distal Intergenic	8290617	8444463	153847	-60722	Nipbl
peak962	chr15	Distal Intergenic	8642256	8643247	992	95658	Slc1a3
peak963	chr15	Distal Intergenic	8967949	8970298	2350	-32422	Ranbp3l
peak964	chr15	Distal Intergenic	8967949	8970298	2350	-6409	Ranbp3l
peak965	chr15	Distal Intergenic	8967949	8970298	2350	-5995	Ranbp3l
peak966	chr15	Intron (ENSMUST00000053308.9/223332, intron 10 of 15)	9007266	9067335	60070	8885	Ranbp3l
peak967	chr15	Intron (ENSMUST00000005400.12/19116, intron 1 of 8)	10249560	10322492	72933	-12191	Prlr
peak968	chr15	Intron (ENSMUST00000005400.12/19116, intron 2 of 8)	10314102	10322474	8373	-16140	Prlr
peak969	chr15	Intron (ENSMUST00000227189.1/239337, intron 2 of 2)	11064818	11217121	152304	50348	Adamts12
peak970	chr15	3' UTR	12321450	12343430	21981	-47056	Golph3
peak971	chr15	Intron (ENSMUST00000075317.11/68070, intron 1 of 23)	12458146	12549877	91732	-14148	Pdzd2
peak972	chr15	Intron (ENSMUST00000036439.5/12563, intron 7 of 11)	13028701	13173675	144975	126323	Cdh6
peak973	chr15	Distal Intergenic	16778101	16856767	78667	139276	Cdh9
peak974	chr15	Intron (ENSMUST00000227496.1/215654, intron 2 of 12)	21111452	21589530	478079	90870	Cdh12
peak975	chr15	Intron (ENSMUST00000226199.1/ENSMUST00000226199.1, intron 2 of 4)	25364857	25413698	48842	110983	Basp1
peak976	chr15	Intron (ENSMUST00000226199.1/ENSMUST00000226199.1, intron 1 of 4)	25364857	25413698	48842	81497	Basp1
peak977	chr15	Promoter (2-3kb)	25758765	25776096	17332	-2821	Myo10
peak978	chr15	Distal Intergenic	27466677	27594909	128233	-162224	Ank
peak979	chr15	Intron (ENSMUST00000022875.6/11732, intron 1 of 11)	27466677	27594909	128233	39593	Ank
peak980	chr15	Intron (ENSMUST00000059662.7/432940, intron 1 of 6)	27608637	27630678	22042	5216	Otulin
peak981	chr15	Intron (ENSMUST00000226876.1/20356, intron 2 of 8)	32245103	32678594	433492	128918	Sema5a
peak982	chr15	Intron (ENSMUST00000067458.6/20356, intron 11 of 22)	32601675	32689636	87962	-14945	Sema5a
peak983	chr15	Intron (ENSMUST00000042167.9/54381, intron 7 of 7)	33593881	33653436	59556	61329	4930592A05Rik
peak984	chr15	Distal Intergenic	34082694	34103345	20652	-166381	Mtdh
peak985	chr15	Distal Intergenic	34875496	35178921	303426	-20838	Stk3
peak986	chr15	Intron (ENSMUST00000048646.8/666173, intron 35 of 61)	35834215	35843534	9320	-66615	Vps13b
peak987	chr15	Distal Intergenic	36009570	36040679	31110	34420	Rgs22
peak988	chr15	Intron (ENSMUST00000172831.7/626596, intron 14 of 27)	36048875	36083741	34867	5933	Rgs22
peak989	chr15	Promoter (1-2kb)	36009479	36140400	130922	-1468	Rgs22
peak990	chr15	Distal Intergenic	36495942	36496715	774	81278	Ankrd46
peak991	chr15	Distal Intergenic	36793539	36796929	3391	-100921	Ywhaz
peak992	chr15	Distal Intergenic	37945048	37955138	10091	80634	Rrm2b
peak993	chr15	Promoter (<=1kb)	37945153	37960849	15697	710	Rrm2b
peak994	chr15	Intron (ENSMUST00000227099.1/ENSMUST00000227099.1, intron 2 of 2)	38219203	38226735	7533	31061	Odf1
peak995	chr15	Exon (ENSMUST00000228650.1/ENSMUST00000228650.1, exon 5 of 5)	38490473	38490547	75	54011	Mir6951
peak996	chr15	Distal Intergenic	39745932	39760934	15003	-33354	Dcstamp
peak997	chr15	Promoter (4-5kb)	39797045	39812377	15333	4816	Gm16291
peak998	chr15	Intron (ENSMUST00000022962.7/66736, intron 1 of 10)	43477241	43493632	16392	14709	Emc2
peak999	chr15	Promoter (<=1kb)	53614205	53614279	75	-563	Mir28c
peak1000	chr15	Promoter (3-4kb)	58510048	58662933	152886	3484	Fer1l6
peak1001	chr15	Intron (ENSMUST00000161028.1/631797, intron 20 of 40)	58638505	58647083	8579	-38394	Fer1l6
peak1002	chr15	Exon (ENSMUST00000226141.1/69694, exon 2 of 2)	58916291	58933368	17078	5941	Tatdn1
peak1003	chr15	Intron (ENSMUST00000080371.7/211401, intron 3 of 14)	58951653	59040596	88944	29730	Mtss1
peak1004	chr15	Distal Intergenic	60919675	60923012	3338	-220156	A1bg
peak1005	chr15	Distal Intergenic	61534676	61745184	210509	257632	D030024E09Rik
peak1006	chr15	Intron (ENSMUST00000229194.1/ENSMUST00000229194.1, intron 1 of 1)	61534676	61745184	210509	206883	D030024E09Rik
peak1007	chr15	Intron (ENSMUST00000229538.1/432956, intron 4 of 4)	61534676	61745184	210509	124950	D030024E09Rik
peak1008	chr15	Distal Intergenic	61699282	61774451	75170	-55659	D030024E09Rik
peak1009	chr15	Intron (ENSMUST00000182956.7/19296, intron 2 of 6)	62178175	62250975	72801	-8608	Pvt1
peak1010	chr15	Intron (ENSMUST00000181416.8/19296, intron 5 of 9)	62222603	62242505	19903	62189	Pvt1
peak1011	chr15	Intron (ENSMUST00000228339.2/432958, intron 6 of 8)	63414400	63479608	65209	285444	Gm20740
peak1012	chr15	Intron (ENSMUST00000177371.7/13196, intron 1 of 27)	64158939	64208491	49553	-15130	Asap1
peak1013	chr15	Intron (ENSMUST00000171591.1/ENSMUST00000171591.1, intron 1 of 1)	66946537	66969640	23104	-20768	Ndrg1
peak1014	chr15	Distal Intergenic	67226769	67377094	150326	298299	1700012I11Rik
peak1015	chr15	Intron (ENSMUST00000162054.8/380993, intron 11 of 15)	68084321	68258787	174467	124105	Zfat
peak1016	chr15	Distal Intergenic	73796736	73839699	42964	-58071	Mroh5
peak1017	chr15	Distal Intergenic	74516195	74589464	73270	-194110	Adgrb1
peak1018	chr15	Distal Intergenic	74516195	74589464	73270	-11476	Adgrb1
peak1019	chr15	Distal Intergenic	74732247	74734329	2083	-5829	Lypd2
peak1020	chr15	Distal Intergenic	75108331	75111697	3367	25999	Ly6c2
peak1021	chr15	Distal Intergenic	75108331	75111697	3367	24842	Ly6c2
peak1022	chr15	Promoter (<=1kb)	75862327	75867408	5082	-587	Gsdmd
peak1023	chr15	Distal Intergenic	76119517	76126596	7080	-27840	BC024139
peak1024	chr15	Promoter (3-4kb)	77044729	77056298	11570	-3825	Apol6
peak1025	chr15	Promoter (1-2kb)	78574411	78581616	7206	1414	Gm36738
peak1026	chr15	Promoter (<=1kb)	78775138	78803042	27905	-536	Card10
peak1027	chr15	Distal Intergenic	79426259	79455566	29308	-16029	Csnk1e
peak1028	chr15	Intron (ENSMUST00000230187.1/ENSMUST00000230187.1, intron 4 of 4)	80002391	80014977	12587	-23145	Pdgfb
peak1029	chr15	Intron (ENSMUST00000160424.7/239556, intron 5 of 36)	80389328	80390917	1590	-41609	Cacna1i
peak1030	chr15	Promoter (<=1kb)	80798715	80919235	120521	367	Tnrc6b
peak1031	chr15	Intron (ENSMUST00000048966.6/21411, intron 1 of 4)	82899080	82905818	6739	-17049	Gm20324
peak1032	chr15	Promoter (<=1kb)	83125976	83149384	23409	-93	Poldip3
peak1033	chr15	Distal Intergenic	83226722	83251774	25053	-14549	A4galt
peak1034	chr15	Distal Intergenic	83226722	83251774	25053	-22756	A4galt
peak1035	chr15	Distal Intergenic	83299740	83305341	5602	25349	Arfgap3
peak1036	chr15	Promoter (2-3kb)	84192241	84217267	25027	-2822	Samm50
peak1037	chr15	Intron (ENSMUST00000163242.2/54138, intron 9 of 11)	85492736	85503227	10492	65281	7530416G11Rik
peak1038	chr15	Intron (ENSMUST00000230913.1/102800312, intron 1 of 6)	85653616	85707524	53909	21142	Lncppara
peak1039	chr15	Intron (ENSMUST00000088931.9/223752, intron 2 of 18)	86074733	86091434	16702	19684	Gramd4
peak1040	chr15	Distal Intergenic	86139129	86186141	47013	-9013	Cerk
peak1041	chr15	Intron (ENSMUST00000109283.1/239606, intron 4 of 9)	91396832	91412217	15386	37729	Slc2a13
peak1042	chr15	Intron (ENSMUST00000109283.1/239606, intron 1 of 9)	91542225	91573194	30970	5551	Slc2a13
peak1043	chr15	Distal Intergenic	93499114	93595891	96778	-121413	Prickle1
peak1044	chr15	Intron (ENSMUST00000080141.5/320709, intron 3 of 7)	94629250	95096098	466849	246165	Tmem117
peak1045	chr15	Intron (ENSMUST00000080141.5/320709, intron 3 of 7)	94629250	95096098	466849	246477	Tmem117
peak1046	chr15	Promoter (3-4kb)	95790843	95974751	183909	-3831	Ano6
peak1047	chr15	Intron (ENSMUST00000071874.7/105722, intron 1 of 19)	95824458	95830072	5615	-19088	Gm17546
peak1048	chr15	Intron (ENSMUST00000071874.7/105722, intron 1 of 19)	95824458	95830072	5615	-28564	Gm17546
peak1049	chr15	Distal Intergenic	96994820	97019951	25132	60585	Slc38a4
peak1050	chr15	Distal Intergenic	98042886	98048975	6090	10562	Senp1
peak1051	chr15	Promoter (1-2kb)	99819795	99874671	54877	1854	Lima1
peak1052	chr15	Promoter (4-5kb)	99778470	99875456	96987	-4354	Lima1
peak1053	chr15	Distal Intergenic	99778470	99875456	96987	-11834	Lima1
peak1054	chr15	Exon (ENSMUST00000230686.1/ENSMUST00000230686.1, exon 1 of 1)	99778470	99875456	96987	-27582	Lima1
peak1055	chr15	Distal Intergenic	99918348	99931796	13449	19883	Fam186a
peak1056	chr15	Promoter (4-5kb)	100517991	100525733	7743	4044	Tfcp2
peak1057	chr15	Intron (ENSMUST00000023776.12/59033, intron 1 of 24)	100781254	100815935	34682	-6662	Slc4a8
peak1058	chr15	Distal Intergenic	101137600	101142624	5025	9643	Acvrl1
peak1059	chr15	Distal Intergenic	101946001	101954287	8287	-19351	Krt78
peak1060	chr15	Distal Intergenic	101996698	102004482	7785	-7994	Krt8
peak1061	chr15	Promoter (1-2kb)	102028180	102032027	3848	-1633	Krt18
peak1062	chr15	Distal Intergenic	102706972	102709902	2931	16592	Calcoco1
peak1063	chr15	Promoter (1-2kb)	103153290	103167092	13803	-1898	Smug1
peak1064	chr15	Promoter (3-4kb)	103153290	103167092	13803	-3574	Smug1
peak1065	chr16	Distal Intergenic	3592398	3593339	942	-476058	Olfr161
peak1066	chr16	Distal Intergenic	3592398	3593339	942	-471077	Olfr161
peak1067	chr16	Distal Intergenic	3592398	3593339	942	-247154	Olfr161
peak1068	chr16	Promoter (<=1kb)	3744093	3750781	6689	-63	Zfp263
peak1069	chr16	Intron (ENSMUST00000117801.7/11515, intron 2 of 10)	4287545	4419587	132043	13985	Adcy9
peak1070	chr16	Distal Intergenic	9761499	9797333	35835	229829	Grin2a
peak1071	chr16	Intron (ENSMUST00000199708.4/14811, intron 3 of 13)	9761499	9797333	35835	24825	Grin2a
peak1072	chr16	Distal Intergenic	10960824	10975579	14756	17127	Litaf
peak1073	chr16	Promoter (2-3kb)	11139043	11141907	2865	-2198	Zc3h7a
peak1074	chr16	Exon (ENSMUST00000158582.1/ENSMUST00000158582.1, exon 1 of 1)	13986604	14101500	114897	-17208	Bmerb1
peak1075	chr16	Intron (ENSMUST00000056521.11/67254, intron 1 of 5)	13981699	13986888	5190	-13041	Ifitm7
peak1076	chr16	3' UTR	14138777	14142540	3764	31344	Marf1
peak1077	chr16	Distal Intergenic	15555881	15594472	38592	342692	Ube2v2
peak1078	chr16	Intron (ENSMUST00000182134.1/19090, intron 12 of 21)	15637889	15842235	204347	27891	Prkdc
peak1079	chr16	Intron (ENSMUST00000161861.7/224014, intron 10 of 16)	16435706	16504222	68517	44870	Fgd4
peak1080	chr16	Distal Intergenic	17233572	17263430	29859	-11179	Hic2
peak1081	chr16	Promoter (1-2kb)	17797282	17808293	11012	-1551	Scarf2
peak1082	chr16	Intron (ENSMUST00000231621.1/13972, intron 2 of 7)	18548743	18552584	3842	-15459	Gnb1l
peak1083	chr16	Intron (ENSMUST00000096191.10/209018, intron 20 of 43)	21470187	21641572	171386	8799	Vps8
peak1084	chr16	Promoter (<=1kb)	21953817	21995663	41847	51	Liph
peak1085	chr16	Promoter (<=1kb)	22381309	22439719	58411	-51	Etv5
peak1086	chr16	Promoter (1-2kb)	23967694	23972380	4687	-1207	Bcl6
peak1087	chr16	Intron (ENSMUST00000230383.1/ENSMUST00000230383.1, intron 2 of 3)	24076388	24082690	6303	-125523	Gm46545
peak1088	chr16	Intron (ENSMUST00000231672.1/ENSMUST00000231672.1, intron 1 of 4)	24393507	24685183	291677	-16560	Lpp
peak1089	chr16	Intron (ENSMUST00000229616.1/224088, intron 2 of 4)	30385893	30388837	2945	-5285	Atp13a3
peak1090	chr16	Distal Intergenic	30599723	30602797	3075	216378	Fam43a
peak1091	chr16	Distal Intergenic	30957461	31061427	103967	215758	Xxylt1
peak1092	chr16	Intron (ENSMUST00000055389.8/268880, intron 3 of 3)	30957461	31061427	103967	70647	Xxylt1
peak1093	chr16	Promoter (<=1kb)	32142795	32147881	5087	148	Nrros
peak1094	chr16	Intron (ENSMUST00000165418.8/22661, intron 5 of 8)	33517328	33663408	146081	-52263	Slc12a8
peak1095	chr16	Promoter (4-5kb)	33616390	33624602	8213	4911	Slc12a8
peak1096	chr16	Intron (ENSMUST00000232568.1/77446, intron 12 of 16)	33753156	33761012	7857	-7377	Heg1
peak1097	chr16	Intron (ENSMUST00000232568.1/77446, intron 12 of 16)	33753156	33761012	7857	-5472	Heg1
peak1098	chr16	Intron (ENSMUST00000114973.8/545156, intron 20 of 26)	33975163	33978726	3564	-12772	Kalrn
peak1099	chr16	Intron (ENSMUST00000114973.8/545156, intron 4 of 26)	34009734	34016494	6761	-23932	Kalrn
peak1100	chr16	Intron (ENSMUST00000076810.11/545156, intron 6 of 59)	34357268	34361799	4532	36837	Kalrn
peak1101	chr16	Promoter (<=1kb)	34745210	34877836	132627	-138	Mylk
peak1102	chr16	Intron (ENSMUST00000114913.2/224129, intron 1 of 20)	35270662	35272117	1456	-33669	Adcy5
peak1103	chr16	Promoter (1-2kb)	35983315	36037131	53817	-1587	Kpna1
peak1104	chr16	Intron (ENSMUST00000089620.10/12524, intron 2 of 7)	36620713	36642805	22093	16643	Cd86
peak1105	chr16	Promoter (1-2kb)	37580282	37616255	35974	1859	Hgd
peak1106	chr16	Distal Intergenic	39187463	39188906	1444	-335076	Gm36742
peak1107	chr16	Distal Intergenic	39984361	40979709	995349	-286793	Lsamp
peak1108	chr16	Distal Intergenic	42248442	42340651	92210	-223241	Gap43
peak1109	chr16	Promoter (1-2kb)	43235880	43609573	373694	-1683	Zbtb20
peak1110	chr16	Intron (ENSMUST00000126354.7/56490, intron 7 of 7)	43410518	43420196	9679	19189	Gm15713
peak1111	chr16	Intron (ENSMUST00000151244.7/56490, intron 9 of 9)	43510308	43619137	108830	63377	Zbtb20
peak1112	chr16	Promoter (2-3kb)	43640655	43640737	83	-2957	Mir568
peak1113	chr16	Promoter (2-3kb)	43648867	43664146	15280	2524	Tigit
peak1114	chr16	Intron (ENSMUST00000132859.7/212153, intron 3 of 16)	43889940	43908482	18543	9447	Ccdc191
peak1115	chr16	Intron (ENSMUST00000114612.7/74603, intron 3 of 4)	44965254	44966854	1601	-7957	Cd200r3
peak1116	chr16	Promoter (1-2kb)	45165883	45187894	22012	-1598	Atg3
peak1117	chr16	Distal Intergenic	45224315	45252892	28578	-24896	Btla
peak1118	chr16	Promoter (3-4kb)	45411768	45454978	43211	3543	Gm609
peak1119	chr16	Promoter (1-2kb)	45539671	45606886	67216	-1233	Slc9c1
peak1120	chr16	Intron (ENSMUST00000114562.2/208171, intron 10 of 17)	45656317	45685376	29060	15462	Tmprss7
peak1121	chr16	Intron (ENSMUST00000134802.7/208177, intron 1 of 15)	45945606	45971370	25765	-32837	Gm15638
peak1122	chr16	Distal Intergenic	48122072	48158499	36428	126155	6430553K19Rik
peak1123	chr16	Distal Intergenic	48122072	48158499	36428	-37628	6430553K19Rik
peak1124	chr16	Intron (ENSMUST00000023330.7/17450, intron 20 of 26)	48594667	48628784	34118	15856	Morc1
peak1125	chr16	Intron (ENSMUST00000127115.1/ENSMUST00000127115.1, intron 1 of 2)	49800533	49911046	110514	-28738	Cd47
peak1126	chr16	Intron (ENSMUST00000229640.1/16423, intron 6 of 12)	49866833	49911091	44259	7985	Cd47
peak1127	chr16	Distal Intergenic	50783478	50784065	588	112756	1700116B05Rik
peak1128	chr16	Distal Intergenic	50783478	50784065	588	124293	1700116B05Rik
peak1129	chr16	Intron (ENSMUST00000114471.2/208650, intron 9 of 17)	52152526	52156661	4136	-7564	Cblb
peak1130	chr16	Intron (ENSMUST00000114471.2/208650, intron 9 of 17)	52152526	52156661	4136	-7029	Cblb
peak1131	chr16	Intron (ENSMUST00000023312.13/11658, intron 2 of 15)	52251087	52296924	45838	-12135	Alcam
peak1132	chr16	Distal Intergenic	52799508	52815744	16237	125942	4930404A05Rik
peak1133	chr16	Distal Intergenic	52799508	52815744	16237	81823	4930404A05Rik
peak1134	chr16	Distal Intergenic	52799508	52815744	16237	73263	4930404A05Rik
peak1135	chr16	Distal Intergenic	52799508	52815744	16237	72443	4930404A05Rik
peak1136	chr16	Intron (ENSMUST00000023437.4/239853, intron 4 of 15)	56724609	56795855	71247	23216	Adgrg7
peak1137	chr16	Intron (ENSMUST00000159816.7/78749, intron 1 of 4)	57353277	57515690	162414	38230	Filip1l
peak1138	chr16	Promoter (2-3kb)	58493743	58499341	5599	-2396	St3gal6
peak1139	chr16	3' UTR	62776222	62786818	10597	-7287	Nsun3
peak1140	chr16	Intron (ENSMUST00000162732.1/ENSMUST00000162732.1, intron 1 of 1)	64762136	64771161	9026	12405	4930453N24Rik
peak1141	chr16	Distal Intergenic	65539128	65562726	23599	-89332	Chmp2b
peak1142	chr16	Distal Intergenic	69796135	69800381	4247	868582	4930428D20Rik
peak1143	chr16	Intron (ENSMUST00000114240.2/67742, intron 5 of 13)	75859257	75953332	94076	-5322	Samsn1
peak1144	chr16	Intron (ENSMUST00000232455.1/78215, intron 2 of 2)	76122655	76149824	27170	32475	4930578N18Rik
peak1145	chr16	Distal Intergenic	76122655	76149824	27170	55359	4930578N18Rik
peak1146	chr16	Distal Intergenic	76548795	76551224	2430	-41943	Gm30726
peak1147	chr16	Intron (ENSMUST00000208105.1/76601, intron 5 of 7)	76751793	76779092	27300	-50267	Gm30790
peak1148	chr16	Distal Intergenic	78953464	79091097	137634	-85946	Tmprss15
peak1149	chr16	Intron (ENSMUST00000227723.1/11820, intron 8 of 17)	85014305	85027625	13321	-7987	App
peak1150	chr16	Intron (ENSMUST00000227723.1/11820, intron 3 of 17)	85014305	85027625	13321	-65047	App
peak1151	chr16	Intron (ENSMUST00000231555.1/ENSMUST00000231555.1, intron 1 of 3)	86770227	86806513	36287	-14474	Gm32461
peak1152	chr16	Intron (ENSMUST00000231555.1/ENSMUST00000231555.1, intron 3 of 3)	86770227	86806513	36287	-47759	Gm32461
peak1153	chr16	Intron (ENSMUST00000065856.7/26559, intron 1 of 10)	90400544	90497858	97315	9194	Hunk
peak1154	chr16	Intron (ENSMUST00000065856.7/26559, intron 2 of 10)	90461897	90482024	20128	-19174	Hunk
peak1155	chr16	Intron (ENSMUST00000121759.7/104015, intron 2 of 31)	90960492	91011061	50570	11059	Synj1
peak1156	chr16	Intron (ENSMUST00000121759.7/104015, intron 2 of 31)	90960492	91011061	50570	10427	Synj1
peak1157	chr16	Promoter (<=1kb)	90936092	91011308	75217	-918	Synj1
peak1158	chr16	Promoter (4-5kb)	91053935	91069145	15211	-4428	4932438H23Rik
peak1159	chr16	Intron (ENSMUST00000232580.1/ENSMUST00000232580.1, intron 1 of 2)	91372783	91405589	32807	-45269	Ifnar2
peak1160	chr16	Intron (ENSMUST00000232580.1/ENSMUST00000232580.1, intron 1 of 2)	91372783	91405589	32807	-44661	Ifnar2
peak1161	chr16	Promoter (<=1kb)	91689322	91728975	39654	1	Cryzl1
peak1162	chr16	Intron (ENSMUST00000160494.2/76785, intron 1 of 2)	92485736	92528805	43070	5234	Clic6
peak1163	chr16	Intron (ENSMUST00000023673.13/12394, intron 2 of 7)	92695592	92825778	130187	31833	Runx1
peak1164	chr16	Intron (ENSMUST00000023673.13/12394, intron 2 of 7)	92695592	92825778	130187	24711	Runx1
peak1165	chr16	Exon (ENSMUST00000189679.1/12394, exon 3 of 3)	92695592	92825778	130187	9705	Runx1
peak1166	chr16	Promoter (<=1kb)	92815428	92826074	10647	147	Runx1
peak1167	chr16	Distal Intergenic	92601466	92826149	224684	-221143	Runx1
peak1168	chr16	Distal Intergenic	93343724	93353189	9466	71337	1810053B23Rik
peak1169	chr16	Intron (ENSMUST00000189879.6/72264, intron 3 of 3)	93369720	93369816	97	22547	Mir802
peak1170	chr16	Promoter (1-2kb)	93391677	93425910	34234	1164	1700029J03Rik
peak1171	chr16	Promoter (3-4kb)	93716066	93739335	23270	3285	Dop1b
peak1172	chr16	Promoter (1-2kb)	93773907	93798948	25042	-1890	Dop1b
peak1173	chr16	Distal Intergenic	94084931	94126961	42031	-29383	Sim2
peak1174	chr16	Intron (ENSMUST00000233269.1/13876, intron 1 of 10)	95360210	95586593	226384	7383	Erg
peak1175	chr16	Intron (ENSMUST00000233591.1/ENSMUST00000233591.1, intron 1 of 1)	96592437	96622754	30318	-12277	Dscam
peak1176	chr16	Distal Intergenic	97564682	97611195	46514	-32522	Tmprss2
peak1177	chr16	Promoter (1-2kb)	97791520	97851850	60331	-1365	Prdm15
peak1178	chr17	Promoter (2-3kb)	3077738	3084040	6303	2174	Pisd-ps2
peak1179	chr17	Promoter (3-4kb)	3490463	3515722	25260	-3016	Tiam2
peak1180	chr17	Exon (ENSMUST00000232051.1/224481, exon 3 of 3)	3550260	3557734	7475	6235	Tfb1m
peak1181	chr17	Distal Intergenic	3557869	3559862	1994	20497	1700102H20Rik
peak1182	chr17	Distal Intergenic	4119446	4122102	2657	5512	4930548J01Rik
peak1183	chr17	Intron (ENSMUST00000089185.5/224454, intron 2 of 8)	5798657	5802893	4237	-137885	3300005D01Rik
peak1184	chr17	Intron (ENSMUST00000024575.7/20112, intron 1 of 20)	7227916	7259389	31474	-23815	Rps6ka2
peak1185	chr17	Distal Intergenic	13354572	13360899	6328	-48492	Tcp10c
peak1186	chr17	Intron (ENSMUST00000137459.7/72578, intron 2 of 5)	13487021	13568864	81844	17929	2700054A10Rik
peak1187	chr17	Intron (ENSMUST00000137459.7/72578, intron 2 of 5)	13487021	13568864	81844	16075	2700054A10Rik
peak1188	chr17	Intron (ENSMUST00000185626.6/72578, intron 1 of 5)	13487021	13568864	81844	-21226	2700054A10Rik
peak1189	chr17	Intron (ENSMUST00000185626.6/72578, intron 1 of 5)	13487021	13568864	81844	-21624	2700054A10Rik
peak1190	chr17	Intron (ENSMUST00000185626.6/72578, intron 1 of 5)	13487021	13568864	81844	-22206	2700054A10Rik
peak1191	chr17	Intron (ENSMUST00000185626.6/72578, intron 1 of 5)	13489273	13668891	179619	14055	2700054A10Rik
peak1192	chr17	Promoter (3-4kb)	15374794	15376872	2079	-3933	Dll1
peak1193	chr17	Distal Intergenic	15821041	15830885	9845	-540548	Rgmb
peak1194	chr17	Distal Intergenic	17064113	17089628	25516	-290894	Zfp960
peak1195	chr17	Promoter (1-2kb)	20945487	20958784	13298	1230	Ppp2r1a
peak1196	chr17	Promoter (<=1kb)	24106835	24140807	33973	956	Pdpk1
peak1197	chr17	Promoter (4-5kb)	24716196	24718012	1817	4155	Rnf151
peak1198	chr17	Promoter (2-3kb)	25883628	25919506	35879	2503	Rab40c
peak1199	chr17	Intron (ENSMUST00000133257.8/474156, intron 2 of 8)	27017987	27022517	4531	-9405	Ggnbp1
peak1200	chr17	Promoter (<=1kb)	27122663	27133916	11254	-260	Uqcc2
peak1201	chr17	Promoter (3-4kb)	27235075	27242659	7585	3895	9630028I04Rik
peak1202	chr17	Intron (ENSMUST00000118489.7/268934, intron 2 of 8)	27451629	27473067	21439	6960	Grm4
peak1203	chr17	Intron (ENSMUST00000114873.7/23969, intron 1 of 9)	27685181	27711111	25931	-5966	Pacsin1
peak1204	chr17	Intron (ENSMUST00000004990.13/26416, intron 1 of 11)	28692568	28748404	55837	6405	Mapk14
peak1205	chr17	Promoter (1-2kb)	28896392	28915324	18933	1693	Bnip5
peak1206	chr17	Intron (ENSMUST00000233272.1/ENSMUST00000233272.1, intron 1 of 2)	28970880	29007995	37116	-9130	Stk38
peak1207	chr17	Intron (ENSMUST00000233272.1/ENSMUST00000233272.1, intron 1 of 2)	28970880	29007995	37116	-10500	Stk38
peak1208	chr17	Intron (ENSMUST00000024805.14/240058, intron 14 of 20)	29159034	29159505	472	-6217	Cpne5
peak1209	chr17	Promoter (4-5kb)	29829414	29970087	140674	4415	Mdga1
peak1210	chr17	Intron (ENSMUST00000226208.2/21769, intron 2 of 5)	30060382	30208153	147772	34563	Zfand3
peak1211	chr17	Promoter (1-2kb)	30670640	30674038	3399	1488	Dnah8
peak1212	chr17	Intron (ENSMUST00000047168.12/18585, intron 4 of 18)	31433071	31476310	43240	-8040	Pde9a
peak1213	chr17	Promoter (<=1kb)	31588477	31592148	3672	-385	Pknox1
peak1214	chr17	Distal Intergenic	31849754	31851575	1822	48860	Sik1
peak1215	chr17	Promoter (1-2kb)	31847032	31855793	8762	1255	Sik1
peak1216	chr17	Promoter (<=1kb)	33019759	33033168	13410	299	Zfp763
peak1217	chr17	Promoter (3-4kb)	35073915	35078065	4151	-3241	Ly6g6d
peak1218	chr17	Promoter (1-2kb)	35096352	35100940	4589	-1471	Abhd16a
peak1219	chr17	Promoter (<=1kb)	35149076	35164897	15822	-137	Prrc2a
peak1220	chr17	Promoter (<=1kb)	35149076	35164897	15822	-553	Prrc2a
peak1221	chr17	Promoter (<=1kb)	36882946	36890123	7178	-109	Trim40
peak1222	chr17	Promoter (<=1kb)	36898118	36910214	12097	-736	Trim31
peak1223	chr17	Promoter (<=1kb)	39843013	39846341	3329	271	Rn45s
peak1224	chr17	Promoter (<=1kb)	39846958	39848788	1831	-999	Rn45s
peak1225	chr17	Promoter (<=1kb)	39846958	39848788	1831	7	Rn45s
peak1226	chr17	Promoter (<=1kb)	39846958	39848788	1831	711	Rn45s
peak1227	chr17	Distal Intergenic	43149362	43158291	8930	-42162	E130008D07Rik
peak1228	chr17	Distal Intergenic	44096308	44105809	9502	-15874	Enpp4
peak1229	chr17	Distal Intergenic	44188584	44280172	91589	-22667	Clic5
peak1230	chr17	Intron (ENSMUST00000162816.7/12393, intron 5 of 5)	44639681	44734693	95013	123076	Runx2
peak1231	chr17	Distal Intergenic	45879850	45881452	1603	14645	4930542M03Rik
peak1232	chr17	Distal Intergenic	46018712	46021372	2661	48763	Vegfa
peak1233	chr17	Intron (ENSMUST00000188947.6/224829, intron 3 of 11)	47294069	47359463	65395	-21077	Trerf1
peak1234	chr17	Distal Intergenic	48064789	48090378	25590	-8053	A730006G06Rik
peak1235	chr17	Promoter (3-4kb)	48389005	48400544	11540	-3317	Nfya
peak1236	chr17	Promoter (<=1kb)	48448519	48450073	1555	-689	Tspo2
peak1237	chr17	Distal Intergenic	48462404	48539607	77204	185726	Unc5cl
peak1238	chr17	Distal Intergenic	48932379	49097588	165210	-193615	Lrfn2
peak1239	chr17	Distal Intergenic	49615136	49755388	140253	-21835	Kif6
peak1240	chr17	Exon (ENSMUST00000156094.1/76438, exon 7 of 7)	49993260	50094332	101073	57588	Rftn1
peak1241	chr17	Distal Intergenic	54352583	54370074	17492	-269454	1700025K24Rik
peak1242	chr17	Promoter (2-3kb)	56551414	56554387	2974	2096	Tincr
peak1243	chr17	Promoter (2-3kb)	56576331	56583046	6716	2838	Safb2
peak1244	chr17	Intron (ENSMUST00000086801.6/19725, intron 1 of 16)	56799909	56830939	31031	13296	Rfx2
peak1245	chr17	Intron (ENSMUST00000056113.4/171168, intron 1 of 5)	56953490	56982126	28637	18953	Acer1
peak1246	chr17	Intron (ENSMUST00000056113.4/171168, intron 1 of 5)	56953490	56982126	28637	18398	Acer1
peak1247	chr17	Promoter (<=1kb)	57215788	57219972	4185	146	C3
peak1248	chr17	Promoter (<=1kb)	57279127	57327955	48829	872	Vav1
peak1249	chr17	Intron (ENSMUST00000169220.8/22324, intron 2 of 27)	57279127	57327955	48829	7887	Vav1
peak1250	chr17	Intron (ENSMUST00000024761.12/50758, intron 7 of 8)	63305446	63312971	7526	92510	4930405O22Rik
peak1251	chr17	Intron (ENSMUST00000024761.12/50758, intron 6 of 8)	63305446	63312971	7526	31785	4930405O22Rik
peak1252	chr17	Distal Intergenic	63863062	63923397	60336	-17287	Fer
peak1253	chr17	Intron (ENSMUST00000232945.1/14158, intron 7 of 14)	63937972	64139197	201226	-6239	Fer
peak1254	chr17	Intron (ENSMUST00000172818.7/224938, intron 4 of 9)	64281006	64313031	32026	7400	Pja2
peak1255	chr17	Promoter (2-3kb)	65578327	65613555	35229	2165	Vapa
peak1256	chr17	Intron (ENSMUST00000035471.8/16772, intron 5 of 62)	67697265	67756912	59648	44123	Lama1
peak1257	chr17	Distal Intergenic	70974271	70975966	1696	12238	Myl12b
peak1258	chr17	Promoter (<=1kb)	71556258	71588674	32417	990	Spdya
peak1259	chr17	Intron (ENSMUST00000167641.7/70891, intron 6 of 6)	71588557	71598253	9697	18639	Trmt61b
peak1260	chr17	Intron (ENSMUST00000130574.3/225010, intron 1 of 1)	73126427	73240155	113729	16003	Lclat1
peak1261	chr17	Distal Intergenic	73344922	73400866	55945	-48355	Capn13
peak1262	chr17	Promoter (<=1kb)	74425438	74459142	33705	-32	Nlrc4
peak1263	chr17	Distal Intergenic	75537086	75551946	14861	-71140	Fam98a
peak1264	chr17	Distal Intergenic	78200248	78376592	176345	-458884	Crim1
peak1265	chr17	Intron (ENSMUST00000112498.2/50766, intron 13 of 16)	78350889	78374178	23290	12210	Crim1
peak1266	chr17	Distal Intergenic	80030341	80035556	5216	30915	Hnrnpll
peak1267	chr17	Promoter (4-5kb)	80127471	80185101	57631	4033	Galm
peak1268	chr17	Intron (ENSMUST00000068714.6/20662, intron 1 of 21)	80393751	80479969	86219	11324	Sos1
peak1269	chr17	Intron (ENSMUST00000096766.11/78798, intron 1 of 23)	83351215	83478167	126953	48313	Eml4
peak1270	chr17	Promoter (<=1kb)	84078660	84089875	11216	806	4933433H22Rik
peak1271	chr17	Intron (ENSMUST00000097275.8/18754, intron 1 of 14)	86285164	86287178	2015	21872	2010106C02Rik
peak1272	chr17	Intron (ENSMUST00000097275.8/18754, intron 10 of 14)	86493327	86496457	3131	30582	Prkce
peak1273	chr17	Intron (ENSMUST00000097275.8/18754, intron 13 of 14)	86753700	86833410	79711	-124038	Epas1
peak1274	chr17	Distal Intergenic	86824333	86825622	1290	16874	Epas1
peak1275	chr17	Distal Intergenic	86963082	87000069	36988	-6599	Rhoq
peak1276	chr17	Distal Intergenic	87435626	87446935	11310	-86042	Calm2
peak1277	chr17	Exon (ENSMUST00000234992.1/ENSMUST00000234992.1, exon 3 of 4)	87635979	87639964	3986	-65927	Epcam
peak1278	chr17	Promoter (2-3kb)	87636682	87651129	14448	2572	Epcam
peak1279	chr17	Distal Intergenic	87672330	87723713	51384	-16627	Msh2
peak1280	chr17	Distal Intergenic	88530118	88588367	58250	-33036	Ppp1r21
peak1281	chr17	Distal Intergenic	88530118	88588367	58250	-18807	Ppp1r21
peak1282	chr17	Distal Intergenic	90033644	91093071	1059428	-234288	Nrxn1
peak1283	chr17	Distal Intergenic	93202076	93205563	3488	386553	Adcyap1
peak1284	chr18	Distal Intergenic	3122492	3123412	921	118522	Vmn1r238
peak1285	chr18	Distal Intergenic	3122492	3123412	921	118048	Vmn1r238
peak1286	chr18	Distal Intergenic	3122492	3123412	921	117561	Vmn1r238
peak1287	chr18	Distal Intergenic	3507923	3516404	8482	83628	Bambi
peak1288	chr18	Distal Intergenic	3507923	3516404	8482	261989	Bambi
peak1289	chr18	Distal Intergenic	4812486	4850959	38474	-42988	Gm10556
peak1290	chr18	Promoter (2-3kb)	4993813	5046877	53065	-2869	Svil
peak1291	chr18	Distal Intergenic	6032960	6034707	1748	143831	Arhgap12
peak1292	chr18	Distal Intergenic	6201002	6241523	40522	-50701	Kif5b
peak1293	chr18	Distal Intergenic	11059047	11063461	4415	41130	Gata6
peak1294	chr18	Distal Intergenic	11633276	11743207	109932	-178460	Rbbp8
peak1295	chr18	Intron (ENSMUST00000234735.1/71132, intron 3 of 5)	12741355	12755142	13788	9198	Cabyr
peak1296	chr18	Promoter (1-2kb)	15393391	15410982	17592	-1531	Aqp4
peak1297	chr18	Distal Intergenic	19962970	20001955	38986	270482	Dsc3
peak1298	chr18	Promoter (1-2kb)	20084184	20114610	30427	1470	Dsc1
peak1299	chr18	Intron (ENSMUST00000059787.14/13511, intron 1 of 14)	20558246	20582916	24671	7668	Dsg2
peak1300	chr18	Distal Intergenic	20844669	20856767	12099	44930	Trappc8
peak1301	chr18	Intron (ENSMUST00000037097.8/225288, intron 13 of 26)	25124361	25130694	6334	-86260	Fhod3
peak1302	chr18	Distal Intergenic	32815383	32819792	4410	-37520	Tslp
peak1303	chr18	Distal Intergenic	32815383	32819792	4410	-28950	Tslp
peak1304	chr18	Distal Intergenic	33466205	33470826	4622	31517	Gm10549
peak1305	chr18	Intron (ENSMUST00000025234.6/13824, intron 2 of 23)	33876955	33891974	15020	-46125	Epb41l4a
peak1306	chr18	Distal Intergenic	34408489	34417528	9040	-6688	Pkd2l2
peak1307	chr18	Intron (ENSMUST00000040506.7/225358, intron 7 of 20)	34464611	34473597	8987	-9299	Fam13b
peak1308	chr18	Intron (ENSMUST00000236587.1/ENSMUST00000236587.1, intron 1 of 1)	35854738	35858619	3882	20324	Cxxc5
peak1309	chr18	Promoter (<=1kb)	36365781	36402540	36760	930	Cystm1
peak1310	chr18	Intron (ENSMUST00000139727.2/66060, intron 4 of 4)	36365781	36402540	36760	18370	Cystm1
peak1311	chr18	Intron (ENSMUST00000006205.13/108857, intron 8 of 33)	36600800	36625022	24223	-6143	Ankhd1
peak1312	chr18	Distal Intergenic	37996312	37998969	2658	-15389	Arap3
peak1313	chr18	Intron (ENSMUST00000237944.1/14815, intron 1 of 1)	39486844	39491301	4458	-12716	Nr3c1
peak1314	chr18	Intron (ENSMUST00000235128.1/ENSMUST00000235128.1, intron 1 of 2)	39773497	39776082	2586	-47435	Pabpc2
peak1315	chr18	Intron (ENSMUST00000236889.1/383348, intron 2 of 2)	40258803	40531006	272204	49424	Kctd16
peak1316	chr18	Distal Intergenic	42577881	42579652	1772	-54208	Gpr151
peak1317	chr18	Promoter (2-3kb)	43728082	43737557	9476	-2358	Spink1
peak1318	chr18	Intron (ENSMUST00000237459.1/ENSMUST00000237459.1, intron 1 of 3)	43777196	43792878	15683	-49086	Gm94
peak1319	chr18	Intron (ENSMUST00000089874.8/328949, intron 3 of 18)	44661665	44676271	14607	-96296	A930012L18Rik
peak1320	chr18	Intron (ENSMUST00000089874.8/328949, intron 1 of 18)	44425060	44812182	387123	41726	Mcc
peak1321	chr18	Distal Intergenic	46465215	46465790	576	17042	Mospd4
peak1322	chr18	Promoter (1-2kb)	46757615	46790623	33009	-1957	Ap3s1
peak1323	chr18	Distal Intergenic	49803326	49817958	14633	23846	1700065O20Rik
peak1324	chr18	Distal Intergenic	51117738	51420044	302307	372046	Prr16
peak1325	chr18	Distal Intergenic	52838010	52915312	77303	164292	Sncaip
peak1326	chr18	Distal Intergenic	54422295	54453294	31000	-187394	Redrum
peak1327	chr18	Distal Intergenic	54422295	54453294	31000	-62611	Redrum
peak1328	chr18	Distal Intergenic	54611744	54639870	28127	-78706	9330117O12Rik
peak1329	chr18	Distal Intergenic	54611744	54639870	28127	87487	9330117O12Rik
peak1330	chr18	Intron (ENSMUST00000236611.1/ENSMUST00000236611.1, intron 2 of 5)	54892481	54895562	3082	78139	Zfp608
peak1331	chr18	Distal Intergenic	54892481	54895562	3082	23614	Zfp608
peak1332	chr18	Intron (ENSMUST00000181538.1/ENSMUST00000181538.1, intron 1 of 4)	54888723	54992555	103833	-47865	Zfp608
peak1333	chr18	Intron (ENSMUST00000181538.1/ENSMUST00000181538.1, intron 4 of 4)	54888723	54992555	103833	-73766	Zfp608
peak1334	chr18	Distal Intergenic	56400337	56503564	103228	-426612	Gramd3
peak1335	chr18	Intron (ENSMUST00000025468.14/225600, intron 4 of 21)	61220315	61289924	69610	15964	Pde6a
peak1336	chr18	Distal Intergenic	63010213	63387183	376971	-126628	Piezo2
peak1337	chr18	Distal Intergenic	64167726	64168774	1049	66643	St8sia3os
peak1338	chr18	Distal Intergenic	64167726	64168774	1049	61482	St8sia3os
peak1339	chr18	Intron (ENSMUST00000025482.9/54670, intron 2 of 27)	64541462	64555200	13739	-34849	Atp8b1
peak1340	chr18	Exon (ENSMUST00000235291.1/ENSMUST00000235291.1, exon 1 of 1)	64541462	64555200	13739	-46003	Atp8b1
peak1341	chr18	Intron (ENSMUST00000025482.9/54670, intron 1 of 27)	64577466	64660807	83342	31633	Atp8b1
peak1342	chr18	Intron (ENSMUST00000235343.1/83814, intron 1 of 30)	64921129	65080728	159600	7664	Nedd4l
peak1343	chr18	Promoter (<=1kb)	65025802	65213191	187390	-376	Nedd4l
peak1344	chr18	Intron (ENSMUST00000235343.1/83814, intron 2 of 30)	65025802	65213191	187390	6262	Nedd4l
peak1345	chr18	Promoter (4-5kb)	65076032	65155710	79679	-4388	Nedd4l
peak1346	chr18	Distal Intergenic	65814637	65817660	3024	19842	Sec11c
peak1347	chr18	Distal Intergenic	65873504	65880258	6755	23433	Grp
peak1348	chr18	Exon (ENSMUST00000235500.1/ENSMUST00000235500.1, exon 1 of 1)	65935284	65937815	2532	15918	Rax
peak1349	chr18	Intron (ENSMUST00000146610.1/320924, intron 1 of 9)	66045302	66291446	246145	33069	Ccbe1
peak1350	chr18	Distal Intergenic	68739400	68739501	102	-47151	Mir6356
peak1351	chr18	Distal Intergenic	68944633	68950141	5509	68592	4930546C10Rik
peak1352	chr18	Distal Intergenic	69682380	69683633	1254	98810	Tcf4
peak1353	chr18	Intron (ENSMUST00000121693.7/80718, intron 2 of 6)	69983656	70053588	69933	-8306	Rab27b
peak1354	chr18	Distal Intergenic	73573044	73592575	19532	-549724	Mex3c
peak1355	chr18	Promoter (<=1kb)	73735038	73754479	19442	746	Elac1
peak1356	chr18	Promoter (<=1kb)	73797662	73815449	17788	-975	Me2
peak1357	chr18	Intron (ENSMUST00000125882.7/17919, intron 2 of 4)	74525140	74531124	5985	-41247	1700120E14Rik
peak1358	chr18	Distal Intergenic	74944876	74961262	16387	81018	Lipg
peak1359	chr18	Distal Intergenic	74944876	74961262	16387	33324	Lipg
peak1360	chr18	Distal Intergenic	75431224	75697554	266331	-31361	Ctif
peak1361	chr18	Intron (ENSMUST00000096547.10/240411, intron 2 of 38)	77281958	77442341	160384	5552	Loxhd1
peak1362	chr18	Intron (ENSMUST00000025430.10/240427, intron 2 of 5)	78750380	79109391	359012	177055	Setbp1
peak1363	chr18	Distal Intergenic	80019554	80019799	246	-25970	Gm36718
peak1364	chr18	Promoter (2-3kb)	80541892	80544546	2655	-2078	Gm2176
peak1365	chr18	Intron (ENSMUST00000167977.7/18018, intron 6 of 9)	80607390	80608975	1586	-45234	Nfatc1
peak1366	chr18	Intron (ENSMUST00000167977.7/18018, intron 6 of 9)	80606205	80708173	101969	47133	Nfatc1
peak1367	chr18	Distal Intergenic	82563262	82584287	21026	26118	Mbp
peak1368	chr18	Intron (ENSMUST00000125450.8/240476, intron 2 of 2)	84495776	84558375	62600	24397	Zfp407
peak1369	chr18	Distal Intergenic	84965510	84981472	15963	633686	Fbxo15
peak1370	chr18	Distal Intergenic	86394952	86506718	111767	-291425	Neto1
peak1371	chr18	Intron (ENSMUST00000155169.1/ENSMUST00000155169.1, intron 1 of 4)	88870595	88887337	16743	169019	Socs6
peak1372	chr19	Distal Intergenic	3288920	3288983	64	15277	Mir6984
peak1373	chr19	Promoter (3-4kb)	3456734	3471005	14272	3299	Ppp6r3
peak1374	chr19	Promoter (<=1kb)	4962147	4966999	4853	-166	Mrpl11
peak1375	chr19	Promoter (<=1kb)	5041354	5049917	8564	-238	Brms1
peak1376	chr19	Intron (ENSMUST00000137405.1/ENSMUST00000137405.1, intron 1 of 1)	6535845	6543032	7188	-123463	Slc22a12
peak1377	chr19	Promoter (<=1kb)	6912765	6921813	9049	-300	Esrra
peak1378	chr19	Intron (ENSMUST00000040261.6/107227, intron 3 of 10)	7092001	7105729	13729	-38329	Flrt1
peak1379	chr19	Promoter (<=1kb)	8941875	8952303	10429	-150	Mta2
peak1380	chr19	Distal Intergenic	10062765	10101746	38982	-12368	Fads2
peak1381	chr19	Promoter (3-4kb)	11075571	11081102	5532	-3780	Ms4a8a
peak1382	chr19	Promoter (1-2kb)	11775118	11819403	44286	-1322	Stx3
peak1383	chr19	Promoter (<=1kb)	12600016	12628251	28236	962	Gm4952
peak1384	chr19	Distal Intergenic	14448150	14598051	149902	-18996	Tle4
peak1385	chr19	Distal Intergenic	14448150	14598051	149902	-541816	Tle4
peak1386	chr19	Distal Intergenic	16132831	16387463	254633	-64719	Gnaq
peak1387	chr19	3' UTR	16435762	16610820	175059	-52228	Gna14
peak1388	chr19	Intron (ENSMUST00000025602.3/14675, intron 2 of 6)	16615366	16631347	15982	42501	Vps13a
peak1389	chr19	Intron (ENSMUST00000068156.7/271564, intron 2 of 71)	16722338	16750938	28601	-13825	Vps13a
peak1390	chr19	Intron (ENSMUST00000236272.1/ENSMUST00000236272.1, intron 3 of 3)	17328909	17335436	6528	85573	Gcnt1
peak1391	chr19	Intron (ENSMUST00000025618.15/18552, intron 3 of 37)	17673452	17837617	164166	97449	Pcsk5
peak1392	chr19	Distal Intergenic	18593601	18631718	38118	346903	Ostf1
peak1393	chr19	Intron (ENSMUST00000236615.1/20409, intron 1 of 10)	18593601	18631718	38118	11238	Ostf1
peak1394	chr19	Distal Intergenic	20324856	20440923	116068	-85034	1500015L24Rik
peak1395	chr19	Promoter (3-4kb)	20824478	20832375	7898	-3157	Tmc1
peak1396	chr19	Intron (ENSMUST00000039500.3/13409, intron 5 of 20)	20824478	20832375	7898	-44566	Tmc1
peak1397	chr19	Intron (ENSMUST00000235456.1/ENSMUST00000235456.1, intron 4 of 5)	21104710	21105538	829	74954	4930554I06Rik
peak1398	chr19	3' UTR	21276040	21280971	4932	6016	Zfand5
peak1399	chr19	Promoter (1-2kb)	21598170	21630768	32599	1612	1110059E24Rik
peak1400	chr19	Promoter (1-2kb)	21680634	21685637	5004	-1811	Abhd17b
peak1401	chr19	Intron (ENSMUST00000237357.1/226025, intron 19 of 24)	22766634	22989884	223251	149608	Trpm3
peak1402	chr19	Intron (ENSMUST00000236056.1/ENSMUST00000236056.1, intron 1 of 1)	23141226	23168134	26909	-68380	Klf9
peak1403	chr19	Distal Intergenic	23213755	23214941	1187	10388	Smc5
peak1404	chr19	Intron (ENSMUST00000126936.1/ENSMUST00000126936.1, intron 1 of 3)	24476502	24477356	855	61029	Fam122a
peak1405	chr19	Distal Intergenic	24294794	24555872	261079	-21142	Pip5k1b
peak1406	chr19	Distal Intergenic	27805143	28011166	206024	-131255	Rfx3
peak1407	chr19	Intron (ENSMUST00000175647.7/381218, intron 8 of 11)	28923533	28929227	5695	-8110	4430402I18Rik
peak1408	chr19	Distal Intergenic	29251828	29313080	61253	-52546	Jak2
peak1409	chr19	Distal Intergenic	29251828	29313080	61253	-11849	Jak2
peak1410	chr19	Intron (ENSMUST00000016640.7/60533, intron 6 of 6)	29367455	29388095	20641	17111	Cd274
peak1411	chr19	Intron (ENSMUST00000043610.12/226089, intron 3 of 25)	29533236	29604200	70965	15704	Ric1
peak1412	chr19	Distal Intergenic	32811225	32817977	6753	148820	Pten
peak1413	chr19	Intron (ENSMUST00000237468.1/ENSMUST00000237468.1, intron 1 of 2)	36348309	36460970	112662	-84830	Pcgf5
peak1414	chr19	Promoter (4-5kb)	37465254	37471827	6574	4174	1700122C19Rik
peak1415	chr19	Intron (ENSMUST00000172095.2/226101, intron 20 of 52)	37899524	37967126	67603	10167	Myof
peak1416	chr19	Intron (ENSMUST00000207801.1/ENSMUST00000207801.1, intron 14 of 25)	40736184	40736865	682	46744	Entpd1
peak1417	chr19	Intron (ENSMUST00000207801.1/ENSMUST00000207801.1, intron 14 of 25)	40736184	40736865	682	47130	Entpd1
peak1418	chr19	Promoter (<=1kb)	40831279	40848572	17294	-904	Ccnj
peak1419	chr19	Intron (ENSMUST00000059672.8/83490, intron 8 of 16)	41210844	41263997	53154	-48846	Tm9sf3
peak1420	chr19	Intron (ENSMUST00000059672.8/83490, intron 2 of 16)	41272377	41385096	112720	39897	Pik3ap1
peak1421	chr19	Promoter (<=1kb)	43726367	43728136	1770	398	Entpd7
peak1422	chr19	Promoter (<=1kb)	44059053	44067683	8631	182	Erlin1
peak1423	chr19	Intron (ENSMUST00000046869.10/30838, intron 1 of 8)	45630875	45640803	9929	-9386	Fbxw4
peak1424	chr19	Promoter (3-4kb)	46366734	46375252	8519	3578	Mfsd13a
peak1425	chr19	Exon (ENSMUST00000039922.12/24069, exon 3 of 12)	46401124	46454043	52920	23883	Sufu
peak1426	chr19	Intron (ENSMUST00000111741.9/27360, intron 2 of 13)	53198046	53216830	18785	22212	Add3
peak1427	chr19	Distal Intergenic	53248885	53265405	16521	-17375	1700001K23Rik
peak1428	chr19	Distal Intergenic	53444014	53451491	7478	10072	Mirt1
peak1429	chr19	Intron (ENSMUST00000111662.10/21416, intron 3 of 13)	55742845	55910681	167837	26131	Tcf7l2
peak1430	chr19	Intron (ENSMUST00000111662.10/21416, intron 3 of 13)	55742845	55910681	167837	38264	Tcf7l2
peak1431	chr19	Intron (ENSMUST00000111662.10/21416, intron 4 of 13)	55893352	55919618	26267	-33203	Tcf7l2
peak1432	chr19	Promoter (1-2kb)	56479687	56486752	7066	1091	Plekhs1
peak1433	chr19	Intron (ENSMUST00000077282.6/226255, intron 26 of 28)	58051167	58051236	70	-156890	Mir5623
peak1434	chr19	Intron (ENSMUST00000077282.6/226255, intron 28 of 28)	58051167	58051236	70	13370	Mir5623
peak1435	chr19	Intron (ENSMUST00000163821.2/71653, intron 11 of 14)	59007707	59038285	30579	25884	Shtn1
peak1436	chr19	Exon (ENSMUST00000180544.2/414758, exon 4 of 4)	61127003	61127564	562	7545	Zfp950
peak1437	chr19	Distal Intergenic	61174686	61176309	1624	-23422	Gm7102
peak1438	chr2	Distal Intergenic	3114224	3227250	113027	-64030	Fam171a1
peak1439	chr2	Distal Intergenic	3284212	3328877	44666	-54075	Nmt2
peak1440	chr2	Promoter (4-5kb)	3284281	3307135	22855	4061	Nmt2
peak1441	chr2	Promoter (3-4kb)	3500515	3503016	2502	-3319	Hspa14
peak1442	chr2	Intron (ENSMUST00000140610.7/227526, intron 3 of 3)	3513884	3523900	10017	9276	Cdnf
peak1443	chr2	Distal Intergenic	4017717	4167006	149290	-53139	Frmd4a
peak1444	chr2	Intron (ENSMUST00000138735.1/209630, intron 1 of 1)	4135479	4141139	5661	6683	1700080N15Rik
peak1445	chr2	Intron (ENSMUST00000027988.7/74186, intron 2 of 2)	5137776	5230878	93103	49479	Ccdc3
peak1446	chr2	Intron (ENSMUST00000044009.13/227541, intron 3 of 10)	5137776	5230878	93103	241534	Ccdc3
peak1447	chr2	Intron (ENSMUST00000044009.13/227541, intron 2 of 10)	5298887	5676046	377160	227420	Camk1d
peak1448	chr2	Intron (ENSMUST00000044009.13/227541, intron 1 of 10)	5298887	5676046	377160	57492	Camk1d
peak1449	chr2	Distal Intergenic	5293457	5714515	421059	-10179	Camk1d
peak1450	chr2	Distal Intergenic	5794665	5798598	3934	33640	Cdc123
peak1451	chr2	3' UTR	6546872	6592800	45929	47071	Celf2
peak1452	chr2	Intron (ENSMUST00000002176.12/14007, intron 2 of 15)	6543430	7081302	537873	-73891	Celf2
peak1453	chr2	Distal Intergenic	9189515	9197477	7963	41915	1700061F12Rik
peak1454	chr2	Intron (ENSMUST00000026886.7/209378, intron 7 of 13)	10153571	10256529	102959	73730	Itih5
peak1455	chr2	Intron (ENSMUST00000192626.1/77543, intron 1 of 2)	11338366	11398501	60136	23203	8030442B05Rik
peak1456	chr2	Promoter (<=1kb)	11338366	11398501	60136	-996	8030442B05Rik
peak1457	chr2	Distal Intergenic	11338366	11398501	60136	-10040	8030442B05Rik
peak1458	chr2	Distal Intergenic	12347263	12419470	72208	-47696	Mindy3
peak1459	chr2	Distal Intergenic	12924041	13000980	76940	-44546	Pter
peak1460	chr2	Distal Intergenic	14174523	14221993	47471	-19840	Tmem236
peak1461	chr2	Promoter (1-2kb)	14174523	14221993	47471	-1382	Tmem236
peak1462	chr2	Intron (ENSMUST00000114723.8/12296, intron 10 of 13)	14982113	14984414	2302	-6594	Cacnb2
peak1463	chr2	Intron (ENSMUST00000028080.11/74103, intron 4 of 6)	17376894	17391008	14115	-32223	Nebl
peak1464	chr2	Intron (ENSMUST00000028080.11/74103, intron 2 of 6)	17343909	17731043	387135	39196	Nebl
peak1465	chr2	Intron (ENSMUST00000114610.7/208618, intron 1 of 7)	19909780	20744816	835037	24470	Etl4
peak1466	chr2	Intron (ENSMUST00000154230.8/71435, intron 3 of 24)	20886358	20914694	28337	14589	Arhgap21
peak1467	chr2	Intron (ENSMUST00000154230.8/71435, intron 3 of 24)	20886358	20914694	28337	8825	Arhgap21
peak1468	chr2	Intron (ENSMUST00000137984.1/ENSMUST00000137984.1, intron 4 of 8)	20969054	20969997	944	86342	Gm13375
peak1469	chr2	Intron (ENSMUST00000044749.13/667663, intron 30 of 33)	22622205	22693874	71670	-34218	Gad2
peak1470	chr2	Intron (ENSMUST00000044749.13/667663, intron 30 of 33)	22622205	22693874	71670	-32554	Gad2
peak1471	chr2	Intron (ENSMUST00000044749.13/667663, intron 31 of 33)	22622205	22693874	71670	-21381	Gad2
peak1472	chr2	Distal Intergenic	22774094	22836145	62052	-29210	Apbb1ip
peak1473	chr2	Promoter (1-2kb)	22940086	23040241	100156	-1305	Abi1
peak1474	chr2	Distal Intergenic	24420560	24475599	55040	-37247	Pax8
peak1475	chr2	Promoter (2-3kb)	25624965	25627288	2324	2252	Fcna
peak1476	chr2	Distal Intergenic	25842995	25847248	4254	9459	Sohlh1
peak1477	chr2	Promoter (3-4kb)	26209125	26237525	28401	3004	Qsox2
peak1478	chr2	Distal Intergenic	27527772	27533355	5584	12265	Wdr5
peak1479	chr2	Distal Intergenic	30721210	30721293	84	16598	Mir3089
peak1480	chr2	Intron (ENSMUST00000073879.11/14269, intron 6 of 13)	31026207	31096500	70294	16223	Fnbp1
peak1481	chr2	Promoter (<=1kb)	32575843	32583771	7929	658	Pip5kl1
peak1482	chr2	Promoter (<=1kb)	32929591	32941829	12239	-702	Lrsam1
peak1483	chr2	Intron (ENSMUST00000124443.7/227743, intron 9 of 10)	34619582	34623919	4338	-5683	Mapkap1
peak1484	chr2	Promoter (<=1kb)	34676985	34754561	77577	-37	Gapvd1
peak1485	chr2	Promoter (<=1kb)	34771970	34777547	5578	-695	Hspa5
peak1486	chr2	Promoter (<=1kb)	34777556	34799912	22357	-213	Rabepk
peak1487	chr2	Promoter (<=1kb)	35784085	35882002	97918	-899	Ttll11
peak1488	chr2	Promoter (4-5kb)	36147103	36159665	12563	4571	Mrrf
peak1489	chr2	Intron (ENSMUST00000028250.8/67871, intron 6 of 6)	36147103	36159665	12563	40972	Mrrf
peak1490	chr2	Intron (ENSMUST00000123224.1/ENSMUST00000123224.1, intron 1 of 1)	36230426	36252272	21847	-26885	Ptgs1
peak1491	chr2	Promoter (4-5kb)	36242475	36245205	2731	4622	Ptgs1
peak1492	chr2	Promoter (1-2kb)	37452267	37566454	114188	1301	Rabgap1
peak1493	chr2	Promoter (4-5kb)	37688201	37688284	84	4119	Mir5128
peak1494	chr2	Intron (ENSMUST00000038874.11/320271, intron 3 of 17)	39106858	39121157	14300	-11210	Scai
peak1495	chr2	Distal Intergenic	45696605	45698447	1843	-124165	1700019E08Rik
peak1496	chr2	Intron (ENSMUST00000127672.1/ENSMUST00000127672.1, intron 1 of 5)	48814109	48903269	89161	-461516	Acvr2a
peak1497	chr2	Intron (ENSMUST00000138528.2/100502624, intron 1 of 2)	50380400	50412610	32211	-31700	Gm48908
peak1498	chr2	Intron (ENSMUST00000123699.2/100502624, intron 1 of 2)	50380400	50412610	32211	19901	Gm48908
peak1499	chr2	Distal Intergenic	50909684	50911849	2166	-250767	Gm13498
peak1500	chr2	Distal Intergenic	50909684	50911849	2166	-218990	Gm13498
peak1501	chr2	Distal Intergenic	50909684	50911849	2166	-6044	Gm13498
peak1502	chr2	Promoter (4-5kb)	50909684	50911849	2166	4620	Gm13498
peak1503	chr2	Distal Intergenic	51137069	51149094	12026	110145	Rnd3
peak1504	chr2	Intron (ENSMUST00000139497.1/329404, intron 1 of 2)	51241831	51295945	54115	47009	Gm13497
peak1505	chr2	Distal Intergenic	51925388	51927026	1639	31397	Rbm43
peak1506	chr2	Distal Intergenic	51948525	51952577	4053	8228	Nmi
peak1507	chr2	Intron (ENSMUST00000141536.7/14571, intron 1 of 11)	57244362	57306976	62615	7494	Gpd2
peak1508	chr2	Distal Intergenic	57267377	57268108	732	362180	Gpd2
peak1509	chr2	Distal Intergenic	58045113	58052864	7752	-50627	Ermn
peak1510	chr2	Intron (ENSMUST00000145495.7/11477, intron 4 of 10)	58388644	58516272	127629	40699	Acvr1
peak1511	chr2	Intron (ENSMUST00000145495.7/11477, intron 2 of 10)	58388644	58516272	127629	19736	Acvr1
peak1512	chr2	Intron (ENSMUST00000168631.7/227937, intron 4 of 20)	59322616	59355205	32590	-23739	Pkp4
peak1513	chr2	Promoter (<=1kb)	59978675	60125740	147066	-566	Baz2b
peak1514	chr2	Intron (ENSMUST00000102732.9/14089, intron 9 of 25)	62527349	62563717	36369	18831	Fap
peak1515	chr2	Distal Intergenic	65099158	65105859	6702	18310	Cobll1
peak1516	chr2	Distal Intergenic	65364296	65364400	105	-57299	Mir6337
peak1517	chr2	Intron (ENSMUST00000102715.3/53416, intron 1 of 17)	68358986	68386681	27696	-36903	Stk39
peak1518	chr2	Intron (ENSMUST00000028426.8/241447, intron 6 of 9)	69135800	69189330	53531	-74701	Nostrin
peak1519	chr2	Intron (ENSMUST00000102710.9/27413, intron 9 of 27)	69238289	69342600	104312	43735	Abcb11
peak1520	chr2	Distal Intergenic	69238289	69342616	104328	-12997	Abcb11
peak1521	chr2	Intron (ENSMUST00000135128.7/228012, intron 2 of 21)	70750994	70825228	74235	46313	Tlk1
peak1522	chr2	Intron (ENSMUST00000100037.8/228019, intron 2 of 9)	70993345	71018378	25034	-14245	Mettl8
peak1523	chr2	Intron (ENSMUST00000151937.7/78830, intron 5 of 17)	71312468	71328840	16373	7051	Slc25a12
peak1524	chr2	Intron (ENSMUST00000090826.11/56508, intron 4 of 30)	72054985	72141477	86493	23547	Rapgef4
peak1525	chr2	Intron (ENSMUST00000028517.12/67059, intron 7 of 10)	73093202	73212960	119759	91832	Ola1
peak1526	chr2	Intron (ENSMUST00000076463.11/68526, intron 16 of 16)	73347647	73362511	14865	16083	Gpr155
peak1527	chr2	Distal Intergenic	74298940	74307717	8778	102390	4930441J16Rik
peak1528	chr2	Distal Intergenic	74520341	74533106	12766	44224	Lnpk
peak1529	chr2	Promoter (4-5kb)	75659261	75665839	6579	-4955	Hnrnpa3
peak1530	chr2	Intron (ENSMUST00000099992.9/241489, intron 9 of 19)	76027665	76215394	187730	84773	Pde11a
peak1531	chr2	Intron (ENSMUST00000099992.9/241489, intron 9 of 19)	76027665	76215394	187730	82687	Pde11a
peak1532	chr2	Distal Intergenic	76636795	76640733	3939	11001	Prkra
peak1533	chr2	Intron (ENSMUST00000011934.12/22138, intron 68 of 190)	76821131	76826542	5412	20432	Ttn
peak1534	chr2	Intron (ENSMUST00000049544.13/545428, intron 6 of 22)	77030648	77044730	14083	-58138	Ccdc141
peak1535	chr2	Promoter (2-3kb)	77196887	77280589	83703	2921	Sestd1
peak1536	chr2	Intron (ENSMUST00000111830.8/241494, intron 1 of 7)	77470827	77519535	48709	15484	Zfp385b
peak1537	chr2	Promoter (3-4kb)	77410634	77519618	108985	-3470	Zfp385b
peak1538	chr2	Distal Intergenic	78868124	78870607	2484	-211157	Ube2e3
peak1539	chr2	Distal Intergenic	83644435	83664622	20188	-18275	Zc3h15
peak1540	chr2	Intron (ENSMUST00000125360.7/16410, intron 2 of 3)	83724555	83806916	82362	22007	Itgav
peak1541	chr2	Distal Intergenic	84871924	84886710	14787	-7262	Rtn4rl2
peak1542	chr2	Promoter (<=1kb)	85048022	85052134	4113	-70	Tnks1bp1
peak1543	chr2	Intron (ENSMUST00000168621.2/19271, intron 1 of 23)	90432889	90580647	147759	6368	Ptprj
peak1544	chr2	Distal Intergenic	90745370	90781021	35652	-5515	Fnbp4
peak1545	chr2	Promoter (1-2kb)	91061791	91070417	8627	-1685	Slc39a13
peak1546	chr2	Promoter (<=1kb)	92093137	92364666	271530	493	Phf21a
peak1547	chr2	Intron (ENSMUST00000141341.1/ENSMUST00000141341.1, intron 1 of 1)	92452767	92460538	7772	-35052	Slc35c1
peak1548	chr2	Intron (ENSMUST00000137073.1/639658, intron 3 of 5)	93403547	93417830	14284	7895	Gm13807
peak1549	chr2	Intron (ENSMUST00000099684.3/ENSMUST00000099684.3, intron 1 of 3)	97468089	97629063	160975	1194469	Lrrc4c
peak1550	chr2	Exon (ENSMUST00000099684.3/ENSMUST00000099684.3, exon 3 of 4)	97468089	97629063	160975	1195752	Lrrc4c
peak1551	chr2	Distal Intergenic	97468089	97629063	160975	1197004	Lrrc4c
peak1552	chr2	Exon (ENSMUST00000099683.1/ENSMUST00000099683.1, exon 4 of 5)	97468089	97629063	160975	1198745	Lrrc4c
peak1553	chr2	Distal Intergenic	101950203	102186385	236183	-32698	Ldlrad3
peak1554	chr2	Intron (ENSMUST00000005218.14/12505, intron 1 of 18)	102814133	102901346	87214	26611	Cd44
peak1555	chr2	Promoter (1-2kb)	103274103	103290937	16835	1272	Ehf
peak1556	chr2	Promoter (1-2kb)	103263433	103303278	39846	-1136	Ehf
peak1557	chr2	Distal Intergenic	103263433	103303278	39846	-13069	Ehf
peak1558	chr2	Promoter (1-2kb)	104152180	104158419	6240	1907	D430041D05Rik
peak1559	chr2	Intron (ENSMUST00000068813.2/74088, intron 3 of 3)	105386929	105395348	8420	25047	Rcn1
peak1560	chr2	Promoter (<=1kb)	105675513	105697361	21849	-16	Pax6
peak1561	chr2	Distal Intergenic	109890853	109901003	10151	-13973	Lin7c
peak1562	chr2	Promoter (<=1kb)	109917647	110014257	96611	-104	Lgr4
peak1563	chr2	Intron (ENSMUST00000046233.8/170442, intron 6 of 6)	110262697	110305741	43045	38417	Bbox1
peak1564	chr2	Intron (ENSMUST00000028639.12/17536, intron 8 of 11)	115864273	116042046	177774	49629	Meis2
peak1565	chr2	Distal Intergenic	116900194	116904557	4364	22228	D330050G23Rik
peak1566	chr2	Distal Intergenic	116900194	116904557	4364	99495	D330050G23Rik
peak1567	chr2	Promoter (1-2kb)	117121638	117172854	51217	1384	Spred1
peak1568	chr2	Intron (ENSMUST00000005233.11/27103, intron 19 of 38)	118438842	118452290	13449	7305	Eif2ak4
peak1569	chr2	Promoter (2-3kb)	118707996	118728359	20364	2569	Plcb2
peak1570	chr2	Promoter (1-2kb)	120977670	120980605	2936	1251	Tmem62
peak1571	chr2	Promoter (2-3kb)	122799762	122809559	9798	-2374	Sqor
peak1572	chr2	Promoter (3-4kb)	124610106	124662885	52780	-3419	Sema6d
peak1573	chr2	Distal Intergenic	125736986	125782870	45885	-27289	Secisbp2l
peak1574	chr2	Intron (ENSMUST00000028859.7/74121, intron 8 of 17)	127909058	128123508	214451	-11195	Acoxl
peak1575	chr2	Promoter (4-5kb)	128818118	128854261	36144	-4946	Tmem87b
peak1576	chr2	Intron (ENSMUST00000146975.1/228602, intron 1 of 3)	130805676	130840145	34470	-29081	4930402H24Rik
peak1577	chr2	Intron (ENSMUST00000137176.1/ENSMUST00000137176.1, intron 1 of 1)	131146804	131160081	13278	-5975	1700037H04Rik
peak1578	chr2	Intron (ENSMUST00000138080.1/ENSMUST00000138080.1, intron 1 of 2)	131545850	131562283	16434	-137822	Adra1d
peak1579	chr2	Promoter (2-3kb)	132301296	132305328	4033	-2677	Cds2
peak1580	chr2	Distal Intergenic	132490634	132512299	21666	-12642	1700026D11Rik
peak1581	chr2	Promoter (2-3kb)	132686931	132751055	64125	-2112	Shld1
peak1582	chr2	Distal Intergenic	132904389	132945906	41518	-145396	Fermt1
peak1583	chr2	Promoter (2-3kb)	133552159	133562885	10727	-2492	Bmp2
peak1584	chr2	Distal Intergenic	133564708	133564794	87	168489	Mir3090
peak1585	chr2	Intron (ENSMUST00000131552.4/18795, intron 3 of 32)	135169573	135215616	46044	100557	4930545L23Rik
peak1586	chr2	Intron (ENSMUST00000146018.7/18798, intron 2 of 2)	135887694	135939306	51613	-12763	Plcb4
peak1587	chr2	Intron (ENSMUST00000035264.8/241656, intron 1 of 10)	136081104	136387938	306835	18909	Pak5
peak1588	chr2	Intron (ENSMUST00000035264.8/241656, intron 1 of 10)	136081104	136387938	306835	18309	Pak5
peak1589	chr2	Distal Intergenic	138819929	138820007	79	224582	Mir1952
peak1590	chr2	Intron (ENSMUST00000046656.8/75812, intron 12 of 13)	139976532	140042214	65683	175589	Tasp1
peak1591	chr2	Intron (ENSMUST00000110067.7/72899, intron 5 of 16)	141024062	141147910	123849	41520	Macrod2
peak1592	chr2	Intron (ENSMUST00000110067.7/72899, intron 5 of 16)	141024062	141147910	123849	147998	Macrod2
peak1593	chr2	Intron (ENSMUST00000110067.7/72899, intron 5 of 16)	141024062	141147910	123849	250454	Macrod2
peak1594	chr2	Distal Intergenic	142618711	142648763	30053	104379	Kif16b
peak1595	chr2	Distal Intergenic	142618711	142648763	30053	79995	Kif16b
peak1596	chr2	Promoter (<=1kb)	143078473	143081713	3241	-826	Otor
peak1597	chr2	Intron (ENSMUST00000028917.6/66044, intron 4 of 5)	144678098	144747007	68910	11424	Dtd1
peak1598	chr2	Distal Intergenic	147710693	147717632	6940	-170205	A530006G24Rik
peak1599	chr2	Intron (ENSMUST00000133235.2/ENSMUST00000133235.2, intron 2 of 3)	150310937	150362733	51797	29796	3300002I08Rik
peak1600	chr2	Promoter (1-2kb)	150749171	150753224	4054	1898	Entpd6
peak1601	chr2	Intron (ENSMUST00000152991.7/69270, intron 4 of 4)	150912819	150927545	14727	6165	Gins1
peak1602	chr2	Distal Intergenic	152081529	152095802	14274	-31076	Scrt2
peak1603	chr2	Promoter (<=1kb)	153842981	153844745	1765	-700	Efcab8
peak1604	chr2	Promoter (3-4kb)	154267682	154271245	3564	3574	Bpifb9a
peak1605	chr2	Downstream (<=300bp)	154307227	154320646	13420	13430	Bpifb9b
peak1606	chr2	Intron (ENSMUST00000109731.7/66971, intron 14 of 14)	154350522	154354344	3823	14272	Cdk5rap1
peak1607	chr2	Intron (ENSMUST00000029126.14/16396, intron 23 of 24)	155236533	155250272	13740	-18026	Dynlrb1
peak1608	chr2	Intron (ENSMUST00000041059.11/56407, intron 1 of 18)	155673057	155692123	19067	8899	Trpc4ap
peak1609	chr2	Promoter (<=1kb)	157556362	157566361	10000	-143	Blcap
peak1610	chr2	Intron (ENSMUST00000109499.7/329547, intron 10 of 14)	158258094	158284531	26438	17252	Bpi
peak1611	chr2	Promoter (<=1kb)	158768093	158786637	18545	844	Fam83d
peak1612	chr2	Distal Intergenic	160311744	160334162	22419	-16169	Gm826
peak1613	chr2	Intron (ENSMUST00000131401.1/ENSMUST00000131401.1, intron 2 of 2)	161008034	161109075	101042	-94514	Chd6
peak1614	chr2	Distal Intergenic	161008034	161109075	101042	-249065	Chd6
peak1615	chr2	Promoter (<=1kb)	163506808	163552635	45828	654	Hnf4a
peak1616	chr2	Intron (ENSMUST00000044734.2/241770, intron 2 of 5)	163853733	163859746	6014	18636	Kcnk15
peak1617	chr2	Distal Intergenic	164425900	164443887	17988	-5921	Sdc4
peak1618	chr2	Distal Intergenic	164499916	164501639	1724	22005	Pigt
peak1619	chr2	Distal Intergenic	165000357	165034867	34511	-8421	Ncoa5
peak1620	chr2	Distal Intergenic	165992636	166071470	78835	-23415	Ncoa3
peak1621	chr2	Distal Intergenic	166073914	166155663	81750	-48571	Sulf2
peak1622	chr2	Intron (ENSMUST00000226697.1/ENSMUST00000226697.1, intron 1 of 5)	166568317	166572977	4661	51938	Prex1
peak1623	chr2	Distal Intergenic	166568317	166572977	4661	20667	Prex1
peak1624	chr2	Promoter (2-3kb)	167065276	167065365	90	2828	Snord12
peak1625	chr2	Intron (ENSMUST00000207917.1/16500, intron 1 of 1)	167065276	167065365	90	60703	Snord12
peak1626	chr2	Distal Intergenic	167301200	167305698	4499	9402	B4galt5
peak1627	chr2	Promoter (3-4kb)	167298444	167349183	50740	3970	B4galt5
peak1628	chr2	Distal Intergenic	167298444	167349183	50740	-22359	B4galt5
peak1629	chr2	Intron (ENSMUST00000109159.2/228911, intron 2 of 2)	169885835	169913093	27259	25022	Tshz2
peak1630	chr2	Intron (ENSMUST00000123300.2/228911, intron 1 of 1)	169885835	169913093	27259	33201	Tshz2
peak1631	chr2	Intron (ENSMUST00000123300.2/228911, intron 1 of 1)	169962128	169962987	860	33093	AY702102
peak1632	chr2	Distal Intergenic	170108643	170131220	22578	58108	Zfp217
peak1633	chr2	Distal Intergenic	170120719	170148103	27385	-45410	Zfp217
peak1634	chr2	Distal Intergenic	170347931	170349740	1810	72619	Bcas1
peak1635	chr2	Distal Intergenic	173023050	173034700	11651	37442	Rbm38
peak1636	chr2	Exon (ENSMUST00000099009.8/102639598, exon 5 of 5)	176230177	176235715	5539	6804	Gm14296
peak1637	chr2	Promoter (1-2kb)	176917542	176919059	1518	1821	Gm14296
peak1638	chr2	Intron (ENSMUST00000108912.8/381409, intron 3 of 13)	178460630	178466572	5943	-7904	Cdh26
peak1639	chr2	Promoter (<=1kb)	180262132	180273496	11365	-147	Cables2
peak1640	chr2	Promoter (3-4kb)	180262132	180273496	11365	-3531	Cables2
peak1641	chr2	Distal Intergenic	180456245	180474867	18623	-10551	Slco4a1
peak1642	chr2	Promoter (<=1kb)	180668288	180709999	41712	890	Dido1
peak1643	chr2	Distal Intergenic	181864360	181866209	1850	53325	Polr3k
peak1644	chr2	Distal Intergenic	181991129	182003861	12733	-9148	Gm14496
peak1645	chr3	Promoter (3-4kb)	5221505	5242018	20514	3709	Zfhx4
peak1646	chr3	Distal Intergenic	5560500	5576239	15740	-284405	Pex2
peak1647	chr3	Distal Intergenic	8462228	8463035	808	216646	Gm6194
peak1648	chr3	Distal Intergenic	14971201	15002727	31527	136464	A930001A20Rik
peak1649	chr3	Intron (ENSMUST00000194008.1/ENSMUST00000194008.1, intron 2 of 4)	15296551	15332302	35752	165902	Gm9733
peak1650	chr3	Promoter (4-5kb)	19211572	19216222	4651	4801	Mtfr1
peak1651	chr3	Distal Intergenic	19508595	19610732	102138	-78204	Dnajc5b
peak1652	chr3	Distal Intergenic	19957054	19993138	36085	-7086	Cp
peak1653	chr3	Intron (ENSMUST00000143005.7/20585, intron 16 of 22)	20108476	20118490	10015	-11518	Hltf
peak1654	chr3	Distal Intergenic	22076652	22216594	139943	-851453	Tbl1xr1
peak1655	chr3	Promoter (<=1kb)	27494432	27711307	216876	-325	Fndc3b
peak1656	chr3	Intron (ENSMUST00000120834.7/18805, intron 2 of 26)	27984173	28132050	147878	8619	Pld1
peak1657	chr3	Intron (ENSMUST00000160934.7/665113, intron 2 of 31)	28409431	28596083	186653	-20333	Tnik
peak1658	chr3	Intron (ENSMUST00000160934.7/665113, intron 3 of 31)	28419943	28420018	76	85485	Mir466q
peak1659	chr3	Intron (ENSMUST00000172754.7/14013, intron 2 of 8)	29977344	30548008	570665	12246	Mecom
peak1660	chr3	Intron (ENSMUST00000108225.9/58869, intron 3 of 13)	33024777	33088607	63831	-9937	4930419G24Rik
peak1661	chr3	Promoter (1-2kb)	34104458	34676030	571573	1940	Sox2ot
peak1662	chr3	Distal Intergenic	37714326	37724490	10165	-14103	Gm5148
peak1663	chr3	Distal Intergenic	37714326	37724490	10165	-33777	Gm5148
peak1664	chr3	Intron (ENSMUST00000196893.1/626410, intron 1 of 3)	37898813	37992728	93916	7442	Gm20755
peak1665	chr3	Distal Intergenic	38449259	38484844	35586	-65956	Ankrd50
peak1666	chr3	Distal Intergenic	41487679	41493190	5512	89061	Platr4
peak1667	chr3	Distal Intergenic	45416584	45439310	22727	-190619	1700027H10Rik
peak1668	chr3	Distal Intergenic	46900668	46900782	115	149036	Mir6379
peak1669	chr3	Distal Intergenic	48026013	48026760	748	-557246	Gm7977
peak1670	chr3	Distal Intergenic	51224447	51251644	27198	-41884	Noct
peak1671	chr3	Intron (ENSMUST00000118075.6/433586, intron 1 of 3)	51681622	51682677	1056	50410	Mgst2
peak1672	chr3	Promoter (<=1kb)	52739716	52776656	36941	-196	Gm2447
peak1673	chr3	Promoter (<=1kb)	52739716	52776656	36941	472	Gm2447
peak1674	chr3	Distal Intergenic	55242364	55539068	296705	-14350	Dclk1
peak1675	chr3	Distal Intergenic	55242364	55539068	296705	-9501	Dclk1
peak1676	chr3	Promoter (4-5kb)	55527879	55534312	6434	-4349	Dclk1
peak1677	chr3	Distal Intergenic	57425314	57441677	16364	-35078	Tm4sf4
peak1678	chr3	Intron (ENSMUST00000029377.7/229302, intron 3 of 4)	57425314	57441677	16364	9337	Tm4sf4
peak1679	chr3	Distal Intergenic	58141707	58163807	22101	-43318	1700007F19Rik
peak1680	chr3	Promoter (1-2kb)	58674938	58692400	17463	1168	Siah2
peak1681	chr3	Distal Intergenic	60031876	60036084	4209	18653	Aadac
peak1682	chr3	Intron (ENSMUST00000238901.1/16497, intron 11 of 13)	65353767	65358820	5054	10108	Kcnab1
peak1683	chr3	Promoter (4-5kb)	65527523	65529379	1857	-4492	4931440P22Rik
peak1684	chr3	Distal Intergenic	65546040	65552632	6593	39125	Tiparp
peak1685	chr3	Distal Intergenic	65546040	65552632	6593	39949	Tiparp
peak1686	chr3	Intron (ENSMUST00000177434.2/624866, intron 6 of 12)	65666317	65728551	62235	102893	Lekr1
peak1687	chr3	Intron (ENSMUST00000177434.2/624866, intron 9 of 12)	65666317	65728551	62235	125613	Lekr1
peak1688	chr3	Distal Intergenic	65946782	65947998	1217	64442	Ccnl1
peak1689	chr3	Distal Intergenic	67892220	68056593	164374	-127562	Iqcj
peak1690	chr3	Distal Intergenic	68694021	68698547	4527	15667	Il12a
peak1691	chr3	Intron (ENSMUST00000195406.1/381452, intron 1 of 2)	69131233	69157177	25945	5064	Gm1647
peak1692	chr3	Intron (ENSMUST00000029355.8/242083, intron 1 of 3)	69316861	69560802	243942	56827	Ppm1l
peak1693	chr3	Distal Intergenic	72888560	72966866	78307	414841	Sis
peak1694	chr3	Distal Intergenic	75112153	75165034	52882	-41019	Zbbx
peak1695	chr3	Distal Intergenic	75647446	75655731	8286	-20578	Platr10
peak1696	chr3	Intron (ENSMUST00000197867.1/ENSMUST00000197867.1, intron 1 of 2)	82837815	82866647	28833	57993	Rbm46
peak1697	chr3	Distal Intergenic	84192211	84305446	113236	-18077	Trim2
peak1698	chr3	Intron (ENSMUST00000098990.9/99889, intron 1 of 7)	84497204	84582485	85282	28206	Arfip1
peak1699	chr3	Intron (ENSMUST00000154148.7/99889, intron 3 of 9)	84952146	84977645	25500	64167	Fbxw7
peak1700	chr3	Intron (ENSMUST00000154148.7/99889, intron 3 of 9)	84952146	84977645	25500	72984	Fbxw7
peak1701	chr3	Exon (ENSMUST00000211986.1/ENSMUST00000211986.1, exon 5 of 5)	85467377	85467498	122	-31859	Mir466k
peak1702	chr3	Intron (ENSMUST00000154148.7/99889, intron 3 of 9)	85467377	85467498	122	-24985	Mir466k
peak1703	chr3	Promoter (<=1kb)	85801047	85887518	86472	-982	Glt28d2
peak1704	chr3	Intron (ENSMUST00000238443.1/27059, intron 1 of 20)	85971109	86130526	159418	5906	Sh3d19
peak1705	chr3	Intron (ENSMUST00000192145.5/80877, intron 47 of 50)	86787241	86792315	5075	82290	Dclk2
peak1706	chr3	Promoter (3-4kb)	87385660	87392098	6439	-3195	Fcrl1
peak1707	chr3	Distal Intergenic	88215171	88215257	87	-10218	Mir3093
peak1708	chr3	Promoter (<=1kb)	88616143	88647532	31390	-297	Arhgef2
peak1709	chr3	Intron (ENSMUST00000208216.1/329702, intron 13 of 15)	89350219	89365253	15035	-7605	Dcst1
peak1710	chr3	Intron (ENSMUST00000000811.7/140493, intron 1 of 7)	89520164	89667761	147598	23332	Kcnn3
peak1711	chr3	Distal Intergenic	93520488	93526287	5800	-14695	S100a11
peak1712	chr3	Distal Intergenic	93520488	93526287	5800	-14403	S100a11
peak1713	chr3	Distal Intergenic	95658857	95660823	1967	5145	Mcl1
peak1714	chr3	Intron (ENSMUST00000015891.5/22365, intron 7 of 14)	96056887	96057719	833	12925	Vps45
peak1715	chr3	Promoter (2-3kb)	96104527	96141518	36992	-2434	Otud7b
peak1716	chr3	Promoter (<=1kb)	96269752	96270132	381	-147	H2bc18
peak1717	chr3	Intron (ENSMUST00000199297.3/ENSMUST00000199297.3, intron 1 of 1)	97410217	97411179	963	-8077	Olfr1402
peak1718	chr3	Distal Intergenic	97410217	97411179	963	-50209	Olfr1402
peak1719	chr3	Distal Intergenic	97410217	97411179	963	-56470	Olfr1402
peak1720	chr3	Promoter (3-4kb)	97740817	97767931	27115	3854	Pde4dip
peak1721	chr3	Promoter (3-4kb)	99141165	99205527	64363	3906	Wars2
peak1722	chr3	Intron (ENSMUST00000008907.13/17156, intron 8 of 12)	100587910	100652592	64683	39083	Man1a2
peak1723	chr3	Intron (ENSMUST00000008907.13/17156, intron 6 of 12)	100587910	100652592	64683	31074	Man1a2
peak1724	chr3	Distal Intergenic	100825459	100896922	71464	-41559	Vtcn1
peak1725	chr3	Distal Intergenic	101576219	101604684	28466	-17620	Atp1a1
peak1726	chr3	Distal Intergenic	102153583	102204693	51111	-10115	Vangl1
peak1727	chr3	Distal Intergenic	103575231	103630946	55716	-28644	Syt6
peak1728	chr3	Intron (ENSMUST00000123155.7/ENSMUST00000123155.7, intron 6 of 6)	103743562	103791075	47514	9698	Hipk1
peak1729	chr3	Intron (ENSMUST00000064371.13/99470, intron 7 of 21)	103996420	103997565	1146	63094	Phtf1
peak1730	chr3	Promoter (<=1kb)	105441595	105451727	10133	917	Kcnd3os
peak1731	chr3	Intron (ENSMUST00000068301.10/99712, intron 5 of 8)	106487418	106488641	1224	18491	Dennd2d
peak1732	chr3	Distal Intergenic	107595031	107605776	10746	-17926	Alx3
peak1733	chr3	Promoter (1-2kb)	108107280	108146146	38867	-1805	Gnai3
peak1734	chr3	Promoter (1-2kb)	108148657	108154882	6226	-1925	Gpr61
peak1735	chr3	Promoter (4-5kb)	108627194	108637922	10729	4188	Wdr47
peak1736	chr3	Promoter (1-2kb)	108739658	108782309	42652	-1674	Aknad1
peak1737	chr3	Promoter (2-3kb)	108853678	108889706	36029	2429	Fndc7
peak1738	chr3	Intron (ENSMUST00000046864.13/57257, intron 1 of 26)	109341106	109442212	101107	19667	Vav3
peak1739	chr3	Intron (ENSMUST00000040603.13/77559, intron 5 of 33)	116780013	116781750	1738	-8408	Agl
peak1740	chr3	Distal Intergenic	117781647	117868936	87290	-130893	Snx7
peak1741	chr3	Promoter (1-2kb)	121291773	121363094	71322	-1224	Alg14
peak1742	chr3	Promoter (<=1kb)	121427282	121450358	23077	992	Cnn3
peak1743	chr3	Promoter (<=1kb)	122538719	122563881	25163	217	Fnbp1l
peak1744	chr3	Intron (ENSMUST00000106426.7/118449, intron 1 of 4)	123106603	123117052	10450	-10741	Synpo2
peak1745	chr3	Intron (ENSMUST00000143383.7/108058, intron 2 of 2)	126597414	126844327	246914	74557	Camk2d
peak1746	chr3	Intron (ENSMUST00000106402.7/108058, intron 3 of 19)	126778167	126784772	6606	-81451	Camk2d
peak1747	chr3	Intron (ENSMUST00000182711.7/109676, intron 1 of 31)	127336394	127499002	162609	42936	Ank2
peak1748	chr3	Intron (ENSMUST00000200490.4/71643, intron 7 of 24)	127583760	127616985	33226	-11739	Zgrf1
peak1749	chr3	Promoter (2-3kb)	127670399	127780527	110129	-2837	Alpk1
peak1750	chr3	Promoter (<=1kb)	129836737	129875332	38596	387	Cfi
peak1751	chr3	Intron (ENSMUST00000029624.14/66815, intron 1 of 7)	129910462	129913601	3140	27009	Casp6
peak1752	chr3	Intron (ENSMUST00000143830.2/77018, intron 2 of 19)	130181484	130595102	413619	108739	Col25a1
peak1753	chr3	Intron (ENSMUST00000143830.2/77018, intron 2 of 19)	130181484	130595102	413619	146130	Col25a1
peak1754	chr3	Intron (ENSMUST00000143830.2/77018, intron 2 of 19)	130181484	130595102	413619	172366	Col25a1
peak1755	chr3	Exon (ENSMUST00000143830.2/77018, exon 20 of 20)	130617448	130634809	17362	-67639	Etnppl
peak1756	chr3	Intron (ENSMUST00000197057.1/74442, intron 1 of 1)	131342169	131490479	148311	8399	Sgms2
peak1757	chr3	Exon (ENSMUST00000162926.1/67553, exon 3 of 3)	132998831	133091747	92917	10442	Gstcd
peak1758	chr3	Exon (ENSMUST00000162926.1/67553, exon 3 of 3)	132998831	133091747	92917	10100	Gstcd
peak1759	chr3	Distal Intergenic	136670124	136797838	127715	-71065	Ppp3ca
peak1760	chr3	Distal Intergenic	136670124	136797838	127715	-59808	Ppp3ca
peak1761	chr3	Intron (ENSMUST00000124206.1/19055, intron 2 of 2)	136834693	136881500	46808	-51090	Ppp3ca
peak1762	chr3	Distal Intergenic	136903149	136905659	2511	82918	Ppp3ca
peak1763	chr3	Distal Intergenic	136903149	136905659	2511	90560	Ppp3ca
peak1764	chr3	Distal Intergenic	137341067	137432185	91119	-8933	Emcn
peak1765	chr3	Distal Intergenic	138065052	138081506	16455	-23078	1110002E22Rik
peak1766	chr3	Promoter (2-3kb)	138089854	138131377	41524	-2650	Mttp
peak1767	chr3	Promoter (2-3kb)	138228051	138231431	3381	2209	Adh7
peak1768	chr3	Promoter (4-5kb)	138415495	138430892	15398	4066	Adh4
peak1769	chr3	Intron (ENSMUST00000029800.8/56224, intron 1 of 7)	138742769	138894484	151716	8394	Tspan5
peak1770	chr3	Distal Intergenic	141840368	142169425	329058	-22409	Bmpr1b
peak1771	chr3	Distal Intergenic	142493978	142511104	17127	-38316	Gbp5
peak1772	chr3	3' UTR	142560026	142561935	1910	-13125	Gbp3
peak1773	chr3	Intron (ENSMUST00000043812.14/109333, intron 1 of 21)	142793811	142881658	87848	5307	Pkn2
peak1774	chr3	Distal Intergenic	142882495	142892921	10427	51468	9530052C20Rik
peak1775	chr3	Distal Intergenic	143017660	143040681	23022	-20224	4930519L02Rik
peak1776	chr3	Distal Intergenic	143694189	143712210	18022	-152106	Gm6260
peak1777	chr3	Distal Intergenic	144189062	144194818	5757	39737	Lmo4
peak1778	chr3	Intron (ENSMUST00000144859.3/93684, intron 2 of 4)	144577652	144595432	17781	6370	Selenof
peak1779	chr3	Promoter (<=1kb)	144796559	144819494	22936	-66	Clca3a2
peak1780	chr3	Distal Intergenic	145149018	145153626	4609	31069	Odf2l
peak1781	chr3	Promoter (2-3kb)	146404978	146419325	14348	2317	Ssx2ip
peak1782	chr3	Promoter (4-5kb)	146580985	146615596	34612	4129	Dnase2b
peak1783	chr3	Distal Intergenic	148815856	148822979	7124	633838	Adgrl2
peak1784	chr3	Distal Intergenic	148815856	148822979	7124	585548	Adgrl2
peak1785	chr3	Distal Intergenic	151023792	151023862	71	531286	Mir3963
peak1786	chr3	Intron (ENSMUST00000098496.8/209601, intron 13 of 13)	154711865	154714083	2219	47501	Erich3
peak1787	chr3	Distal Intergenic	154711865	154714083	2219	67320	Erich3
peak1788	chr3	Distal Intergenic	159839910	159873404	33495	99561	Wls
peak1789	chr4	Distal Intergenic	3537090	3537191	102	-55888	Mir3471-2
peak1790	chr4	Distal Intergenic	3605637	3615283	9647	20088	Tgs1
peak1791	chr4	Promoter (<=1kb)	3678115	3791613	113499	-75	Lyn
peak1792	chr4	Intron (ENSMUST00000041377.12/17096, intron 1 of 12)	3678130	3739176	61047	36498	Lyn
peak1793	chr4	Distal Intergenic	6191098	6221688	30591	34715	Ubxn2b
peak1794	chr4	Distal Intergenic	6365650	6396284	30635	-36163	Sdcbp
peak1795	chr4	Distal Intergenic	8143362	8239041	95680	140866	Car8
peak1796	chr4	Distal Intergenic	8143362	8239041	95680	139971	Car8
peak1797	chr4	Exon (ENSMUST00000194728.1/ENSMUST00000194728.1, exon 1 of 1)	12906838	12980873	74036	-251627	Triqk
peak1798	chr4	Intron (ENSMUST00000183662.7/17389, intron 5 of 11)	18051757	18093719	41963	-36771	Mmp16
peak1799	chr4	Distal Intergenic	21679747	21685781	6035	16595	Prdm13
peak1800	chr4	Distal Intergenic	21958456	21960807	2352	71590	Faxc
peak1801	chr4	Promoter (4-5kb)	28871841	28943500	71660	-4893	Epha7
peak1802	chr4	Distal Intergenic	28871924	28946334	74411	95962	Epha7
peak1803	chr4	Distal Intergenic	31964097	32023467	59371	-683347	Map3k7
peak1804	chr4	Intron (ENSMUST00000137589.1/108767, intron 1 of 1)	33246012	33290163	44152	8071	Pnrc1
peak1805	chr4	Distal Intergenic	34550937	34566908	15972	-51647	Akirin2
peak1806	chr4	Distal Intergenic	34550937	34566908	15972	-38906	Akirin2
peak1807	chr4	Intron (ENSMUST00000098163.8/30046, intron 1 of 7)	34803113	34882930	79818	33777	Zfp292
peak1808	chr4	Intron (ENSMUST00000108122.7/242384, intron 2 of 7)	36645373	36645453	81	66100	Mir876
peak1809	chr4	Promoter (<=1kb)	40755700	40757398	1699	84	Smu1
peak1810	chr4	Distal Intergenic	40736542	40757923	21382	-15291	Smu1
peak1811	chr4	Distal Intergenic	40736542	40757923	21382	-36499	Smu1
peak1812	chr4	Promoter (<=1kb)	40970906	41025993	55088	843	Nfx1
peak1813	chr4	Promoter (4-5kb)	41199218	41200077	860	-4105	Ubap2
peak1814	chr4	Distal Intergenic	43482187	43483222	1036	9394	Sit1
peak1815	chr4	Promoter (<=1kb)	43492783	43493063	281	-114	Rmrp
peak1816	chr4	Promoter (<=1kb)	43559343	43562691	3349	133	Tln1
peak1817	chr4	Intron (ENSMUST00000123844.7/73469, intron 1 of 3)	44221195	44221267	73	14728	Mir5106
peak1818	chr4	Promoter (3-4kb)	45813007	45816363	3357	-3682	Igfbpl1
peak1819	chr4	Intron (ENSMUST00000107783.7/74152, intron 2 of 18)	45848997	45860016	11020	6989	Stra6l
peak1820	chr4	Intron (ENSMUST00000123933.7/ENSMUST00000123933.7, intron 3 of 4)	46343609	46346412	2804	-19557	Foxe1
peak1821	chr4	Intron (ENSMUST00000107756.3/107684, intron 1 of 11)	46536943	46566458	29516	-11497	Coro2a
peak1822	chr4	Distal Intergenic	48663514	48673502	9989	11137	Cavin4
peak1823	chr4	Intron (ENSMUST00000102915.9/14211, intron 22 of 24)	52439269	52458574	19306	40549	Smc2
peak1824	chr4	Distal Intergenic	53030787	53159895	129109	-10684	Abca1
peak1825	chr4	Intron (ENSMUST00000107646.8/100434, intron 3 of 12)	53535612	53621798	86187	-44070	Slc44a1
peak1826	chr4	Distal Intergenic	55530603	55531770	1168	54259	Klf4
peak1827	chr4	Promoter (2-3kb)	55530603	55531770	1168	2432	Klf4
peak1828	chr4	Distal Intergenic	55527143	55532466	5324	-110381	Klf4
peak1829	chr4	Distal Intergenic	56740005	56741443	1439	508105	Actl7b
peak1830	chr4	Distal Intergenic	56740005	56741443	1439	241399	Actl7b
peak1831	chr4	Promoter (<=1kb)	58860796	58912749	51954	-891	Ecpas
peak1832	chr4	Distal Intergenic	59043753	59138983	95231	-15422	Shoc1
peak1833	chr4	Distal Intergenic	59471868	59549364	77497	-8959	Ptbp3
peak1834	chr4	Distal Intergenic	59581563	59618689	37127	-6201	Hsdl2
peak1835	chr4	Distal Intergenic	61831319	61835233	3915	-6125	Mup5
peak1836	chr4	Intron (ENSMUST00000065870.13/50780, intron 2 of 19)	62583601	62657439	73839	-10290	Rgs3
peak1837	chr4	Promoter (1-2kb)	63344560	63348163	3604	-1842	Orm1
peak1838	chr4	Distal Intergenic	63367125	63403354	36230	-7333	Akna
peak1839	chr4	Distal Intergenic	63634421	63639440	5020	34141	Gm11482
peak1840	chr4	Distal Intergenic	63634421	63639440	5020	47380	Gm11482
peak1841	chr4	Intron (ENSMUST00000030056.11/21923, intron 23 of 24)	63959785	64020725	60941	58040	Tnc
peak1842	chr4	Intron (ENSMUST00000030056.11/21923, intron 17 of 24)	63959785	64020725	60941	48847	Tnc
peak1843	chr4	Intron (ENSMUST00000141428.7/ENSMUST00000141428.7, intron 1 of 4)	63959785	64020725	60941	9384	Tnc
peak1844	chr4	Distal Intergenic	64254053	64276603	22551	-221295	Gm11217
peak1845	chr4	Distal Intergenic	70242471	70243852	1382	113074	Cdk5rap2
peak1846	chr4	Intron (ENSMUST00000144099.7/214444, intron 4 of 36)	70398886	70403541	4656	25370	Cdk5rap2
peak1847	chr4	Distal Intergenic	70461826	70534995	73170	-650372	Megf9
peak1848	chr4	Distal Intergenic	72117142	72200919	83778	-98996	Tle1
peak1849	chr4	Distal Intergenic	72117142	72200919	83778	-182256	Tle1
peak1850	chr4	Distal Intergenic	75277354	75278305	952	65404	Dmac1
peak1851	chr4	Intron (ENSMUST00000107289.8/19266, intron 2 of 35)	75944958	76325243	380286	45194	Ptprd
peak1852	chr4	Intron (ENSMUST00000209960.1/ENSMUST00000209960.1, intron 1 of 1)	75941238	76449980	508743	-31995	Ptprd
peak1853	chr4	Intron (ENSMUST00000173376.7/19266, intron 1 of 30)	75941238	76449980	508743	-61844	Ptprd
peak1854	chr4	Intron (ENSMUST00000107287.8/19266, intron 7 of 14)	75944806	76594299	649494	-414467	Ptprd
peak1855	chr4	Exon (ENSMUST00000120362.1/ENSMUST00000120362.1, exon 1 of 1)	80834123	80837684	3562	-831186	Tyrp1
peak1856	chr4	Intron (ENSMUST00000050872.14/18028, intron 11 of 11)	82498544	82499316	773	195541	Nfib
peak1857	chr4	Intron (ENSMUST00000050872.14/18028, intron 3 of 11)	82498544	82499316	773	131428	Nfib
peak1858	chr4	Intron (ENSMUST00000053414.12/320226, intron 16 of 25)	83695955	83798676	102722	-24737	Ccdc171
peak1859	chr4	Distal Intergenic	84042039	84044879	2841	-64071	6030471H07Rik
peak1860	chr4	Intron (ENSMUST00000047023.12/338349, intron 3 of 25)	84884465	85131917	247453	63616	Cntln
peak1861	chr4	Promoter (1-2kb)	86777843	86781752	3910	-1758	Dennd4c
peak1862	chr4	Intron (ENSMUST00000078090.11/70122, intron 2 of 10)	87837419	88032813	195395	73415	Mllt3
peak1863	chr4	Intron (ENSMUST00000078090.11/70122, intron 2 of 10)	87837419	88032813	195395	12940	Mllt3
peak1864	chr4	Distal Intergenic	91250763	91399984	149222	-183381	Elavl2
peak1865	chr4	Intron (ENSMUST00000132513.7/230459, intron 3 of 3)	96027534	96062029	34496	19871	Cyp2j13
peak1866	chr4	Distal Intergenic	97568133	97584596	16464	153117	E130114P18Rik
peak1867	chr4	Distal Intergenic	98923810	98935543	11734	-39605	Usp1
peak1868	chr4	Intron (ENSMUST00000030286.13/67299, intron 11 of 48)	99007941	99055333	47393	-6218	Dock7
peak1869	chr4	Promoter (4-5kb)	99194147	99259783	65637	4589	Atg4c
peak1870	chr4	Intron (ENSMUST00000030257.14/320508, intron 4 of 26)	100994611	101003061	8451	-74548	Cachd1
peak1871	chr4	Intron (ENSMUST00000030257.14/320508, intron 4 of 26)	100994611	101003061	8451	-45626	Cachd1
peak1872	chr4	Promoter (4-5kb)	101420497	101463680	43184	4859	Ak4
peak1873	chr4	Distal Intergenic	101988116	101990014	1899	46135	Gm12789
peak1874	chr4	Intron (ENSMUST00000106911.7/18578, intron 1 of 16)	102087741	102557597	469857	73151	Pde4b
peak1875	chr4	Intron (ENSMUST00000106911.7/18578, intron 3 of 16)	102255230	102506038	250809	21987	Pde4b
peak1876	chr4	Intron (ENSMUST00000106911.7/18578, intron 3 of 16)	102255230	102506038	250809	65482	Pde4b
peak1877	chr4	Distal Intergenic	102741297	102870826	129530	-58895	Sgip1
peak1878	chr4	Intron (ENSMUST00000106827.7/13131, intron 3 of 9)	104367113	104679496	312384	-86377	Dab1
peak1879	chr4	Intron (ENSMUST00000152146.1/230558, intron 2 of 2)	104815679	104856523	40845	19040	C8a
peak1880	chr4	Intron (ENSMUST00000030243.7/108079, intron 1 of 8)	105029874	105109890	80017	9094	Prkaa2
peak1881	chr4	Promoter (4-5kb)	105029874	105109890	80017	-4802	Prkaa2
peak1882	chr4	Distal Intergenic	105157347	105232764	75418	-13019	Plpp3
peak1883	chr4	Distal Intergenic	105157347	105232764	75418	302721	Plpp3
peak1884	chr4	Distal Intergenic	106241216	106290026	48811	-399844	Gm12724
peak1885	chr4	Distal Intergenic	106561038	106589113	28076	-8830	Dhcr24
peak1886	chr4	Intron (ENSMUST00000152717.7/72938, intron 4 of 5)	107262467	107279932	17466	14763	Hspb11
peak1887	chr4	Promoter (4-5kb)	107299817	107307066	7250	4033	Dio1
peak1888	chr4	Promoter (4-5kb)	107367784	107416346	48563	-4626	Ndc1
peak1889	chr4	Intron (ENSMUST00000143064.7/ENSMUST00000143064.7, intron 1 of 3)	107676292	107684230	7939	-6827	Dmrtb1
peak1890	chr4	Promoter (1-2kb)	109280412	109385465	105054	1956	Eps15
peak1891	chr4	Intron (ENSMUST00000106591.7/78933, intron 6 of 8)	111433319	111459927	26609	52711	Bend5
peak1892	chr4	Intron (ENSMUST00000155499.1/ENSMUST00000155499.1, intron 1 of 1)	114906282	114908873	2592	26503	Foxd2
peak1893	chr4	Intron (ENSMUST00000216692.1/18710, intron 1 of 9)	116221696	116299841	78146	20249	Pik3r3
peak1894	chr4	Intron (ENSMUST00000216692.1/18710, intron 3 of 9)	116308008	116309205	1198	40211	Mast2
peak1895	chr4	Intron (ENSMUST00000216692.1/18710, intron 9 of 9)	116308008	116309205	1198	15775	Mast2
peak1896	chr4	Intron (ENSMUST00000124628.7/68394, intron 4 of 4)	116720969	116805956	84988	7028	Tesk2
peak1897	chr4	Distal Intergenic	117159639	117182639	23001	-7056	Kif2c
peak1898	chr4	Promoter (4-5kb)	117271463	117497052	225590	-4276	Rnf220
peak1899	chr4	Promoter (1-2kb)	117835438	117857171	21734	1178	Slc6a9
peak1900	chr4	Intron (ENSMUST00000063857.10/14664, intron 2 of 14)	117835438	117857171	21734	5501	Slc6a9
peak1901	chr4	Promoter (1-2kb)	117940446	117968448	28003	1926	St3gal3
peak1902	chr4	Promoter (<=1kb)	118136959	118179654	42696	741	Kdm4a
peak1903	chr4	Distal Intergenic	118136957	118180043	43087	-11589	Kdm4a
peak1904	chr4	Distal Intergenic	118210505	118210564	60	11426	Mir7226
peak1905	chr4	Distal Intergenic	118359990	118362744	2755	-21891	Hyi
peak1906	chr4	Distal Intergenic	118471191	118490061	18871	-9402	Tie1
peak1907	chr4	Promoter (3-4kb)	118541859	118544044	2186	-3287	Tmem125
peak1908	chr4	Promoter (4-5kb)	118541859	118544044	2186	-4018	Tmem125
peak1909	chr4	Promoter (3-4kb)	119108711	119137983	29273	-3575	Slc2a1
peak1910	chr4	Promoter (2-3kb)	119285002	119294480	9479	2210	Ybx1
peak1911	chr4	Intron (ENSMUST00000171482.1/667063, intron 1 of 2)	120588746	120609673	20928	10357	Gm8439
peak1912	chr4	Intron (ENSMUST00000030376.7/60613, intron 1 of 13)	120696138	120747248	51111	17317	Kcnq4
peak1913	chr4	Distal Intergenic	121614271	121622103	7833	-417535	Gm12887
peak1914	chr4	Distal Intergenic	122689275	122705129	15855	-476901	9530002B09Rik
peak1915	chr4	Distal Intergenic	122689275	122705129	15855	-144473	9530002B09Rik
peak1916	chr4	Intron (ENSMUST00000069533.11/12331, intron 1 of 12)	122862416	122864632	2217	-7928	Cap1
peak1917	chr4	Promoter (2-3kb)	125120094	125122520	2427	-2412	Zc3h12a
peak1918	chr4	Promoter (1-2kb)	127194613	127236368	41756	-1752	Dlgap3
peak1919	chr4	Intron (ENSMUST00000046659.13/242667, intron 8 of 11)	127243784	127247809	4026	-16434	Smim12
peak1920	chr4	Intron (ENSMUST00000046659.13/242667, intron 8 of 11)	127243784	127247809	4026	-11149	Smim12
peak1921	chr4	Promoter (3-4kb)	129225360	129261404	36045	-3760	C77080
peak1922	chr4	Promoter (2-3kb)	129653656	129654935	1280	2620	Kpna6
peak1923	chr4	Distal Intergenic	129728935	129742303	13369	-25866	Khdrbs1
peak1924	chr4	Distal Intergenic	129906216	129909132	2917	-27986	E330017L17Rik
peak1925	chr4	Distal Intergenic	129906216	129909132	2917	-21592	E330017L17Rik
peak1926	chr4	Distal Intergenic	129960808	129963657	2850	5729	1700003M07Rik
peak1927	chr4	Intron (ENSMUST00000152796.7/213541, intron 4 of 4)	132186688	132210809	24122	20019	Ythdf2
peak1928	chr4	Promoter (<=1kb)	132270080	132270213	134	-123	Rnu11
peak1929	chr4	Promoter (3-4kb)	132775128	132777162	2035	3854	Rpa2
peak1930	chr4	Promoter (1-2kb)	133176371	133196504	20134	1025	Wasf2
peak1931	chr4	Distal Intergenic	133240818	133252929	12112	-9059	Map3k6
peak1932	chr4	Promoter (4-5kb)	133847294	133874731	27438	-4852	Rps6ka1
peak1933	chr4	Distal Intergenic	134746576	134750107	3532	19809	Ldlrap1
peak1934	chr4	Promoter (4-5kb)	135451886	135474454	22569	4565	Nipal3
peak1935	chr4	Distal Intergenic	135626655	135630198	3544	-8363	1700029M20Rik
peak1936	chr4	Distal Intergenic	136143497	136145392	1896	-43264	Id3
peak1937	chr4	Distal Intergenic	136424612	136441970	17359	20276	Htr1d
peak1938	chr4	Intron (ENSMUST00000105845.8/13844, intron 1 of 15)	136654646	136835843	181198	20038	Ephb2
peak1939	chr4	Distal Intergenic	136880129	136886187	6059	13449	C1qb
peak1940	chr4	Distal Intergenic	138434671	138442265	7595	-7662	Mul1
peak1941	chr4	Distal Intergenic	138571046	138581083	10038	42856	Vwa5b1
peak1942	chr4	Distal Intergenic	139960220	139968026	7807	-19085	Klhdc7a
peak1943	chr4	Intron (ENSMUST00000039331.8/230868, intron 3 of 9)	140142873	140144633	1761	-39768	Gm13029
peak1944	chr4	Intron (ENSMUST00000026378.3/18599, intron 10 of 15)	140810993	140817511	6519	15288	Gm13032
peak1945	chr4	Distal Intergenic	141278439	141279794	1356	8693	Gm13056
peak1946	chr4	Distal Intergenic	141278439	141279794	1356	9337	Gm13056
peak1947	chr4	Promoter (1-2kb)	141618824	141623821	4998	-1283	Slc25a34
peak1948	chr4	Intron (ENSMUST00000105780.7/329977, intron 3 of 32)	141890851	142011637	120787	11957	Fhad1
peak1949	chr4	Intron (ENSMUST00000036572.3/214359, intron 1 of 2)	142083972	142088059	4088	-7764	Tmem51os1
peak1950	chr4	Distal Intergenic	144974926	144983961	9036	22527	Vps13d
peak1951	chr4	Promoter (4-5kb)	145069968	145072602	2635	-4574	Vps13d
peak1952	chr4	Intron (ENSMUST00000030339.12/21941, intron 1 of 12)	145267137	145315147	48011	9248	Tnfrsf8
peak1953	chr4	Distal Intergenic	148160621	148166424	5804	32111	Fbxo2
peak1954	chr4	Distal Intergenic	148643317	148671572	28256	-8137	Gm572
peak1955	chr4	Distal Intergenic	148804429	148945129	140701	-36360	Casz1
peak1956	chr4	Intron (ENSMUST00000094464.9/69743, intron 1 of 15)	148804465	148839746	35282	19376	Casz1
peak1957	chr4	Intron (ENSMUST00000060537.12/16561, intron 14 of 48)	149245356	149247979	2624	-11006	Kif1b
peak1958	chr4	Intron (ENSMUST00000105682.8/68703, intron 7 of 22)	150488393	150621962	133570	-10756	Rere
peak1959	chr4	Intron (ENSMUST00000149065.1/ENSMUST00000149065.1, intron 1 of 2)	150628572	150652174	23603	-17419	Slc45a1
peak1960	chr4	Distal Intergenic	150628572	150652174	23603	-69477	Slc45a1
peak1961	chr4	Promoter (2-3kb)	152117971	152119323	1353	2804	Tnfrsf25
peak1962	chr4	Promoter (<=1kb)	152120857	152128925	8069	-353	Espn
peak1963	chr4	Promoter (1-2kb)	152178134	152271852	93719	-1298	Acot7
peak1964	chr4	Promoter (<=1kb)	154964123	154980871	16749	-74	Pank4
peak1965	chr4	Intron (ENSMUST00000135665.8/269615, intron 1 of 21)	154983367	155019432	36066	-5604	Plch2
peak1966	chr4	Promoter (1-2kb)	156042304	156059344	17041	1184	Ttll10
peak1967	chr5	Distal Intergenic	4753839	4758035	4197	11918	Fzd1
peak1968	chr5	Intron (ENSMUST00000115451.7/18647, intron 10 of 13)	4931690	5036516	104827	92115	Cdk14
peak1969	chr5	Intron (ENSMUST00000050166.13/11496, intron 6 of 29)	8077839	8121095	43257	-38538	Adam22
peak1970	chr5	Distal Intergenic	8966033	8997324	31292	-37450	Crot
peak1971	chr5	Distal Intergenic	9266118	9479736	213619	-37721	Elapor2
peak1972	chr5	Distal Intergenic	15028950	15032998	4049	13317	Gm17019
peak1973	chr5	Distal Intergenic	15028950	15032998	4049	-20409	Gm17019
peak1974	chr5	Distal Intergenic	15028950	15032998	4049	-29393	Gm17019
peak1975	chr5	Distal Intergenic	15524456	15529222	4767	30100	Gm21190
peak1976	chr5	Intron (ENSMUST00000178227.5/ENSMUST00000178227.5, intron 2 of 2)	15620162	15623611	3450	18367	Speer4d
peak1977	chr5	Intron (ENSMUST00000162113.1/75858, intron 1 of 4)	15680710	15714596	33887	9140	Speer4cos
peak1978	chr5	Distal Intergenic	17476098	17480936	4839	-6148	Speer4f1
peak1979	chr5	Promoter (1-2kb)	17962549	18019834	57286	-1271	Gnat3
peak1980	chr5	Exon (ENSMUST00000139325.7/68770, exon 9 of 9)	20759663	20774113	14451	-15116	Phtf2
peak1981	chr5	Promoter (1-2kb)	20920142	20945504	25363	-1706	Rsbn1l
peak1982	chr5	Intron (ENSMUST00000148873.7/67211, intron 4 of 5)	21648513	21652012	3500	8957	Armc10
peak1983	chr5	Intron (ENSMUST00000197992.1/269629, intron 3 of 3)	23100552	23275588	175037	150065	Lhfpl3
peak1984	chr5	Intron (ENSMUST00000101513.8/84652, intron 10 of 10)	23964481	24000019	35539	34046	Fam126a
peak1985	chr5	Intron (ENSMUST00000030784.13/108099, intron 3 of 15)	24862748	24995753	133006	-14246	Prkag2
peak1986	chr5	Intron (ENSMUST00000180878.7/654796, intron 2 of 6)	28456815	28467256	10442	-215287	Shh
peak1987	chr5	Intron (ENSMUST00000180878.7/654796, intron 3 of 6)	28456815	28467256	10442	-338588	Shh
peak1988	chr5	Promoter (2-3kb)	29258077	29361090	103014	2100	Lmbr1
peak1989	chr5	Promoter (4-5kb)	29258077	29361090	103014	-4034	Lmbr1
peak1990	chr5	Intron (ENSMUST00000049453.8/100763, intron 4 of 22)	29590829	29600724	9896	6095	Ube3c
peak1991	chr5	Intron (ENSMUST00000202886.3/665270, intron 3 of 38)	32247351	32364356	117006	17125	Plb1
peak1992	chr5	Intron (ENSMUST00000155976.1/ENSMUST00000155976.1, intron 1 of 3)	32611171	32685577	74407	-5081	Yes1
peak1993	chr5	Intron (ENSMUST00000031091.12/320661, intron 2 of 8)	36615956	36621255	5300	-9460	D5Ertd579e
peak1994	chr5	Intron (ENSMUST00000031091.12/320661, intron 2 of 8)	36600485	36695937	95453	34773	D5Ertd579e
peak1995	chr5	Intron (ENSMUST00000067886.11/117591, intron 5 of 11)	38415440	38440829	25390	21903	Slc2a9
peak1996	chr5	Promoter (<=1kb)	38351083	38480131	129049	312	Slc2a9
peak1997	chr5	Distal Intergenic	39613935	39755475	141541	-240838	Hs3st1
peak1998	chr5	Distal Intergenic	39613935	39755475	141541	-673542	Hs3st1
[truncated: 784 more rows]
