# Supplementary material for: Sirt6-mediated epigenetic modification of DNA accessibility is essential for Pou2f3-induced thymic tuft cell development
Source: Commun Biol. 2022 Jun 6;5:544. doi: 10.1038/s42003-022-03484-9 (PMC9170729; doi:10.1038/s42003-022-03484-9)
Supplement: Supplementary file 7 — Supplementary data 5 [file 42003_2022_3484_MOESM7_ESM.xlsx]

## Sheet: Fig 4a
Fig 4a: The top 5 pathways enriched by the downregulated genes or upregulated genes in Sirt6-deficient mTECs.
Group	KEGG pathways	Count	p-value
Up-regulated in Sirt6 cKO mTEC	Endocytosis	32	1.79496e-09
Up-regulated in Sirt6 cKO mTEC	NF-kappa B signaling pathway	19	2.38004e-09
Up-regulated in Sirt6 cKO mTEC	Focal adhesion	24	4.58551e-08
Up-regulated in Sirt6 cKO mTEC	Pathways in cancer	35	4.78686e-08
Up-regulated in Sirt6 cKO mTEC	HTLV-I infection	29	7.7709e-08
Down-regulated in Sirt6 cKO Mtec	Taste transduction	13	3.70794e-07
Down-regulated in Sirt6 cKO Mtec	Cytokine-cytokine receptor interaction	22	4.53537e-07
Down-regulated in Sirt6 cKO Mtec	Retinol metabolism	12	2.21426e-06
Down-regulated in Sirt6 cKO Mtec	Renin-angiotensin system	8	4.45225e-06
Down-regulated in Sirt6 cKO Mtec	Serotonergic synapse	14	4.65824e-06

## Sheet: Fig 4e
Fig 4e: The cell ratio of DCLK1+ mTECs in WT and Sirt6 cKO mice.
DCLK1+	WT	Sirt6 cKO
Ratio	5.94	0.82
	8.79	1.67
	8.73	2.89
	5.65	2.55
AVERAGE	7.2775	1.9825
STDEV	1.71611	0.929996
T.TEST	0.00162439

## Sheet: Fig 4f
Fig 4f: The cell ratio of L1CAM+ mTECs in WT and Sirt6 cKO mice.
L1CAM+	WT	Sirt6 cKO
Ratio	4.77	1.18
	6.73	2.68
	10.1	4.74
	6.51	3.69
AVERAGE	7.0275	3.0725
STDEV	2.22807	1.5163
T.TEST	0.0261175

## Sheet: Fig 4g
Fig 4g: The cell ratio of iNKT cells in WT and Sirt6 cKO mice.
iNKT	WT	Sirt6 cKO
Ratio	0.17	0.068
	0.14	0.056
	0.14	0.044
	0.14	0.06
	0.21	0.059
	0.17	0.063
AVERAGE	0.161667	0.0583333
STDEV	0.0278687	0.00811583
T.TEST	5.49236e-06

## Sheet: Fig 4h
Fig 4h: The cell ratio of iNKT1, iNKT2 and iNKT17 cells in WT and Sirt6 cKO mice.
iNKT1	WT	Sirt6 cKO		iNKT2	WT	Sirt6 cKO		iNKT17	WT	Sirt6 cKO
Ratio	52.4	76.9		Ratio	37	17.6		Ratio	8.3	2.69
	53.7	70.7			37.1	23.6			7.24	2.54
	52.5	74.4			38.3	20.1			6.18	1.81
	58.3	67.1			30.4	27.8			9.18	2.69
	50.8	69.5			38.2	25.5			8.19	2.56
	45.9	77.9			42.6	17.2			7.42	2.94
AVERAGE	52.2667	72.75		AVERAGE	37.2667	21.9667		AVERAGE	7.75167	2.53833
STDEV	4.03022	4.31636		STDEV	3.94039	4.34634		STDEV	1.03681	0.384261
T.TEST	6.92432e-06			T.TEST	7.95184e-05			T.TEST	4.18504e-07

## Sheet: Fig 4i
Fig 4i: The cell ratio of EOMES+ CD8 cells in WT and Sirt6 cKO mice.
EOMES+	WT	Sirt6 cKO
Ratio	2.99	0.48
	1.65	0.36
	2.54	0.55
	5.29	0.83
		0.31
AVERAGE	3.1175	0.506
STDEV	1.55167	0.204524
T.TEST	0.00681377

## Sheet: Fig 4k
Fig 4k: The cell ratio of ILC cells in WT and Sirt6 cKO mice.
ILC	WT	Sirt6 cKO
Ratio	0.22	0.37
	0.26	0.36
	0.29	0.51
	0.39	0.3
	0.35	0.35
		0.19
AVERAGE	0.302	0.346667
STDEV	0.0683374	0.104051
T.TEST	0.433344

## Sheet: Fig 4l
Fig 4l: The cell ratio of ILC2 cells in WT and Sirt6 cKO mice.
ILC2	WT	Sirt6 cKO
Ratio	50	60.7
	45.1	55.1
	51.3	56.5
	57.1	64.9
	59.1	65.9
		73.3
AVERAGE	52.52	62.7333
STDEV	5.63844	6.74735
T.TEST	0.0249458
