# Supplementary material for: Sirt6-mediated epigenetic modification of DNA accessibility is essential for Pou2f3-induced thymic tuft cell development
Source: Commun Biol. 2022 Jun 6;5:544. doi: 10.1038/s42003-022-03484-9 (PMC9170729; doi:10.1038/s42003-022-03484-9)
Supplement: Supplementary file 8 — Supplementary data 6 [file 42003_2022_3484_MOESM8_ESM.xlsx]

## Sheet: Fig 5c
Fig 5c: The proportion of mTEC clusters between WT and Sirt6 cKO mice in integrated scATAC-seq.
Cell number
	mTEC_I	mTEC_II	Late_Aire1	Late_Aire2	Late_Aire3	mTEC_IV
Sirt6 cKO	314	2429	511	500	10	150
WT	635	1634	752	272	556	501

## Sheet: Fig 5g
Fig 5g: The KLF3 motif accessibility of Late Aire 2 and tuft cells between WT and Sirt6 cKO mice.
KLF3 motif accessibility
Late Aire 2		Tuft
WT	Sirt6 cKO	WT	Sirt6 cKO
3.21043	2.40768	-0.0615012	-0.00722146
4.60363	1.46066	0.210434	0.262654
1.01983	1.83709	0.117577	0.190983
0.693186	2.15917	0.748076	0.279745
0.21607	0.663028	-0.672037	1.29439
3.93013	1.40458	1.13673	-0.328481
1.269	-0.55781	0.288829	0.964733
2.75743	1.88091	-0.076503	1.47148
-1.46828	0.444919	1.60248	-0.287315
2.47365	1.61798	-0.517389	0.290892
1.68274	1.28015	0.137745	0.419597
1.56761	1.18621	0.0383796	-0.280669
2.30267	2.57093	0.752672	-0.0636185
1.78075	0.638251	-0.603666	0.487639
2.26065	0.508635	0.779597	0.13671
3.68072	-0.429339	-0.0738405	1.13089
2.15226	2.72564	1.49486	2.04917
2.60785	0.392047	0.380403	0.622531
0.0548808	1.67162	1.40917	0.773628
0.613548	0.0558147	1.53442	0.954734
1.37924	2.01302	0.118494	0.791657
1.93915	0.329375	0.469613	-0.238691
1.17842	1.0398	-0.679701	0.636578
1.89247	2.56122	0.712245	-0.670995
2.41358	1.96577	-0.27108	0.908983
2.44845	1.24436	-0.905651	0.536028
1.5848	0.463403	-0.212596	-0.369133
4.67429	2.82517	-0.0246339	0.416782
1.38251	2.19791	0.793805	-0.0861873
0.264248	0.616829	0.424203	-0.143983
2.31864	2.3652	1.11621	0.0647692
0.433616	1.8951	0.109415	0.297744
2.12115	1.14766	0.761661	0.905593
2.07042	1.08904	-0.282087	0.922658
0.263381	2.7925	0.0176828	0.272404
4.52054	0.102997	1.02598	0.121153
1.97816	-0.0329984	1.14178	0.171987
1.90716	1.98635	0.715585	1.46139
0.823014	0.0650792	0.177412	1.14403
1.95342	-0.20255	0.79406	0.588418
-0.0598006	1.63482	2.51597	-0.126564
1.72195	-0.675666	-0.346779	0.611743
1.10448	0.528478	-0.246776	-0.381934
4.1598	2.34701	0.171997	0.720415
5.23987	0.853492	0.423094	0.112156
1.5288	-0.177434	1.65135	1.31118
2.48219	1.998	1.19659	0.111699
0.239681	1.7712	0.227807	-0.0592422
-0.22446	-0.5335	1.26732	1.64422
4.15876	0.656349	0.0782791	1.16509
0.95031	0.220136	0.885585	-0.786341
1.07515	0.290438	1.97662	0.194171
1.37606	0.821911	-0.647665	-0.338029
0.700815	0.768694	0.305932	0.477682
1.96936	0.431729	1.27419	1.31064
0.921715	1.25206	-0.215404	0.606598
0.720381	1.2824	1.47096	-0.167695
0.325961	0.599502	-0.195178	-0.187741
0.838042	2.60086	-0.237499	0.553754
1.20384	1.66707	-0.89633	0.0893441
4.20221	0.207531	-0.855874	1.22204
4.39472	-1.10138	-0.0824862	0.825309
0.702529	0.626544	0.364979	1.28251
-0.109633	2.0512	-0.247397	1.0747
5.7062	0.752585	0.0750596	1.03942
2.95296	3.04208	0.815209	0.686921
2.93139	2.36594	0.121095	0.256965
1.22087	1.53673	1.47985	1.48993
3.02751	1.13849	0.445402	1.52446
1.00603	1.64417	0.239233	0.602379
1.7551	0.367045	-0.314087	-0.156732
1.81565	1.27523	-0.392575	0.616008
1.33203	1.66811	0.723703	2.35261
0.91259	0.174606	-0.325472	0.577566
1.85299	-0.76674	-0.721025	0.223508
2.02861	0.767536	-0.0268453	1.51934
0.970805	2.22869	0.266743	2.89082
1.08387	0.853493	0.328021	0.546055
1.91094	0.495308	0.0117752	0.777799
1.54929	0.595973	1.1708	-0.225883
1.6314	2.14457	-0.252298	0.873171
0.0331533	2.32163	0.676328	0.161056
2.546	3.92447	1.33459	0.0128856
0.698482	1.0381	0.166712	0.334685
2.21736	1.2289	-2.36198	1.24765
0.677802	0.792285	-0.00766327	-0.290388
2.4702	0.522714	0.0619671	0.267315
0.960193	2.95592	2.39583	0.567165
-0.225549	-1.46667	1.22875	-0.0984406
-1.12073	0.81034	0.831863	1.60958
1.40425	0.513802	0.898718	-0.425274
-0.714367	1.03081	-0.00406084	0.288948
4.50931	1.702	0.682862	1.2065
3.87861	0.822224	0.514526	0.966553
1.63856	0.965163	0.532537	0.832292
2.31572	1.33563	0.0563627	2.00048
0.771673	1.76873	0.858371	0.568861
2.28814	0.215431	0.734348	0.0491866
1.33099	3.95271	1.1566	-0.0437993
2.03093	1.25219	0.650172	0.203658
-0.882537	1.86893	0.423256	0.320485
1.39232	2.40023	-0.656491	-0.0449404
0.871827	-0.257277	1.45493	-0.248464
2.69031	0.172993	0.659774	1.68567
2.31353	-0.171721	-0.469883	1.45921
2.37955	1.01614	-1.0282	1.27276
2.3736	0.142419	0.320242	1.88182
2.59484	0.655451	0.503529	0.659962
0.972087	1.75121	0.84158	1.37985
2.11525	-0.13179	-0.451989	2.12514
2.60013	-0.223661	-0.204269	2.01445
1.2892	1.70361	1.43458	0.99949
0.351467	0.997907	-0.0360751	-0.344816
3.74773	1.18616	2.16004	0.79039
0.519454	1.22188	0.479004	0.274701
0.846808	0.386988	0.765678	1.31714
0.52788	2.29102	1.69656	0.39548
1.43835	2.1808	-0.793385	-0.265047
0.315742	0.895711	0.777151	1.96907
-1.33465	1.30701	0.474216	1.19827
1.34692	1.20881	0.0548505	1.03323
3.04552	0.260148	-1.34157	1.90513
3.42843	0.406042	0.511637	0.46911
1.00132	1.80549	0.896558	-0.134053
0.201036	2.23551	2.69335	1.54599
0.412087	2.04664	0.667784	1.52668
0.58235	0.429759	-1.4347	0.714883
1.42239	2.42727	0.0872341	1.60487
5.25677	0.834448	0.294227	1.92366
1.97199	-0.13346	1.11997	-0.0883458
-1.29225	1.76709	-0.50989	0.849681
1.97333	3.10212	0.85414	-0.261514
0.86809	2.97739	0.923508	0.717711
3.95303	0.8019	0.532818	1.04652
0.338959	0.244227	1.1465	0.32043
2.07662	0.905874	1.42126	-1.07243
0.143312	0.979504	-1.06192	0.326255
1.15687	-0.409774	2.0941	-0.654093
2.28294	1.39584	0.0593289	-0.806141
4.44494	0.731457	0.158096	0.0255017
0.901047	0.493081	0.526673	0.956538
-0.319582	1.59426	0.521361	0.619065
1.99376	1.04916	0.197581	0.499037
1.20504	0.0462243	-0.594611	0.0613314
1.53477	0.812458	-1.16635	0.738267
2.892	1.80843	1.49363	-0.0762286
3.05052	1.56286	-0.372032	-0.550778
0.344427	1.06373	-0.247237	1.59116
-0.516621	-0.407896	0.885706	0.17593
0.555025	0.922809	-0.188326	-0.392306
1.95142	1.37784	1.99319
2.88264	0.0430967	0.394597
1.06266	1.72913	0.0856572
2.60274	0.56241	1.92838
4.13542	1.39035	0.536084
3.45845	1.81735	0.672064
1.24941	2.50984	0.387785
1.73211	1.63089	0.47476
0.863038	1.46446	-0.72587
3.12407	-0.982257	-0.930505
0.119875	2.29965	0.474799
1.27815	1.93225	3.16957
0.0591653	1.14477	0.463194
1.29331	1.52521	0.348188
1.08912	0.748614	0.737852
0.504601	0.440327	0.0701215
2.38739	-1.73175	0.0771463
1.92042	0.400211	0.791896
0.723515	1.8259	-0.32829
2.64939	0.299223	-0.344431
1.10713	1.17877	1.53998
2.11935	1.33674	-0.00677744
3.03385	0.804854	0.973882
0.589893	0.0181062	0.0341718
1.12476	1.2154	0.282463
1.11205	2.03592	-0.764866
1.27751	1.4294	-0.516104
3.01182	1.13689	1.87558
2.34648	2.62993	1.57246
3.77183	1.37328	1.26137
2.35767	0.800163	-0.473108
0.962215	2.13264	-0.105821
2.42315	1.94528	-0.091703
2.04138	2.10739	-0.399983
0.991203	2.3016	-1.10221
3.90044	1.07838	0.394624
1.98729	0.437166	0.00662752
-0.274319	1.71245	1.58275
2.6902	3.35132	1.59422
0.909429	-1.60472	1.37765
1.48755	2.06441	0.237077
0.825385	3.11579	0.310412
2.24735	2.66159	0.428502
-0.184007	2.07512	1.00345
0.744821	0.738064	1.20041
3.22186	3.4397	-0.953683
1.87466	0.0828179	1.22964
0.971339	0.840236	1.57641
4.59318	-0.0316722	-0.33653
1.66107	1.06967	0.0657582
1.5705	0.447531	0.416446
0.635751	2.72894	0.800372
3.2717	2.04139	-0.311845
-0.0627353	2.02338	0.229896
0.609255	-0.339863	0.586415
2.89283	0.449371	-0.371793
2.76475	2.56304	-0.692105
2.27004	0.466948	-0.505785
1.71933	0.26445	1.44856
0.807919	2.47026	0.925913
2.24708	1.24594	1.11389
1.37845	0.845582	-0.771485
0.128618	1.70556	0.237945
1.57253	-0.590712	-0.440176
2.67696	1.52687	-0.109811
0.649018	1.60118	-0.691608
1.70784	1.27435	0.0317592
0.848184	-0.260158	0.312793
1.54123	0.767656	-0.448883
3.88276	0.840361	-0.301188
-0.501128	1.00571	0.893407
3.51283	-0.574537	0.620373
0.131823	0.280915	0.330884
0.513002	0.128139	1.00956
-0.0490246	1.50557	0.579688
2.12925	-0.429346	-1.3865
1.73913	1.88161	1.25515
0.910617	0.423273	1.86814
1.25103	1.89043	1.58488
0.36653	-0.0501806	-1.70864
1.56606	0.0827006	0.618239
3.94973	0.773128	1.87814
0.973542	3.20952	0.0687463
2.68425	0.18385	0.00232278
3.35749	1.66518	0.572909
1.92035	1.01769	-0.132012
2.67365	0.174796	-0.163237
2.78386	0.840648	0.224804
1.8433	0.344816	0.0911737
2.20886	1.52248	1.44131
2.29468	1.10893	0.306287
1.034	2.52558	0.31048
1.17684	2.5085	0.533349
-0.172964	1.94753	1.43213
1.22834	1.07282	-0.150737
0.644621	2.12142	-0.796684
0.591739	0.502476	0.852025
1.511	1.35984	-0.501119
1.81635	1.87306	-0.330422
2.89732	0.122104	1.09475
0.976872	-1.2891	0.0906963
3.00763	0.285041	0.868499
1.9224	1.99528	1.36388
1.70464	1.45571	0.15436
1.72269	1.34343	1.92078
2.31383	1.96854	0.430819
1.49922	0.732049	0.989444
0.970501	2.70386	1.80531
0.698416	1.26947	0.841241
0.100376	2.3396	-0.143941
2.10031	1.46992	-0.338016
2.681	0.198144	0.25042
3.7273	1.0657	-0.533627
0.257542	0.706336	0.0351474
2.24471	1.33534	0.233925
4.16118	0.698844	-0.110171
1.03666	0.326298	-0.0570164
2.69945	1.08691	-0.199544
1.54536	0.254739	1.05861
0.707598	3.11243	1.16253
0.622092	2.81851	-0.909548
2.98956	0.924265	-0.202465
	0.291345	-0.81048
	2.24519	0.0249337
	0.344795	0.189298
	1.61042	0.260082
	1.05914	0.877493
	1.06533	-0.158517
	2.49868	1.96383
	-0.242294	0.560976
	0.0412406	0.108507
	1.31206	-0.492977
	2.0314	1.36418
	2.17849	1.3445
	0.354715	-0.833229
	2.4698	0.803407
	0.00653721	0.375863
	0.522254	0.609499
	-0.330376	-0.735479
	3.20088	-0.349262
	1.22426	1.09556
	2.45031	0.728285
	1.44287	1.52139
	0.718085	-0.289336
	0.758878	0.229073
	1.14394	1.11319
	0.125387	0.907877
	0.43714	0.828608
	1.02246	0.349042
	3.49105	-0.149912
	1.54341	0.159094
	0.460259	-0.300011
	0.035076	-0.707261
	2.74655	1.40816
	1.97518	0.659144
	2.11298	1.31005
	0.892355	0.0219956
	1.06401	0.956604
	0.0228676	-0.263669
	0.617162	-0.174383
	1.90017	1.18446
	1.98854	-0.0645175
	0.587965	-1.24441
	1.29489	0.242061
	1.19156	-0.1087
	4.09284	-0.205989
	2.45228	-0.284569
	0.138114	0.366187
	1.55362	-0.15223
	1.02199	0.09457
	1.48437	0.697681
	1.3619	0.313035
	2.25207	0.986548
	-1.16202	-0.241986
	1.65253	0.872108
	0.861169	0.00147592
	0.39404	-0.0634744
	1.88551	3.19218
	1.27409	-0.371566
	2.23043	1.42371
	1.20149	0.435353
	0.669454	1.84628
	-0.422212	-0.789579
	1.72203	0.386723
	2.04341	-0.186541
	1.91923	0.0121417
	1.78925	-0.979808
	1.28373	0.0927559
	-0.2902	0.237332
	0.909729	0.400512
	0.0588611	0.0200126
	2.58993	1.18751
	0.406232	-0.228788
	-0.170326	-0.434388
	-0.105119	1.08602
	0.13735	0.0875618
	0.888424	1.10834
	2.6689	-0.404602
	1.7079	-0.261261
	3.76209	0.770088
	-0.552996	1.0493
	2.31012	0.0277733
	2.35039	-0.593369
	1.07802	0.186173
	2.55219	0.944175
	0.387777	-0.951518
	0.0731643	-0.522488
	1.30099	0.0488354
	-0.813442	0.251519
	2.38269	-0.217575
	1.41509	-1.30888
	-0.239734	0.010913
	1.52276	-0.461792
	1.46072	0.0150506
	2.35936	1.32893
	0.708243	1.3952
	2.66201	1.14346
	2.03569	-0.14373
	0.287413	0.389042
	2.56126	0.828799
	2.01049	-0.91675
	1.44122	-0.260956
	-0.0890851	-0.00117772
	1.82538	-1.25923
	-0.146684	1.93468
	2.7962	1.21306
	1.6916	1.03109
	1.83395	0.0016488
	2.86975	0.145623
	2.47358	-0.547254
	1.88289	0.686656
	2.1885	-0.179588
	1.44331	1.26616
	3.56315	-1.15402
	1.1381	0.786259
	3.68353	1.92566
	1.35891	-0.0361148
	2.06062	0.19566
	2.77177	0.246373
	-0.126339	1.27799
	0.9214	-0.183962
	0.760365	0.247642
	0.568318	0.744529
	0.885891	0.956794
	1.91848	0.0642848
	0.675044	0.28159
	0.893567	-0.873276
	1.4118	0.334029
	1.59685	0.512197
	0.936438	0.993817
	2.11613	0.995018
	1.17663	0.460659
	1.54015	0.695146
	1.12185	-0.217189
	0.701794	0.0116119
	1.19395	-0.36274
	4.02192	-0.273694
	1.3702	0.617986
	0.0343061	0.398363
	0.212627	1.60585
	1.71725	1.12276
	1.99916	-0.00581071
	2.07178	-0.773453
	0.881856	1.04965
	2.18852	1.3026
	1.22367	0.311655
	1.13222	-0.184492
	1.59057	1.76899
	2.45869	0.235455
	2.34247	0.720704
	1.41591	1.04314
	0.972878	1.47307
	0.996119	-0.257984
	1.59874	-0.799607
	2.13265	1.27844
	0.534359	0.193206
	0.89411	0.643817
	1.48243	-0.557315
	1.73318	0.962023
	2.05189	0.455836
	0.761857	-1.61336
	0.251169	1.69323
	0.215825	0.184359
	1.26233	1.2643
	-0.542859	0.475966
	0.613588	0.679806
	0.760932	0.837711
	-0.476585	0.546188
	1.59733	-0.967968
	2.43009	0.708924
	2.00425	-0.446972
	0.126053	-0.282959
	0.546915	0.708614
	0.71296	0.0515013
	0.410655	0.348839
	1.80359	0.841128
	1.49887	0.651318
	1.81744	0.200055
	1.86072	-0.0744047
	1.47772	1.87012
	2.5884	0.684095
	0.668765	1.4703
	2.61522	0.0707683
	1.52791	0.737139
	0.077287	1.81499
	0.807171	-0.27712
	0.431929	-0.48181
	0.672962	-0.356659
	-0.557175	1.39581
	1.94751	0.388781
	2.22715	0.826657
	-0.487669	0.325544
	1.23351	-1.11568
	0.657784	0.23053
	0.599718	0.155809
	3.69178	0.705162
	1.83952	-0.0467553
	1.48989	-0.706178
	-0.16302	0.709904
	1.1049	-0.253082
	2.53322	0.233881
	1.41342	2.45114
	0.584193	-0.126107
	3.9761	0.576409
	2.74306	1.17206
	1.25672	0.442832
	-0.0773711	0.653165
	1.67733	-0.360108
	1.97393	0.80463
	0.987965	0.24903
	0.17916	1.35336
	-0.700392	0.0521297
	0.936455	1.76432
	-0.121147	0.0336063
	3.08096	-0.133627
	2.18972	-0.460923
	0.562454	-0.658358
	-0.408817	0.707451
	0.725237	-1.31633
	0.809156	0.50761
	1.70713	-0.414115
	0.609037	1.04382
	1.86153	-1.00218
	2.57139	0.712606
	0.0729533	1.25975
	-0.223828	1.72391
	0.444264	0.289095
	1.35478	0.923013
	2.24967	0.294009
	3.64202	1.38759
		0.127459

## Sheet: Fig 5h
Fig 5g: The POU2F3 motif accessibility of Late Aire 2 and tuft cells between WT and Sirt6 cKO mice.
POU2F3 motif accessibility
Late Aire 2		Tuft
WT	Sirt6 cKO	WT	Sirt6 cKO
1.54784	-0.0673656	6.11535	3.44202
0.177101	1.54356	7.59212	8.54267
-0.448334	-0.0713536	5.43641	8.29406
-0.783766	0.588124	7.88438	5.5782
-1.5572	-1.71083	0.853412	6.5879
-0.451625	0.704607	12.1401	6.71648
-1.13222	-2.51291	6.91423	6.77564
-1.29352	0.405311	12.2046	7.08367
-2.60982	0.929187	4.4652	9.8781
1.22655	-0.183667	5.15969	5.42378
-0.174194	0.187511	5.63386	4.65873
0.572645	-0.35138	3.30591	4.20663
-0.426458	1.16043	3.95653	4.49543
0.151558	-0.173946	1.33014	8.49956
0.120874	1.03669	6.81071	3.5932
4.03981	-0.175731	9.61676	5.9539
1.32156	2.25559	4.6503	6.67095
0.69072	-0.459325	2.88187	7.58702
-1.28579	-0.968588	8.50031	6.32627
-1.30602	-0.924681	4.42205	5.09311
-1.9218	-0.730368	6.39154	4.48453
-1.86736	0.726766	2.57609	4.40891
1.30478	0.88118	4.45445	8.76304
-1.82147	-0.0499355	3.19201	3.62387
1.11797	-1.14488	2.10864	6.49333
1.06357	-0.56434	2.70414	5.22001
-1.28847	-0.733664	1.78225	5.25993
1.27859	2.17944	3.19517	2.45875
-0.351052	2.26638	3.13582	6.27125
-0.173852	1.14233	6.99881	3.07841
-2.34762	1.34855	14.1616	4.68412
-1.45566	-0.712215	4.64337	4.60609
0.403722	0.688775	11.3902	4.52343
0.938052	-1.55211	13.2942	3.02084
-0.191249	0.487655	4.36797	3.69082
0.0930072	0.822569	9.12272	3.98115
0.615792	0.391314	8.1981	4.42424
-2.24655	-1.51107	5.53699	8.03813
-2.81901	-1.47296	5.04979	7.82245
0.157966	1.11985	9.08053	3.11728
-0.525126	0.0682041	5.40311	8.57162
-1.31778	-1.43549	0.844757	4.29444
0.193706	0.868628	11.1423	5.60361
-2.23461	-0.73444	4.61311	4.26337
1.65491	0.723611	11.4667	1.10297
-1.53298	-0.611679	9.65403	5.12165
-2.11896	0.00235637	7.05694	6.03525
-0.767848	-0.489173	17.0382	6.77133
-1.89491	-0.590917	12.2561	8.46221
1.98993	-0.658951	5.24507	8.57671
-0.772207	-0.64883	9.8414	3.51897
0.371128	-1.85356	11.7577	4.94669
-0.408312	0.773556	6.30742	5.74888
-0.223508	1.75687	9.72697	7.84825
-0.101201	-1.33496	7.96176	11.1126
-0.348113	-1.57744	7.32273	7.40618
0.404207	1.08972	12.8445	6.23984
-2.38952	-3.04721	10.2776	4.72578
1.07525	-0.991241	9.18067	6.05229
-1.27386	1.92469	3.28793	6.10746
1.41491	0.483181	6.68137	1.83098
2.2751	0.958169	8.93139	5.22299
-0.140627	-0.242159	6.90965	2.46681
-0.165355	1.065	6.43852	9.00155
1.58694	1.16263	8.61221	9.19718
1.30729	0.0934184	5.04793	8.46765
-0.0480775	1.27045	3.34589	3.81981
0.0925928	-0.289671	13.9836	4.4973
0.803368	-0.914468	12.0092	12.9265
-0.934556	0.26639	2.25734	8.42802
-3.18873	0.334845	12.2225	5.94418
4.72975	-0.179871	6.62747	3.69445
1.3516	1.6766	14.0434	12.0258
-4.09726	0.831907	13.1862	5.976
-2.08883	-2.88668	12.4956	7.95664
-0.983675	-2.82921	5.41037	5.32429
0.400121	0.36181	5.37595	6.29472
-3.03398	-0.479478	9.30705	4.08144
0.884359	2.05078	6.62426	2.61021
-0.251943	-0.0927783	6.75195	4.80442
0.268342	1.61192	9.82369	5.25561
-0.872408	1.64558	4.36978	4.85628
-0.240632	0.672384	6.47046	8.13655
-3.22714	0.293859	12.1903	5.49056
-0.962715	-0.0891873	4.39426	4.97902
-0.867865	-0.305234	6.06381	6.02583
0.0561731	-0.077507	4.94086	5.86775
-0.5808	2.30783	4.49921	3.00256
-0.212811	0.883409	8.26976	5.13447
-1.58774	-0.977149	15.4253	3.76762
-0.227249	-1.35946	7.80308	6.19725
-1.52759	0.558263	9.28929	5.17103
0.58481	0.348474	2.26362	5.34775
4.08394	-1.00849	2.0758	8.77859
-0.392737	0.732332	9.93054	9.44245
-0.701116	2.66593	6.18589	6.07064
-0.839972	-0.0820209	5.45317	4.55967
0.246231	1.27253	5.457	8.03874
-1.53672	0.192013	4.68258	3.44118
1.62382	2.3079	2.61205	2.2445
-1.45262	1.02402	4.86915	4.34432
1.85391	-1.16344	13.8266	7.41282
-0.763153	-1.33337	8.61838	7.70389
-1.65932	2.19774	9.54909	5.97336
-0.222123	0.916001	2.55479	5.85611
0.669842	-2.29672	3.7057	9.83398
-0.0792062	-0.874426	12.4227	5.7552
0.19982	1.78052	8.15564	4.9091
1.27157	1.33626	7.63946	7.19942
-1.35262	0.366244	5.62038	10.2458
-2.14178	-0.35696	5.3468	7.76958
0.541087	1.62161	13.1582	8.63156
-2.12556	1.72212	6.07841	2.59613
4.21848	0.0512204	12.3756	5.99968
1.22279	0.211239	7.293	9.04514
-0.597638	-0.691708	9.34572	5.10994
-1.10485	0.211213	11.062	3.72894
0.421637	0.924978	4.48877	7.22391
-0.947744	2.3806	2.655	8.29904
-2.33957	1.09403	10.1409	6.97993
1.5074	2.26333	8.63803	1.60151
0.666447	1.40328	6.90122	10.1859
2.82549	-2.37263	4.85637	4.31756
-0.832016	-0.325217	14.165	5.71825
0.520052	2.57617	5.59399	10.4676
-0.684907	0.988173	2.30615	6.33041
0.601398	-0.84499	0.849207	8.81438
0.347799	2.52583	7.59225	4.69237
0.764109	1.17628	2.5935	7.8186
-0.583278	-0.211071	4.55334	3.54085
-1.28558	1.53665	7.23343	7.0357
1.03678	-0.418305	3.15353	5.19133
-0.580229	0.713198	7.48197	3.36341
4.0911	-0.610003	2.91981	9.73081
-1.14733	0.360752	8.27942	6.0369
-0.855028	4.47679	3.42175	3.64199
-1.36166	0.307307	6.74866	5.24346
-2.06771	-0.517705	10.8937	4.31496
1.6888	-0.0879955	2.1387	3.87369
-1.26005	0.974676	10.7455	9.46833
-0.331607	0.784031	3.63794	6.21261
-1.05949	0.53203	6.44761	2.90903
-0.821507	-0.868312	10.5437	8.42736
-2.52189	-1.31318	2.82571	4.01036
-0.013669	1.10972	9.53924	3.41913
1.6116	-0.701886	7.59039	5.15798
2.71778	1.33733	12.408	5.77736
-1.00134	3.79112	9.7374	8.30559
-0.387306	-0.340463	4.40026	5.47666
-1.81915	0.331299	14.0349	6.53682
1.56971	1.34464	9.42788
-0.104076	0.489769	7.65447
1.39573	2.59446	5.82125
-1.37584	-1.56079	11.3407
0.82208	0.364323	8.21439
1.61655	1.67363	10.8997
-0.387869	1.55778	6.63551
-0.178321	-1.99014	1.75991
0.343056	-1.03153	8.02958
-1.01356	-3.36265	2.59242
2.10887	1.86228	3.49832
-1.6908	1.2962	11.1214
-4.21449	-0.651078	4.59456
1.61794	2.07712	5.83578
-1.07832	0.508543	6.81641
0.0998461	2.05028	9.34472
1.03788	-0.14083	3.40797
-0.244084	0.0769142	5.7884
-0.27911	0.573346	7.35045
-1.61339	-1.64842	11.0502
0.898685	-0.854925	8.06782
-0.383706	0.0115888	5.37504
1.04885	1.45625	3.48883
-2.43479	1.39823	3.99564
-0.210051	-0.788547	7.73062
-2.03465	3.00616	7.8136
-0.679499	-0.305559	13.6605
-3.75026	2.59802	5.79669
2.58172	-0.997266	4.42445
0.713586	0.731243	10.4179
0.19527	1.26932	9.6544
-1.42668	0.964026	13.0056
-1.4518	1.43031	7.03353
-0.746354	0.180651	3.45709
-1.7768	2.03282	4.52556
3.20924	0.556637	9.83224
-0.739598	1.49221	3.10041
-1.67886	1.07024	13.5356
0.24415	1.0079	13.1315
-1.66011	-4.49814	7.97404
-1.31994	0.369382	2.16505
-1.15447	-0.720525	4.34747
-0.0842224	0.268398	8.61206
-1.56822	1.90751	7.95099
0.383256	0.225721	9.299
1.18651	1.7295	2.76489
0.10542	-0.727854	7.86868
-0.779684	-2.05204	11.4622
0.35593	-0.323082	4.67585
0.112967	-0.99245	3.2457
-1.71243	0.666816	4.89714
-1.87006	0.986068	10.3453
0.678887	2.60954	10.2984
-1.2468	-0.141226	6.5187
-0.704948	0.277537	8.8495
-0.891093	-0.761126	5.4676
-0.820805	0.78391	8.25108
-0.962568	-0.0296781	2.54822
0.559656	0.624719	5.40901
-1.05724	1.32718	8.46152
-2.17215	0.340651	5.48882
0.937607	0.650801	5.75337
-0.253103	2.59058	5.85083
-3.97433	-0.781177	5.03305
1.81676	0.194955	5.63116
0.0274189	0.535082	4.54625
1.26942	-0.681659	3.26054
-1.58481	-0.123277	7.80901
-0.754441	1.5912	5.8882
1.48305	-0.889333	7.93687
1.07887	-0.285204	6.56524
1.65149	-3.66724	4.77482
-1.13011	-0.0308705	3.34524
-0.717104	0.616004	5.25392
-0.768618	1.18363	3.43855
0.385949	0.418076	8.58218
-1.21923	1.79885	4.37347
-1.01961	-1.59349	8.4181
-1.15744	1.62425	8.0396
-0.379097	-0.224989	5.31898
-0.305901	-1.71822	14.039
3.35354	-1.46766	11.1664
-1.17241	1.80417	7.18745
4.08039	-0.68661	11.2562
-1.91028	2.39737	11.3038
0.459564	-0.176224	5.23564
2.70313	-1.09278	7.50105
-0.15491	1.05079	7.95655
0.517433	-1.40919	6.66897
-0.12317	0.755944	3.654
0.954429	1.7228	3.56029
-1.6798	-0.53849	15.8432
0.8958	-0.103479	8.00837
0.739169	2.93401	9.33213
-2.75717	0.476353	3.47613
-1.14624	2.23968	6.06851
0.401168	-1.42227	12.6696
0.497778	0.682872	3.7029
1.03747	-0.822264	5.53496
-0.848386	-0.638423	3.27079
-0.952491	-1.26331	14.3384
-1.32817	-1.13146	11.2528
0.314468	-0.0360564	8.74947
-0.742843	0.421804	8.93864
-0.602662	0.406156	9.03689
0.748659	-0.670957	4.93628
-1.94285	-1.04685	10.1543
-0.616044	2.50243	13.1997
-0.296794	1.1286	6.3492
-1.04118	0.671032	16.9025
1.30116	0.270297	6.30076
1.06434	0.0888024	8.87335
0.634269	-0.100894	4.10577
-1.35111	0.767042	5.47848
-0.426986	4.76186	1.96252
0.463082	0.238712	3.03352
-0.339682	-2.1706	4.29238
3.8539	0.312283	7.73662
-0.0840297	-0.430918	10.0377
-2.17243	1.95921	4.34376
0.247031	1.26821	4.38527
0.75041	-1.36395	10.0853
	-0.473706	7.98339
	0.560398	2.31392
	-0.192702	7.8421
	3.43722	8.37338
	-0.152875	12.1799
	-0.186382	10.2086
	0.274391	10.2035
	-0.169189	13.2079
	-1.58735	8.09147
	-0.260041	8.65219
	3.39599	3.33132
	0.908268	7.52605
	-0.573171	4.78925
	-0.939773	10.7105
	-1.16026	10.0564
	0.210748	7.2723
	1.40425	2.44723
	1.15312	4.00386
	1.09738	6.03992
	0.503251	10.8489
	1.17724	13.0826
	-0.598187	6.77306
	0.521386	9.16385
	0.237376	4.07808
	1.29453	3.02822
	-0.41553	11.2379
	0.178305	3.53414
	-0.230483	7.63217
	-0.178949	6.90173
	0.140872	10.5774
	0.248948	9.76306
	2.90538	10.1578
	0.401212	3.1106
	0.958261	4.61521
	1.88496	5.60947
	-1.04581	11.5155
	-0.875684	3.46081
	-0.792162	5.83678
	0.82707	5.22434
	-0.922689	8.84198
	0.482897	10.7786
	0.185214	9.71975
	-0.0910304	5.16157
	0.154429	4.17058
	1.45528	7.13471
	0.796951	6.41133
	-2.45534	10.3911
	1.81371	10.1766
	7.09493	2.81363
	-0.19233	8.98807
	1.45062	7.8731
	-0.0510531	10.7848
	1.13418	8.55223
	1.63501	13.7987
	3.66485	5.35226
	1.93049	9.57006
	1.4565	4.10438
	1.27462	7.49742
	2.33124	5.76702
	-0.262852	9.68317
	-0.711768	4.9338
	1.44609	4.29126
	0.958233	7.24444
	2.12123	12.2289
	0.899054	12.4088
	1.98097	5.66532
	-0.395996	13.763
	-1.62718	4.08314
	-0.555389	2.26674
	2.29916	7.79781
	1.07783	5.15639
	-1.121	4.11921
	0.59554	3.46201
	-0.673427	9.8112
	-0.458635	9.62821
	0.429403	10.2781
	-0.257745	4.47977
	-1.1257	7.67009
	-3.20713	5.19487
	1.83851	7.44331
	-0.336142	13.1791
	-0.329169	2.08342
	2.9071	1.87968
	0.780076	5.57478
	-0.652523	6.22577
	-0.190049	6.45925
	-1.69339	11.7925
	1.74026	4.95925
	1.21927	3.98994
	-0.515021	11.8627
	-0.568451	5.73926
	-1.56978	10.7637
	0.206168	5.27183
	-1.85114	7.78072
	0.0471889	8.41936
	-0.0715488	7.71759
	-1.55562	3.5612
	-0.222021	7.74447
	2.36944	5.44447
	-1.18977	7.0606
	-0.984374	11.6825
	-1.00909	1.90284
	1.64441	9.88572
	1.91824	7.63987
	1.95111	8.69644
	1.09305	5.07762
	2.04653	5.37088
	1.85226	16.3686
	1.06173	10.9594
	0.916027	6.61735
	0.157224	6.0301
	1.60333	3.35775
	-1.12443	8.22158
	0.99859	10.0289
	-0.806377	7.2478
	1.71509	4.76614
	0.823868	5.54659
	-0.820583	14.7121
	0.500884	6.68295
	0.0437746	5.96727
	0.331125	7.33925
	0.438492	10.1446
	-0.543782	9.89087
	0.0945267	0.274618
	0.210335	3.35095
	0.834643	6.87403
	-0.558134	6.54687
	0.0261751	4.38202
	0.398179	10.9559
	-0.444507	5.58031
	0.657768	4.50799
	-1.5849	4.42902
	2.6524	9.18047
	-0.28207	7.81608
	1.36817	5.22971
	-0.791304	12.4497
	-1.09385	1.22716
	-0.390137	12.8777
	1.01517	14.8198
	0.0669332	3.95316
	-1.02987	5.84028
	0.249735	6.56149
	1.60798	11.4622
	-1.17117	10.0434
	-1.06738	3.93943
	0.00217032	10.0856
	1.32886	10.4659
	1.93892	11.2814
	-2.29863	7.84309
	1.24218	3.90553
	-2.26154	2.46999
	-0.715575	4.51833
	2.03307	2.07932
	1.52425	4.95339
	0.591475	8.60706
	-2.14941	7.80173
	0.34234	9.00422
	0.0725823	8.70454
	1.50167	1.10284
	-0.976895	2.77206
	-1.15606	7.02114
	1.86194	13.7706
	-2.46764	7.68561
	-0.076789	7.69868
	0.291971	8.26201
	-2.20685	12.4852
	1.63142	7.24808
	1.42213	1.81274
	1.49762	11.6616
	-0.752206	5.3166
	0.0298754	8.49046
	1.36807	10.8129
	2.00375	4.43416
	1.97053	3.28542
	-0.318674	7.98334
	1.17037	6.31764
	-0.861398	7.64629
	0.208064	13.5845
	1.53134	9.36901
	-1.0152	5.95442
	-0.716639	4.20317
	-2.5608	8.19859
	2.92446	6.39232
	1.08964	8.59101
	0.389491	7.46254
	-0.892048	5.19897
	-1.11241	9.33604
	1.95614	13.5867
	-0.671206	6.90626
	-1.27427	7.12357
	1.70223	5.42045
	-1.83113	4.06074
	-0.337668	3.04908
	1.28699	12.8583
	2.10662	6.86389
	3.98142	6.83814
	-1.12292	11.1398
	-1.75851	6.22413
	0.215533	4.00882
	-0.119873	6.29845
	-1.93584	5.80568
	4.60262	7.90261
	0.72031	6.35088
	-2.14164	6.87983
	-1.61529	7.60638
	0.791223	2.38209
	-0.0693745	7.99647
	0.925202	7.64735
	-0.711844	10.1651
	-0.392942	10.9842
	2.2772	11.9908
	-0.388522	5.3306
	2.12591	4.0695
	1.05822	9.07787
	1.07704	5.70249
	0.604856	7.66742
	-1.30554	4.06344
	-1.00523	7.0781
	-0.187294	2.25943
	-0.233273	2.13709
	-1.49447	2.26047
	2.10201	4.98029
	1.05565	9.95736
	1.92285	9.61901
	0.015819	5.22072
	1.13652	4.6125
	0.713612	7.02732
	2.14116	11.4853
		6.3856
