# Supplementary material for: Sirt6-mediated epigenetic modification of DNA accessibility is essential for Pou2f3-induced thymic tuft cell development
Source: Commun Biol. 2022 Jun 6;5:544. doi: 10.1038/s42003-022-03484-9 (PMC9170729; doi:10.1038/s42003-022-03484-9)
Supplement: Supplementary file 9 — Supplementary data 7 [file 42003_2022_3484_MOESM9_ESM.xlsx]

## Sheet: Fig 6b
Fig 6b: Gene set module scores of Hdac family, sirtuin family and lysine acetyltransferase family of mTEC populations in WT and Sirt6 cKO scATAC-seq.
Hdac family gene set module score												Sirtuin family gene set module score												lysine acetyltransferase gene set module score
WT						Sirt6 Cko						WT						Sirt6 Cko						WT						Sirt6 Cko
mTEC_I	mTEC_II	Late_Aire1	Late_Aire2	Late_Aire3	mTEC_IV	mTEC_I	mTEC_II	Late_Aire1	Late_Aire2	Late_Aire3	mTEC_IV	mTEC_I	mTEC_II	Late_Aire1	Late_Aire2	Late_Aire3	mTEC_IV	mTEC_I	mTEC_II	Late_Aire1	Late_Aire2	Late_Aire3	mTEC_IV	mTEC_I	mTEC_II	Late_Aire1	Late_Aire2	Late_Aire3	mTEC_IV	mTEC_I	mTEC_II	Late_Aire1	Late_Aire2	Late_Aire3	mTEC_IV
-0.0912634	-0.4332	-0.00814142	0.170417	0.0778807	0.232308	-0.130964	-0.121617	0.189979	0.211551	-0.321339	-0.0704161	-0.00932985	0.0404033	-0.191308	0.0899482	-0.587045	0.675094	-0.301535	-0.392379	0.494493	0.113591	1.21343	-0.198606	-0.149005	0.392445	-0.075048	0.328127	-0.189302	0.384272	-0.153887	-0.374065	-0.132226	0.033804	0.212023	-0.200868
0.0293359	-0.427035	-0.23645	0.463593	0.0661366	-0.158368	-0.608373	0.400496	0.0390234	-0.035686	0.355651	0.0383958	-0.659061	0.124034	-0.291712	-0.288694	-0.231325	-0.166043	-0.22785	0.565758	-0.0562567	-0.084105	0.000302372	0.198769	0.209154	-0.12393	-0.175969	-0.257631	0.285245	-0.192276	-0.25271	-0.16173	-0.0558294	0.163053	-0.194449	0.0215773
0.0882685	-0.0454741	-0.0969953	-0.119943	0.103118	0.283213	-0.545798	-0.0527764	0.365745	0.0167047	0.00960116	-0.410824	-0.20963	0.210271	-0.0673317	-0.0529847	-0.427873	0.31618	-0.126943	0.679415	-0.376799	-0.313885	0.253187	0.396592	0.402802	0.133303	0.105579	-0.169452	-0.0592779	0.126947	-0.0355488	-0.039293	-0.0622201	0.0697313	0.0255396	-0.0819353
0.126968	-0.1129	0.351486	0.31491	0.182598	0.311553	0.0869054	0.024661	-0.0592021	-0.273029	0.0920445	0.00863059	0.205232	-0.222703	-0.104844	-0.401331	0.0445718	0.127919	0.812844	0.235868	-0.0714847	0.13706	0.302591	0.0350802	0.134927	0.145394	0.187476	0.0281177	-0.183322	0.268343	0.289067	-0.0218953	-0.119153	-0.184519	-0.390662	-0.221958
-0.0551056	-0.189558	0.412657	0.235955	-0.526363	0.474923	0.520615	-0.0183186	0.334091	0.302355	-0.238484	-0.294068	0.597507	0.0487409	0.0992961	0.0324744	0.148647	-0.629966	-0.482549	0.366903	-0.308775	0.359033	-0.00503118	0.211899	0.134495	-0.335805	0.20082	-0.00256768	0.360244	-0.0947769	-0.252471	0.025749	-0.142378	0.295768	0.0287555	0.13502
-0.142778	-0.195753	0.0307135	-0.00330597	0.0553654	0.231952	-0.276754	0.170195	-0.0846457	-0.000822979	0.253346	-0.337947	0.502063	-0.211653	-0.113813	-0.115437	-0.111869	-0.271834	-0.105885	-0.351073	-0.12552	-0.14586	0.0332768	0.0570014	-0.076397	-0.207243	0.0165576	0.158715	-0.240089	-0.21523	-0.367851	-0.105975	0.206657	-0.054042	-0.253224	-0.298639
-0.00907388	0.110649	-0.193243	0.12179	0.284806	0.52966	-0.106807	0.0883716	0.0593043	0.41001	0.691029	0.0192141	-0.0792299	-0.267455	-0.146602	-0.471956	-0.200385	0.0253239	-0.0337167	0.120323	-0.148449	0.323688	-0.168636	0.731045	0.460835	0.238486	0.00555293	0.302343	0.0818785	-0.220523	0.0905647	-0.00802308	-0.0376543	0.11129	-0.307735	0.128846
-0.139179	-0.158188	0.124945	-0.0231515	0.25913	0.150492	-0.397281	0.0764123	-0.143358	0.184176	-0.619347	-0.0802265	-0.160982	0.092253	-0.217992	0.138954	0.282977	0.320601	-0.188124	0.283616	-0.153386	0.266434	-0.212645	-0.00647589	-0.3144	0.124253	-0.388665	0.123515	-0.293157	0.116923	-0.10138	-0.0552848	0.0890498	0.34372	-0.0463829	-0.145813
0.17447	0.0579746	-0.438193	-0.263426	0.534161	0.736688	0.0531224	-0.0594226	-0.0657163	-0.246655	-0.292145	0.251841	0.0324141	0.0753222	0.656708	0.117477	0.171301	-0.114396	-0.073572	0.567215	-0.387214	-0.00347946	-0.29316	0.0871198	-0.0700484	0.167453	0.306338	0.161609	-0.0823198	-0.132476	0.250997	0.0726167	0.18842	0.173492	0.0266545	-0.11103
-0.0792078	0.348168	0.24935	0.315776	-0.247908	-0.174484	0.308216	0.408746	-0.184106	0.506085	-0.255389	-0.363198	-0.34403	0.177746	-0.170489	0.0825086	-0.150936	0.613802	-0.237566	-0.11518	0.489909	-0.60959	-0.163112	-0.578735	0.348788	-0.0490365	0.168693	-0.0202355	-0.201962	-0.0100015	0.348896	0.19172	-0.238191	-0.11348	-0.198628	-0.177447
0.263759	-0.0680818	0.321228	-0.0227476	0.164325	0.552057	-0.279032	-0.434634	-0.153885	0.338743		-0.432275	-0.131652	0.511942	0.516281	-0.101686	-0.330739	0.257357	-0.0360813	-0.0556021	-0.268453	-0.159112		-0.0209522	0.0924217	0.176457	0.218914	0.154274	-0.127197	0.0459144	-0.243767	-0.0138993	-0.33052	-0.154813		0.022197
-0.217164	0.077418	-0.0686352	-0.0162172	-0.0588033	-0.371092	-0.298363	-0.0564358	0.492952	-0.0835007		-0.156747	-0.084789	-0.155491	-0.0786859	0.345478	-0.322229	0.321005	-0.25708	-0.0812011	0.0493802	0.375206		-0.328276	0.490887	-0.0952639	0.129153	-0.0947664	-0.0862218	0.0145842	0.252133	-0.0010028	0.486555	-0.320015		0.73644
0.0579962	-0.184991	0.213152	0.0957335	-0.0267512	0.159718	0.269641	-0.0674364	-0.000683887	-0.21726		-0.385279	-0.169158	-0.372274	-0.40564	-0.0414317	-0.270725	-0.259736	-0.0264862	-0.0647416	-0.0988516	-0.354362		-0.319352	0.207589	-0.355805	-0.138796	-0.0585397	-0.00843967	-0.0973964	0.341194	0.0612516	0.206704	0.121128		-0.0899663
-0.245635	-0.019617	0.130895	-0.141011	0.0537113	0.0223293	-0.406355	-0.109038	0.257856	0.19049		0.180743	-0.108796	0.159418	0.523318	0.160701	-0.308056	0.16625	0.0131292	0.587088	-0.0384133	-0.253061		0.523306	-0.262895	0.175402	-0.177286	-0.0608814	-0.154269	0.053839	0.185052	-0.255632	0.0079944	0.358478		0.101806
-0.378104	0.374076	-0.0144805	-0.163154	-0.0248944	0.537009	0.274956	0.00474976	-0.0335602	0.483062		-0.123731	0.10144	0.314	-0.038476	0.338518	-0.651108	0.202239	0.261125	-0.0549099	0.188858	-0.189465		0.0452132	0.100479	-0.116169	-0.0756472	-0.0822933	-0.0889317	0.170975	-0.0303695	0.238477	-0.0235771	0.103991		0.0316958
0.23512	0.00372567	-0.208268	-0.0856404	-0.297932	0.00288988	-0.225238	0.208827	0.140964	0.246508		0.15929	0.02325	0.427352	-0.111126	0.384389	0.944741	0.0973716	0.172901	0.080445	0.342673	0.205567		0.473827	-0.0697916	-0.0997154	0.110026	-0.0272212	0.0761338	0.322272	0.0992662	-0.14514	-0.0749167	0.0757717		0.171153
-0.0794836	-0.0910679	-0.0460196	0.213009	0.244773	0.447767	-0.173767	-0.15928	0.0333467	0.251242		0.226992	-0.460262	-0.13158	0	0.0894012	-0.360551	-0.0181063	-0.289913	0.0892889	-0.0521597	-0.419659		-0.35198	0.0812993	-0.304046	-0.239079	-0.313681	0.0713687	-0.0582984	0.155544	0.122809	-0.0115786	0.57844		-0.256458
0.0326048	0.219362	0.0774945	0.0105352	-0.299346	0.403984	0.314915	0.347407	0.0407344	-0.375299		0.110109	0.450988	-0.172088	-0.568043	-0.378165	0.204489	-0.0686125	-0.402802	-0.223302	0.243945	0.0369602		0.638064	-0.0972058	0.314509	-0.194433	-0.315484	-0.0792399	-0.00694609	-0.136914	-0.113908	-0.019719	-0.198949		-0.127002
-0.0683024	-0.0191101	-0.154836	0.559196	-0.214344	-0.0179612	-0.875353	-0.304885	-0.284391	0.225673		-0.277873	0.448381	-0.676052	-0.574595	-0.0840712	0.233037	0.0640628	-0.0788717	0.0329052	-0.628202	-0.0907257		-0.201135	0.246624	0.237137	0.220932	0.0282677	-0.117388	0.0387561	-0.00881602	-0.118052	0.0906193	0.550644		0.109496
0.445474	0.10151	0.254198	-0.237433	-0.0488773	-0.23187	-0.306618	0.0241589	-0.0483672	-0.0964929		0.269489	-0.554522	-0.277416	-0.197872	-0.221551	0.135676	-0.00790236	-0.211088	0.461904	-0.533132	0.0828674		-0.188124	0.030751	0.0572836	0.287333	-0.045363	-0.126478	-0.228228	0.189668	0.0736053	0.173186	0.786907		0.0834867
-0.350679	0.300995	0.0526107	0.205856	-0.0433359	0.247128	-0.147906	-0.0455171	0.111193	0.296678		-0.464047	-0.170253	0.00653291	-0.327441	-0.169104	0.286522	-0.080583	-0.0136424	-0.0654306	-0.197737	0.123405		-0.0866384	-0.161735	0.0802562	-0.114947	-0.126798	0.0959865	-0.11272	0.0702179	-0.0445453	0.0915759	-0.0109889		-0.228921
0.0804576	-0.0996676	0.02712	0.0560372	0.412265	0.137696	-0.633777	-0.0934792	-0.364626	0.505267		-0.103207	-0.0606899	-0.535728	-0.285068	-0.528653	0.129725	0.759045	0.379958	-0.364371	0.566638	-0.452759		0.0727131	-0.269865	-0.133733	0.116535	0.29459	0.0571927	-0.415436	0.0608162	0.135477	0.00116021	-0.0435301		-0.158032
-0.182446	0.193717	0.104357	0.568214	-0.221081	0.361373	-0.101529	0.0795431	0.40281	0.355222		0.116823	-0.0437583	-0.26271	-0.480101	0.540601	0.078833	0.234118	-0.214233	-0.222663	-0.0957506	0.0379342		0.114288	-0.123064	-0.017164	-0.33632	0.0964312	-0.252355	0.00565718	0.165155	-0.0702702	-0.228807	-0.0329128		-0.0331609
0.743913	0.245211	0.459985	0.537344	0.682429	0.295164	0.0289254	-0.0362367	-0.241612	-0.131022		-0.168571	-0.419831	0.0144578	-0.268137	-0.449062	-0.361598	0.0591444	-0.364384	0.021081	0.675621	-0.299941		0.106844	0.277745	-0.137071	-0.261493	0.205708	-0.532695	-0.0377416	0.341644	0.0842318	-0.189873	0.217276		-0.1489
0.140372	0.18533	0.364732	0.34222	0.0100999	-0.462106	0.257137	-0.0199687	-0.153366	0.132676		0.106421	-0.250879	0.298345	-0.104495	0.582525	0.283164	0.743598	0.431829	-0.739421	0.0637431	-0.25718		-0.503017	-0.316937	0.354609	0.00386495	0.119599	0.084755	-0.482524	0.0642372	0.164538	0.00346859	-0.0880241		-0.391765
0.676971	0.540731	0.326173	0.238191	0.241722	-0.0789426	-0.181709	-0.384097	-0.0132645	-0.438361		0.0393966	-0.390415	0.0536087	-0.502651	-0.436458	0.48	-0.62036	0.0225829	0.175653	0.744628	0.184642		0.523047	0.0391986	-0.154547	0.102382	-0.208957	0.176573	-0.314095	0.235444	0.0722236	0.0878783	0.122549		-0.377707
-0.287342	-0.466252	-0.381558	-0.0462561	-0.544647	-0.36408	-0.249003	0.270158	0.0134297	-0.281577		0.130486	-0.554757	0.295794	-0.442726	0.297253	0.323565	-0.10335	-0.417032	-0.417283	0.32307	0.323019		-0.103931	-0.196811	0.0981863	-0.300807	-0.079208	-0.0522245	-0.229807	0.107608	0.0306539	0.00172144	0.0840014		-0.0176377
0.188373	-0.259495	0.222483	0.300425	0.0292081	0.271309	-0.0727508	-0.252813	-0.28073	0.52843		-0.260724	0.0211444	-0.226945	0.234637	-0.148142	0.392951	-0.0144972	0.0357556	-0.377536	-0.564331	0.305483		0.374175	-0.301675	-0.0829144	0.0821938	0.0152992	-0.288955	0.0515987	0.13857	0.170805	0.486727	0.0963044		0.314568
0.18159	-0.202004	-0.173758	-0.0418232	0.24821	0.0177071	-0.357155	0.151321	0.149452	0.422661		0.242477	-0.605974	-0.0506821	-0.114195	-0.355775	-0.0183278	-0.228576	0.0292266	0.283029	0.149603	0.0512741		-0.363334	-0.354577	-0.0198032	0.695875	-0.379065	0.140776	-0.281417	-0.29098	-0.0793158	-0.107445	-0.0490499		0.195408
-0.241658	-0.449444	-0.400652	0.485605	-0.0156918	0.0973923	-0.561252	-0.0238809	0.12833	0.382131		0.696578	-0.155277	-0.0736737	0.184347	-0.43252	-0.165402	0.032928	-0.221093	0.423944	-0.205946	-0.00846134		-0.185655	-0.323305	-0.250456	-0.166611	-0.0154855	0.464853	0.170078	0.353008	0.033138	-0.291656	-0.4061		0.155267
0.072325	0.176522	0.37541	-0.150399	0.326019	-0.333102	-0.361557	-0.00828729	0.213037	0.606941		0.218002	-0.252913	0.411683	-0.0107412	0.2293	0.0554925	-0.0440681	-0.248842	0.187713	-0.34336	0.177188		0	0.544177	0.230321	0.27362	0.0600287	0.141002	0.174952	-0.0721081	0.484403	-0.122059	-0.0948031		-0.356087
-0.226517	0.014273	-0.0124206	0.402552	0.183383	0.0317772	-0.156597	-0.196553	-0.00201651	-0.148855		-0.321911	0.583312	-0.197759	-0.746959	-0.223172	-0.358009	0.406996	-0.166129	0.0187183	0.360371	-0.183304		0.0777212	0.299224	-0.260964	0.166182	-0.201848	-0.254817	-0.115493	-0.179565	0.238472	-0.0509321	-0.0621489		-0.0741377
-0.292124	0.249415	0.131215	-0.23922	0.0611638	-0.0101843	-0.591618	-0.166141	0.0813787	0.225429		-0.203935	-0.311025	-0.0511948	-0.175099	-0.00680826	-0.23261	-0.247053	0.071423	-0.0626449	-0.00444252	-0.150176		-0.577329	-0.00244496	-0.218703	-0.240218	-0.15553	-0.0345454	-0.133012	0.127998	0.00191078	-0.0450938	0.163408		0.0932646
0.256887	-0.0931825	0.163604	0.068525	0.346064	0.160784	-0.302861	0.0371615	-0.158406	0.00967533		-0.138713	-0.246921	-0.103468	-0.0652665	-0.115872	-0.244981	0.305228	0.277726	0.137293	0.379833	0.53226		0.195494	0.157137	-0.0489271	0.0453873	-0.236042	-0.0581772	0.0270783	-0.262255	0.122364	0.501596	0.242139		0.329852
-0.50516	0.489083	0.123781	0.396902	-0.251434	-0.237359	-0.16737	-0.387963	-0.414002	0.0274942		-0.230507	-0.0306499	0.0831833	-0.0592916	0.0833085	0.00613955	0.218353	-0.0864766	-0.365475	-0.676804	-0.000458032		-0.0958566	-0.209748	0.334418	0.0739937	-0.143018	-0.282206	-0.314261	0.19627	-0.407343	0.084401	0.440109		0.20701
-0.176609	-0.188778	0.322526	-0.215622	0.437404	0.252832	0.4717	-0.169227	0.611081	-0.169895		0.153175	0.0513247	0.806377	-0.229285	0.0622752	-0.0887352	-0.136359	0.0905208	-0.225578	-0.167748	0.421871		-0.107668	-0.091671	-0.0896588	-0.246957	-0.442357	0.0304551	0.111428	0.288492	-0.121079	0.143043	0.105394		-0.353272
-0.0928089	-0.441056	0.0824003	0.11864	0.196177	0.0825878	0.0531598	-0.263793	0.0532629	0.100786		-0.295929	-0.119734	-0.153447	-0.141332	0.150724	0.359884	0.199368	-0.232073	-0.370755	0.00538202	-0.00085329		0.184274	0.378298	-0.0811379	0.284819	-0.00412711	0.163421	0.154583	-0.342357	-0.0595697	0.485865	-0.120701		-0.0531684
-0.172311	-0.0660872	-0.28265	-0.0782691	0.0785879	-0.207874	0.329283	-0.122698	-0.451348	-0.313929		0.0841317	-0.0067258	-0.238873	-0.199508	-0.00469973	0.0571752	0.890383	-0.0738385	-0.076235	0.507167	0.543742		0.171106	0.0527647	0.0768497	0.0888935	0.379597	-0.226147	0.0632551	0.0822355	-0.23479	0.348651	0.107249		-0.0764749
-0.0478074	-0.37564	0.378054	-0.171479	0.263667	0.495763	-0.122204	0.107938	0.268467	0.0518688		-0.374398	0.193175	0.26231	-0.176574	-0.189588	-0.038604	-0.173883	0.122873	-0.664761	-0.0872811	0.629073		-0.175907	0.019934	0.0671672	-0.137339	0.0697714	-0.0397967	0.131206	-0.13833	-0.147784	0.0816276	0.249086		0.326882
-0.153439	-0.485615	0.117139	0.0453036	0.16857	0.157497	-0.21116	-0.0114268	-0.436338	-0.286791		0.179808	0.0258773	-0.160746	0.300684	-0.228246	-0.207686	-0.171469	-0.0834605	-0.348763	0.257379	-0.189564		0.179943	0.101027	-0.116057	0.0893885	-0.0330421	0.176827	-0.0967642	-0.378324	-0.0995913	0.262142	-0.341011		0.257555
-0.0953424	0.322846	0.10102	0.520415	0.0348139	0.228974	0.151486	0.0402508	-0.114096	0.00839948		0.631127	-0.434645	-0.33486	-0.251542	-0.170166	0.448355	0.0834069	-0.135312	-0.30093	-0.0356381	0.166231		-0.197725	-0.433479	-0.1741	0.145325	-0.153955	-0.0868774	0.11692	-0.174633	-0.00209657	-0.0495808	-0.108921		0.0746319
-0.0459521	-0.133531	0.00336912	0.119854	-0.195895	0.221102	0.151353	0.125476	-0.201076	-0.190734		0.250477	-0.229164	0.41212	0.00196618	0.144218	-0.0778818	-0.155129	-0.513063	-0.33645	-0.354031	0.0278752		0.0290489	0.501924	0.139168	0.143984	0.734274	0.0602903	-0.350604	0.285666	0.419263	-0.375375	0.100579		-0.458739
0.638941	-0.152979	0.0830171	0.137552	-0.351834	0.261037	0.0426975	0.46645	0.247436	0.140883		-0.250667	0.122157	-0.251866	-0.0766126	-0.319417	0.56764	0.14423	-0.162169	0.30597	0.0485754	-0.354711		-0.283124	0.216884	0.296127	0.163006	0.185559	-0.26065	-0.106085	0.0512251	-0.189113	0.00682124	0.069745		0.267561
0.26131	0.271907	0.0809023	-0.226205	-0.217214	0.182117	0.766441	-0.194641	0.052094	-0.271862		-0.459365	-0.42009	0.197693	0.715872	0.543942	-0.287052	0.699407	0.118206	-0.310446	0.47729	0.090818		0.147377	0.150103	-0.235906	-0.0399344	-0.0389362	0.160271	0.0153819	-0.31553	-0.112133	0.778972	-0.226186		0.338185
0.0932952	-0.120874	-0.212608	-0.00936577	0.0498325	0.193817	-0.0799736	0.457142	0.040628	-0.181736		-0.0867451	0.289471	-0.0506627	0.0525875	-0.126108	0.497513	0.173746	0.0766494	-0.115252	-0.170193	-0.105662		0.0663558	-0.262332	-0.481883	-0.185005	-0.155851	0.108305	0.279832	0.25912	-0.354535	-0.0916786	0.252896		0.031984
-0.354924	-0.117369	0.077884	0.347362	-0.107567	0.44394	-0.166025	0.296937	-0.0507392	0.0475317		0.0271725	0.505215	-0.184312	0.455023	0.517365	0.29696	0.176918	0.0247156	-0.146285	-0.0400062	0.339317		-0.239477	-0.131428	-0.281546	-0.167294	0.0736941	0.305043	0.0737356	0.114505	-0.0444172	0.289356	0.0341714		0.0459364
-0.231216	0.112307	0.0985739	0.335293	0.282063	-0.133713	0.157861	-0.0646621	0.249297	-0.1424		0.474166	-0.0140371	0.119796	-0.301203	-0.26126	0.00542088	0.484263	-0.015749	-0.0999049	-0.247142	0.0468099		0.191866	-0.0445222	-0.122973	0.178143	0.113023	0.177466	0.18383	-0.330188	-0.362681	-0.107217	0.0446988		0.0996111
-0.304806	0.61887	0.208294	0.0282459	0.0325695	-0.237815	-0.225393	0.296486	-0.0958031	0.315319		0.099639	0.0921518	-0.314144	0.252107	0.322173	-0.304504	-0.105137	-0.0114878	0.09177	0.442324	0.332431		0.0368334	-0.361717	0.138878	-0.200027	-0.470147	-0.355947	-0.200605	0.245976	0.525146	0.302854	0.131561		-0.0871535
-0.28929	0.123842	0.286968	-0.00360191	0.29569	0.168574	-0.286273	-0.0821222	0.277585	-0.0992816		0.282612	-0.189059	-0.0526884	-0.0946922	-0.0487446	-0.336666	-0.0236058	0.584617	0.100372	0.355524	0.430402		-0.125946	0.00110626	0.100355	0.210171	0.265227	-0.0515911	0.0962682	0.316987	0.252583	0.00197135	-0.315923		-0.127523
0.0223207	0.646332	-0.190896	0.1152	0.367381	0.296932	-0.378005	0.663338	-0.259311	0.379003		-0.0853629	0.414745	-0.14934	-0.348581	0.30638	0.53815	0.125218	-0.0876519	0.212857	0.433249	0.120199		0.219785	-0.0476427	-0.161182	-0.147422	-0.222456	0.363045	-0.176863	-0.381788	-0.272011	0.225898	0.201202		0.465314
-0.165932	-0.27859	0.196543	0.416368	0.125531	0.0135839	-0.3309	-0.356938	-0.0414598	0.27155		0.181699	-0.122373	-0.374658	-0.567744	0.913969	-0.246389	-0.513718	-0.222932	0.204101	-0.101959	0.0692269		0.30281	0.399853	-0.126444	-0.321765	-0.30792	-0.30649	0.0504557	-0.194588	-0.0998002	0.0435943	0.502313		0.437577
-0.253171	-0.0513278	0.190967	0.322437	-0.241994	0.245622	0.657351	0.00763916	-0.565758	0.114216		0.299327	0.764097	0.315609	0.0336327	0.572878	0.411178	0.491664	0.262568	0.802029	0.0486507	0.531426		-0.441905	-0.174404	-0.0248947	-0.0604176	-0.190839	0.0409114	-0.255189	0.158053	-0.252808	-0.550019	-0.00823771		-0.327916
0.288624	-0.163175	-0.0845928	0.621185	-0.196185	-0.24193	-0.0398512	-0.0178863	-0.362389	0.0793438		0.388536	0.445189	-0.297017	-0.100715	-0.075696	-0.181576	0.0193922	-0.506381	-0.152746	0.632395	0.442527		-0.357093	0.154226	-0.130075	-0.0597634	0.278533	-0.303643	-0.398567	-0.160023	-0.38469	-0.0773791	-0.196594		0.270773
0.00298631	-0.487513	-0.474796	0.326862	0.148164	0.519869	-0.0813805	0.128795	0.192583	0.30282		-0.0565807	1.05373	-0.23679	-0.01422	0	0.28738	0.161934	-0.226926	0.0783978	-0.531175	-0.247572		-0.468938	-0.159156	-0.277239	0.0380184	-0.310839	-0.0874586	-0.0321377	0.440816	0.17334	-0.463672	0.0885875		0.312937
-0.336475	0.010409	0.0223027	0.787806	0.0170902	-0.0520868	-0.212321	-0.136799	-0.269267	0.432416		-0.0307517	-0.38671	0.0759565	0.0352348	-0.23227	0.163693	0.102024	-0.0828954	0.126285	0.492029	0.0672794		-0.0256875	-0.0957162	0.685365	0.0900538	-0.1383	-0.292591	-0.17007	0.0735649	-0.081308	-0.285955	0.420948		-0.0180391
-0.375705	0.31577	0.539219	0.116785	0.361592	-0.0225259	-0.392271	-0.0999203	0.181457	-0.288583		-0.331339	-0.0193633	0.21204	-0.093537	0.223724	0.435054	-0.580374	-0.0194159	0.042898	-0.0418459	0.267753		-0.20256	0.0908524	0.242209	-0.0923983	-0.0741961	-0.11773	0.271935	0.570002	0.122972	-0.018759	0.423378		-0.373286
-0.200887	-0.126013	0.158158	0.158808	0.461115	-0.215866	0.0785637	-0.0110329	-0.0537933	0.319603		0.142245	0.0361066	0.642545	-0.236562	0.292049	-0.362607	-0.183279	0.117949	-0.282569	0.134364	-0.200861		0.255197	0.044019	0.0686454	-0.164201	-0.0178042	-0.0126965	-0.456785	0.300755	-0.25764	-0.214612	-0.0850992		0.200103
0.164748	0.119177	-0.0756679	0.130548	-0.100194	0.262878	-0.0734836	0.0804592	0.21264	-0.0833762		0.0443123	-0.304656	0.0631366	-0.28134	0.0351263	-0.13553	-0.0734093	0.551755	-0.0840016	-0.194112	0.237908		-0.00258089	-0.377879	0.0355417	-0.179296	0.0184769	-0.153868	0.0209483	0.372437	0.315144	-0.153528	-0.212869		-0.0804186
-0.148657	-0.120039	-0.252471	0.271238	-0.0727852	-0.095238	-0.201736	-0.107628	-0.168438	-0.331991		-0.160514	0.0238391	-0.396398	-0.0998028	0.364846	0.230569	-0.193203	-0.14824	0.209362	-0.272013	0.149604		-0.172066	0.00502486	-0.488921	-0.230613	-0.110855	-0.194736	0.153289	-0.147285	0.15576	0.0974241	0.222749		0.0285781
0.0506341	0.246098	0.112854	0.0783778	0.0574234	0.327024	0.0221777	0.0043894	0.158247	0.285268		0.437766	-0.312545	-0.200373	-0.230099	-0.566602	0.45791	0.0659175	0.317471	-0.0476605	-0.133492	-0.0984995		-0.434035	-0.0869697	0.176338	-0.111162	0.00638043	-0.174017	0.261236	-0.0617913	0.416858	-0.0359001	0.306949		-0.31465
-0.122982	0.119329	0.611164	0.207558	0.254471	0.412347	0.29904	-0.0437099	0.00945954	-0.0107818		-0.186181	-0.28	0.0372735	-0.0426824	-0.315616	0.563732	0.533644	0.0594611	0.125492	0.175468	-0.321861		0.23113	-0.111363	0.144915	0.101137	0.204494	-0.419064	0.419529	0.0480568	-0.283194	-0.433839	-0.149151		-0.204907
-0.125002	0.112031	0.0936678	0.027305	0.440865	-0.302867	-0.390437	0.13183	-0.0836441	0.193289		-0.0970439	-0.244737	-0.0404737	0.206492	-0.35124	-0.256295	-0.3793	-0.550207	-0.327862	-0.65242	0.188175		-0.0503609	-0.159863	0.145495	-0.187115	0.0573252	-0.0304792	0.0309143	0.48745	0.179942	-0.000984168	-0.267763		0.445333
-0.333201	-0.232692	-0.346756	0.225758	-0.442139	0.52545	-0.352427	0.0986595	0.208344	0.591673		0.1573	-0.164653	0.0524865	-0.370712	-0.573256	0.209126	-0.187335	-0.134954	-0.211786	-0.621109	0.952595		0.109964	0.108603	0.0674439	-0.0881744	0.408417	0.0298758	0.244579	0.257344	0.417462	-0.0676587	0.209494		0.259423
0.472524	0.302517	-0.0563068	0.252903	-0.333032	-0.0132114	0.336634	0.174863	0.279539	-0.175235		-0.102864	0.285534	-0.131065	0.0728165	0.00113225	-0.10884	0.553065	-0.31784	-0.659313	0.19084	-0.225739		-0.429885	0.184855	-0.0248533	0.135504	0.204092	0.380596	-0.166943	-0.0796206	0.00906796	0.206743	-0.118135		-0.00577399
0.266943	0.2508	0.315979	0.0522749	0.263562	-0.201824	0.0776793	-0.182571	0.1357	0.408252		-0.0497034	0.526209	-0.0504192	-0.00885232	0.14526	0.142758	-0.0453496	0.170481	-0.519829	-0.220821	0.0927868		0.0329643	-0.233127	-0.107976	0.205604	-0.165861	0.078307	-0.060627	0.226594	-0.228818	0.0973129	-0.241732		-0.233733
0.602683	-0.135368	0.436879	0.197947	-0.12282	0.590575	-0.0999873	0.0538979	-0.00648066	-0.276052		0.409554	-0.488761	0.226589	-0.203105	0.0902959	0.101606	-0.282784	-0.149908	0.125584	0.16483	-0.213287		-0.163354	0.132012	-0.222948	0.537246	0.040167	0.165673	-0.268208	0.134629	0.11657	-0.0625898	0.0680148		0.0603945
-0.295931	-0.0424512	-0.486044	0.0582866	0.332905	0.0788363	-0.0255558	0.200534	0.128293	0.180343		-0.219494	0.391581	0.0724644	0.0084666	-0.352728	0.0633565	0.0047486	-0.431108	-0.329098	0.0896642	0.608733		0.0646254	-0.0144409	0.099068	0.463086	0.285214	-0.012023	0.10322	0.395694	-0.0248433	-0.430648	-0.132644		-0.157654
0.619844	0.272487	-0.155712	-0.222992	-0.0491539	0.0150507	-0.407191	-0.200368	0.0382622	0.354472		0.209281	-0.0519384	-0.0637103	-0.0338731	0.922753	-0.0763249	0.451949	-0.207367	0.0848566	0.271194	0.126461		-0.253774	-0.254562	0.144394	0.119721	0.531698	-0.374952	0.0696161	-0.212461	-0.257489	-0.0515446	0.0865912		0.424299
0.258444	0.164017	-0.477888	0.188864	0.281413	-0.310181	0.202235	0.255082	0.0502968	0.24448		0.151738	0.142392	-0.726759	-0.305328	-0.095229	0.00015178	0.160852	0.292946	0.307655	-0.443722	-0.153497		0.46447	-0.237778	-0.267784	0.0619607	-0.373336	0.297757	-0.0326319	-0.193114	-0.0617052	-0.397523	-0.279652		-0.0856649
0.099701	-0.337446	-0.212207	0.204571	0.119519	-0.130957	-0.251406	-0.206995	-0.0123835	-0.432915		0.278262	-0.353291	0.345379	-0.204028	-0.136281	-0.200187	-0.149743	-0.465753	0.0239466	0.0222347	0.0816195		-0.240908	-0.0538465	0.178188	-0.0250887	0.0423552	-0.349054	0.112712	-0.115102	0.265316	0.111609	0.267406		-0.215994
-0.151899	0.017763	0.12316	-0.132313	-0.0342041	0.565869	-0.152679	-0.195277	0.30372	-0.0894213		-0.370266	-0.362235	0.322572	-0.222304	-0.238871	-0.00100232	-0.0598358	-0.221779	0	-0.210723	-0.425929		-0.282014	0.0787525	-0.286252	-0.054945	-0.0298647	-0.30766	0.126247	-0.176163	-0.0819102	0.145895	0.293508		-0.270607
-0.319766	0.338923	-0.0763585	0.150015	0.0532699	-0.243155	0.335887	-0.222548	-0.261802	-0.157472		-0.03042	-0.601192	-0.276187	-0.477798	-0.3128	-0.353425	0.399983	-0.323397	-0.0727187	0.24382	0.340385		-0.238923	0.19902	0.0533391	0.0244968	0.1593	-0.268932	-0.244226	0.157963	0.11327	0.500665	0.026232		0.262255
-0.0696233	0.0101248	-0.373944	-0.320129	-0.0339609	0.173721	0.215096	-0.360241	-0.282581	0.205513		0.00945804	0.238081	-0.247615	0.34566	0.241694	-0.463853	-0.0690174	-0.233871	0.345925	0.286737	0.140437		0.103243	0.0384395	0.0539722	-0.0996428	0.110737	-0.110589	-0.0768338	-0.101476	-0.195019	-0.0618877	-0.144914		-0.0566177
-0.256521	0.216503	-0.355326	-0.040795	-0.400221	0.299961	-0.281268	-0.0935289	0.0237685	0.147727		-0.0283929	0.225181	-0.262188	0.00851326	0.462626	0.10373	0.0414799	-0.0145557	-0.0919799	0.0401391	0.0927046		-0.553357	-0.172718	0.111915	0.112814	0.119707	-0.0816128	-0.136467	-0.0403896	-0.26936	0.026859	-0.0673667		-0.165082
-0.122504	0.122189	0.00379678	-0.0965252	-0.00096658	0.496174	0.293521	-0.00406447	-0.200653	0.0194725		0.61884	-0.247722	0.294551	-0.0815069	0.35654	0.386212	-0.00908956	-0.0354837	1.47135	-0.230109	0.0101214		-0.25705	-0.015602	0.183647	-0.0898674	-0.502386	0.0864327	0.0495574	0.0638386	-0.431214	-0.332652	0.25606		0.131648
-0.332976	-0.0171254	0.204441	-0.168446	0.402415	-0.168593	-0.148905	0.192353	0.621882	0.074587		-0.218695	0.194489	0.177893	0.165611	-0.108181	0.0790558	-0.16985	0.225115	-0.0508676	-0.0799657	0.557889		0.278856	0.140168	0.333756	-0.032537	-0.304572	0.124458	-0.101839	0.295125	0.0577448	0.100223	0.0723645		0.278444
0.571624	0.178963	0.352953	-0.0652132	0.0501192	0.247402	0.137794	0.128591	0.124286	0.309491		-0.00997424	-0.385336	0.940473	-0.237952	-0.139416	-0.451753	-0.377748	-0.0998948	-0.422789	-0.169911	-0.118246		-0.137856	-0.173585	-0.205853	0.129006	0.0268249	-0.0864908	0.309021	-0.164362	0.704873	0.0108237	-0.247008		0.390727
-0.214756	-0.168964	0.354368	-0.16266	0.218093	0.200554	0.325616	-0.102544	0.0208058	0.0222523		0.57794	-0.239397	0.112427	0.378832	0.00508863	0.0375135	0.124019	0.665707	-0.208877	0.541568	0.452586		-0.30575	0.318927	-0.175895	0.248654	0.103106	-0.0756491	-0.0401226	0.194775	0.155798	-0.0272186	0.218149		-0.209097
-0.0182072	-0.0299496	0.294611	0.12613	0.11827	-0.210449	-0.0312241	-0.344043	-0.0490384	0.0162926		0.247088	0.258355	0.0947872	-0.239163	0.352313	0.0550719	-0.383552	0.0709939	0.201003	-0.110888	0.110927		-0.0623182	-0.0124058	-0.100312	-0.089485	-0.1309	0.0854228	-0.141059	-0.268269	0.0962639	-0.203509	0.0447265		-0.230961
-0.0222486	0.135685	-0.264841	0.111126	-0.0176526	0.057382	0.158481	0.0326546	-0.0145396	-0.0584699		-0.0401522	0.386332	0.228529	-0.271511	-0.0729587	-0.051324	-0.208271	0.211415	-0.158545	0.14072	-0.129899		0.317057	0.0300972	-0.0981671	-0.0977266	0.00606587	0.0688627	0.236707	0.30784	0.44727	0.0501741	-0.084619		0.342995
0.232771	0.373901	0.00691215	0.0919404	0.120418	0.161066	0.127603	0.147622	-0.0987363	0.312514		0.317466	0.73174	-0.219858	-0.192598	0.391486	0.180604	-0.233831	-0.0726997	0.113272	-0.373581	0.190858		0.134771	0.104683	0.305692	0.0559559	0.179387	-0.104597	-0.309896	0.0766612	0.273859	0.0234467	-0.173723		-0.0163292
0.030984	0.413906	-0.150367	0.608684	-0.0537608	-0.0453949	-0.125984	0.129799	-0.14549	0.109195		0.0509369	-0.527353	-0.497733	-0.503031	0.937104	-0.236892	-0.478747	-0.435629	-0.213773	0.577672	-0.181265		0.264154	-0.0472744	-0.132772	0.137646	0.014093	-0.104278	0.0635652	-0.162679	-0.191499	0.213423	0.187814		-0.33604
-0.0578123	-0.31704	0.0769363	-0.348708	-0.139018	0.160972	0.127937	0.356079	0.143025	-0.132191		0.256269	-0.134809	-0.424952	0.0487286	-0.459618	-0.432093	0.0641974	-0.224277	0.0673319	-0.350622	0.269482		-0.000272052	-0.342669	-0.346613	-0.0278398	-0.147785	-0.126098	0.451976	0.367364	0.266389	-0.0557197	0.244487		0.244511
-0.119403	-0.564466	-0.0495622	-0.00927873	0.14977	0.28656	0.24676	-0.325941	-0.402002	-0.328145		-0.00950219	-0.0796645	0.211383	0.447012	0.0156192	-0.405949	0.0739392	-0.290865	0.16889	-0.311227	-0.383992		-0.215672	-0.0786487	-0.0725215	0.0581796	0.315577	0.186742	-0.0715561	-0.0698442	0.47646	0.0258282	-0.315099		0.406461
-0.174929	0.14837	0.240414	0.00956024	0.124818	-0.206297	0.144095	-0.507829	0.309708	-0.00485089		-0.14681	-0.296673	0.607516	-0.166362	-0.0208489	-0.288319	-0.0807805	0.118972	-0.041666	0.36682	0.132139		-0.0574717	-0.287509	0.0117878	0.306767	0.0972713	-0.148922	0.233478	-0.116615	-0.33943	0.220349	0.110625		0.0208971
0.187019	0.0187153	-0.126583	0.281773	0.229894	0.0424645	0.186987	-0.235148	0.105704	-0.339844		0.0308682	0.102281	-0.0366751	-0.21946	-0.200817	0.542174	0.0608271	-0.201127	-0.142239	0.0547516	0.18117		-0.30681	0.218923	-0.0991579	0.169737	0.321661	-0.23922	0.103065	0.103379	-0.32695	0.149617	-0.00718775		-0.318243
-0.307643	-0.249885	0.162349	-0.635994	0.228686	-0.0770266	0.0526487	-0.292511	-0.221889	0.0916938		-0.109452	-0.0469865	0.642389	0.331886	0.122175	-0.430395	-0.00299895	-0.0367901	-0.355464	-0.463648	-0.319015		-0.381113	0.303201	-0.300331	-0.312842	0.273684	-0.122223	0.108628	0.38253	-0.415226	0.176413	0.0571656		-0.139586
-0.436888	0.455041	-0.169598	0.382906	0.414583	0.194508	0.280141	-0.440581	0.301969	0.192348		-0.140548	-0.275515	-0.0165714	0.481196	0.282499	-0.053674	0.5578	-0.397406	-0.25419	0.0942421	-0.319231		-0.181555	0.0135546	0.10909	-0.177502	-0.0951799	0.00546595	0.127896	-0.0151748	0.281985	0.118801	-0.0674242		-0.0440566
-0.109297	0.155844	-0.313937	0.149527	0.497016	-0.342211	-0.222185	-0.0314593	0.285418	0.490823		0.0635482	-0.0106307	-0.387048	-0.00485319	-0.191772	0.833246	-0.00932133	0.568692	-0.445546	-0.209767	-0.0822906		-0.146455	-0.0333678	0.157407	0.115123	-0.196968	-0.253198	-0.102522	-0.539732	0.240511	0.100543	0.437786		-0.267844
0.11158	0.265745	0.243817	-0.151836	-0.179387	0.12852	-0.286238	0.285236	-0.137022	0.140819		-0.178676	0.0708403	-0.108663	-0.373706	-0.03472	0.692825	-0.290823	-0.114982	-0.644574	-0.182602	0.195932		0.0612495	0.0945486	0.061701	-0.106675	-0.180565	-0.296196	0.126331	-0.433159	0.0566761	-0.326101	0.227114		0.461336
0.143233	-0.0700223	-0.0594094	0.158131	0.0824337	-0.306971	-0.0796075	0.216087	0.212195	0.0600621		0.14714	0.145841	-0.302449	0.00343035	-0.180047	-0.190744	-0.238303	0.412421	0.442238	0.492892	0.0759984		0.117269	0.0516175	-0.162245	0.0984769	-0.0910775	0.306829	-0.0600716	0.300939	-0.423077	-0.0789249	-0.301465		0.48143
0.177264	-0.068618	-0.0683357	0.00627502	0.188684	0.0842169	0.173889	0.00908084	-0.0640979	0.132518		0.297887	-0.0657485	1.34241	0.0556665	0.372593	0.0323222	0.359694	-0.207402	0.499049	0.082271	-0.272314		0.0570624	-0.129749	0.286796	-0.248012	0.31883	-0.185267	0.190561	0.356752	-0.362327	0.138226	-0.201231		-0.428327
0.0508137	0.00853388	0.0684541	-0.0128598	0.0787239	-0.198874	-0.207102	-0.186994	0.0931985	0.372465		0.105807	0.3332	0.00504511	0.0495826	-0.248732	0.0757735	-0.0834431	-0.0814078	-0.417802	0.06604	-0.483511		-0.194214	0.20482	0.00298402	-0.572732	0.23741	-0.186381	0.0365011	-0.165108	-0.219143	0.489937	0.237079		-0.00592614
-0.308277	-0.235603	0.0794887	-0.0871399	0.706152	0.197707	0.0770148	-0.407922	0.0711038	-0.180309		-0.245287	-0.053317	0.461876	0.106747	-0.159435	-0.188529	-0.138685	0.378812	0.0857078	0.160965	0.31606		0.0674944	-0.107904	-0.199296	-0.0680817	-0.227482	-0.236093	0.199267	0.0848609	-0.125006	0.110517	0.117092		-0.0659151
-0.448485	0.445426	0.108351	0.0368146	0.269981	0.118618	0.0445984	-0.360496	-0.0782881	0.0775529		-0.138746	-0.115985	0.143715	-0.307882	-0.520204	-0.248263	0.203873	-0.124729	-0.402672	0.0385306	-0.0129977		-0.068709	0.115509	0.084296	0.24348	-0.501648	-0.327901	-0.0533651	0.208646	-0.268145	0.282602	-0.246881		-0.106305
-0.200307	0.150383	-0.342643	-0.188909	-0.48991	-0.307577	-0.0497473	-0.0452773	-0.116	0.17692		0.263466	0.59429	0.338742	0.0108585	0.00872748	0.0944691	-0.11147	-0.175863	-0.00670365	0.165987	0.0249345		0.263774	-0.0135105	0.0914105	-0.0642052	-0.150245	0.502165	-0.0954316	0.0449183	-0.0374618	0.173853	0.0195868		-0.027646
0.166194	-0.200056	0.331584	0.0915164	-0.0214416	-0.0199637	0.042684	0.0426745	-0.0303504	0.184907		-0.583477	0.00955199	0.0601892	0.251745	-0.250717	-0.225663	0.409445	-0.257162	0.264783	0.0594217	-0.159703		-0.177398	0.150329	0.277618	-0.280078	-0.17981	0.0495654	0.202403	0.287308	-0.219672	-0.125593	-0.175638		0.0089448
0.324514	0.00479839	-0.15988	-0.386448	-0.126233	0.247864	-0.0936948	0.0883376	-0.0879123	0.191215		-0.0694113	-0.117447	0.0721626	-0.0485093	-0.197516	0.408158	-0.380596	0.0788958	0.481733	-0.138976	-0.125923		-0.198167	0.180598	-0.123194	0.182456	0.207128	0.0198657	0.0364999	0.154631	-0.21029	-0.123193	-0.390754		0.451943
-0.366406	-0.291434	-0.291341	-0.370998	0.13181	0.0208188	0.0474154	-0.339746	0.305544	0.603934		0.377817	-0.0137186	-0.0630287	0.103068	0.270486	-0.166479	0.0378086	0.16007	0.235983	-0.178185	-0.331326		-0.090515	-0.350552	0.258633	-0.00562787	0.0527834	-0.105634	0.204158	0.0069948	-0.178298	0.0853214	0.0343657		-0.215299
0.454754	-0.0953443	0.00815315	-0.0215449	-0.285426	0.423911	0.144935	-0.0383124	-0.289631	0.138012		-0.0271417	0.226449	-0.0115277	0.67663	0.0754968	0.528825	-0.00720942	0.00281908	0.210588	-0.160505	-0.0201736		-0.201899	0.0480319	-0.274269	0.249424	-0.148042	-0.0204096	-0.461472	-0.0522178	0.35233	0.443578	0.23564		-0.107641
0.192256	-0.0897666	-0.0843412	0.185932	0.00199586	0.180143	0.113568	0.379625	-0.220389	-0.507418		0.464368	-0.118997	-0.207051	0.722382	-0.433458	-0.434626	0.114982	-0.457774	-0.022746	-0.378547	0.187846		-0.436446	-0.154759	0.122501	0.302252	0.08955	-0.153563	0.0255895	-0.185373	-0.0305551	-0.0169975	-0.024073		-0.128544
-0.401434	0.338288	0.288698	-0.156042	0.226059	-0.10646	-0.0174581	-0.00577688	-0.270729	-0.459234		0.0981733	0.0100464	-0.224867	-0.0100841	-0.0348811	-0.0166248	-0.296986	-0.356598	-0.386844	0.174085	-0.368183		-0.196948	-0.053305	-0.280127	-0.0325084	-0.208439	-0.467255	-0.12188	-0.153738	-0.13583	0.141979	0.225955		0.110795
0.180198	-0.525033	0.272011	0.806167	-0.306499	0.406342	-0.215415	0.344083	-0.350629	-0.303838		0.120874	-0.232692	-0.149529	-0.249045	0.362628	-0.143179	0.621911	0.0254199	-0.141395	-0.455507	-0.291749		0.152296	-0.0858389	0.0371835	-0.0257673	0.152819	-0.198838	0.270837	0.0230585	-0.0499307	0.178678	0.64488		-0.108143
0.157193	-0.277416	0.00602845	0.22475	-0.28213	-0.0561609	0.0888999	-0.275332	-0.399218	0.0735005		-0.240663	0.182091	-0.241084	-0.0797956	0.613718	-0.186792	-0.236545	-0.214255	0.72627	-0.435194	-0.0414475		-0.310115	-0.0124479	-0.0241859	-0.145164	-0.191099	-0.0515508	-0.0739506	0.567347	0.021369	-0.184177	-0.374198		0.0567594
-0.638481	0.115864	-0.120797	-0.17407	0.280831	-0.153749	-0.0926676	-0.139548	0.563082	-0.227136		0.226413	-0.796893	0.140027	-0.313707	-0.267258	0.156907	0.16178	-0.762113	-0.262324	0.507183	-0.209663		-0.0870253	-0.286306	-0.120672	-0.163855	-0.0165094	0.145526	0.239891	0.352752	0.0368232	-0.0807624	-0.140347		0.205919
-0.0165586	0.191583	0.105282	-0.333479	-0.231359	0.405198	0.375013	-0.000564537	0.58291	0.272356		0.122321	0.144258	-0.141941	0.474416	-0.156056	0.388913	0.738666	-0.0680857	0.257308	0.0305688	0.0264426		-0.163774	0.0127767	0.0180069	-0.00860878	-0.0885788	0.215112	-0.202654	-0.0958734	-0.133073	0.179536	0.164688		-0.217095
-0.104589	-0.0358701	-0.0748668	-0.020432	0.220354	0.00622974	-0.337298	0.133755	-0.573375	0.287044		0.248652	0.661496	0.372193	-0.0236913	0.464752	0.566143	-0.189348	-0.562216	0.383371	0.365677	0.404309		-0.419991	-0.22088	0.049188	-0.100904	-0.0799421	-0.0577761	0.360194	0.486963	-0.0214443	0.495882	0.627369		-0.210999
0.0381454	-0.493789	0.195438	0.371368	0.0842456	-0.015273	0.145977	0.707458	-0.165347	0.0505619		-0.0714311	-0.337736	-0.207443	0.160651	-0.224956	-0.542717	-0.475276	0.0342305	0.221791	0.113851	0.0623509		-0.100667	-0.0879924	0.173401	0.680878	0.581555	0.0317247	-0.222047	0.58493	0.0639912	-0.155531	0.25333		-0.145081
-0.0668275	-0.368481	-0.0726068	0.426673	-0.275382	0.135482	-0.50194	0.261353	1.05511	-0.0905538		-0.0424474	-0.0564813	0.30362	-0.282256	0.418823	0.0738969	-0.27655	0.0872345	0.0813553	0.198502	0.0581229		-0.398622	-0.0878673	-0.295712	0.0877226	-0.0652272	0.340492	-0.0357436	0.191404	-0.00750638	-0.247319	-0.248552		0.131938
-0.138139	0.0363442	0.0324437	-0.0231703	-0.0582501	-0.225724	0.00152785	-0.08825	0.53391	-0.121051		0.466811	0.651437	0.226341	0.118442	0.206696	0.5668	0.298209	-0.0875202	-0.248028	-0.292228	-0.405757		-0.0910615	-0.0172219	-0.252964	0.121897	0.078697	0.176994	-0.230627	0.37261	0.00378081	0.0726293	-0.265596		-0.0479466
-0.30733	0.00480677	-0.0261041	0.376539	0.0797468	0.0247773	0.00750464	0.276474	0.516394	-0.130547		0.192943	0.2942	-0.170951	0.192306	0.0408687	0.189472	-0.229823	-0.199978	-0.300595	-0.363315	-0.612954		-0.299091	-0.328996	-0.115265	0.277343	-0.198979	0.112744	0.0233866	-0.42929	-0.299706	0.00351666	-0.477575		0.136775
-0.157518	-0.0470287	0.132667	0.409063	0.0338234	-0.0963094	0.104293	-0.201777	-0.375532	-0.223148		0.108927	-0.0433607	-0.120051	0.666434	0.319727	0.181109	-0.104253	-0.335424	0.341867	-0.318578	0.159748		-0.348348	-0.146421	-0.123146	-0.073789	0.133406	0.399836	0.206586	0.227534	-0.272932	-0.294376	0.0290134		0.165667
-0.228504	0.343496	-0.0463073	-0.45928	0.0164359	-0.36405	-0.250952	0.107108	-0.0538046	0.175848		0.49708	-0.144266	0.353874	-0.0121781	0.674003	0.296772	0.0491713	-0.207398	0.219621	-0.163711	0.221436		0.286421	-0.132109	-0.0807977	-0.165802	-0.0192412	-0.00417318	-0.2241	0.0549312	0.0228712	0.503353	-0.218901		0.0845138
-0.313136	0.188644	0.267275	0.0323038	0.144857	0.0664806	-0.42504	-0.284988	-0.0132331	-0.13233		0.257434	0.02864	0.199892	0.0065319	-0.415718	0.0254315	0.0525465	-0.189921	-0.340051	0.220273	-0.249276		-0.241537	-0.347369	0.126977	0.0510349	-0.353729	0.102663	0.0134132	-0.0845442	-0.0671285	0.0679117	-0.0917935		0.025049
-0.230637	-0.100151	-0.326439	0.109853	-0.225815	0.245145	0.0130014	-0.333	0.611943	-0.00944116		-0.162805	-0.267287	0.0204255	-0.126785	-0.344309	-0.23751	-0.0739078	-0.210217	-0.201278	-0.137829	-0.134547		-0.207807	-0.354962	0.356596	0.00611546	-0.11084	0.0817583	0.0492722	-0.128089	-0.142884	0.294986	-0.0554325		-0.250759
0.0902542	0.142307	0.254633	-0.128452	-0.0731742	0.028053	0.329196	0.167952	-0.228932	-0.0487951		-0.417367	-0.0910271	0.258868	0.476039	-0.304946	0.332977	0.282926	0.158028	-0.296271	0.199782	0.380165		-0.213512	0.0900835	-0.170524	0.0660212	-0.200603	0.0653523	0.0438101	-0.175886	0.422119	0.0893097	-0.0991105		0.231695
0.0130035	0.240605	0.0532182	-0.284456	-0.0330495	-0.12395	-0.247035	0.231285	0.0588443	0.341906		0.0391889	0.571071	0.639629	-0.247224	0.324169	0.581588	-0.0645429	0.201121	0.241796	0.198474	-0.0193169		-0.445254	-0.0598757	0.279703	-0.0664177	0.276856	0.301065	0.191364	0.211852	-0.11908	0.12532	0.00301119		0.510937
0.128538	0.365544	-0.00273235	-0.116762	0.333346	-0.0879646	-0.0767348	0.0834266	0.0146294	-0.0548632		0.539796	-0.146857	0.398264	0.511297	-0.241681	-0.157235	-0.327269	0.225741	-0.136251	-0.581408	-0.0489243		-0.186829	-0.0491202	-0.0571339	-0.35788	0.0314001	0.176964	-0.12829	-0.131125	-0.165341	0.361221	0.0948859		0.0198983
0.0719241	-0.125918	0.293414	0.191283	-0.218736	-0.206447	-0.21405	-0.439941	-0.102747	-0.173668		0.22335	-0.279864	-0.0842972	-0.218029	0.0252074	0.0736108	0.585111	-0.0842066	-0.0473899	-0.461154	-0.305008		0.145441	-0.145899	-0.0953449	0.0469922	-0.0625008	-0.0384267	-0.228727	0.0111601	-0.109444	0.25623	0.00132116		0.151219
-0.476748	-0.658774	-0.186549	-0.451312	-0.146714	0.4988	0.0931944	0.146907	0.529789	0.16783		0.0417713	-0.436867	0.142638	0.0536376	-0.553351	-0.0938916	0.116779	0.284797	-0.177113	-0.182996	-0.249458		0.0211839	-0.147971	0.431531	0.0858203	0.126981	-0.142929	0.0139467	-0.441959	-0.0724257	-0.272484	-0.266017		0.0579396
0.304619	0.203976	-0.250138	0.635789	0.791269	-0.117677	-0.187291	-0.241231	0.199887	0.215402		0.224712	0.133204	-0.502824	-0.462209	-0.224597	0.272366	-0.220985	-0.0500726	0.0819993	-0.0297466	0.603111		0.0561092	-0.191307	-0.289182	0.117174	0.0806921	-0.0542554	-0.0709791	0.0119075	0.115864	0.00300628	-0.17708		-0.140136
-0.027334	0.320122	0.241628	0.166669	-0.103891	0.200825	-0.130405	0.311077	-0.119281	0.0466128		-0.00408927	-0.0261851	-0.330727	-0.377251	0.52818	-0.177472	0.0783089	0.121658	0.0543681	0.120904	-0.316818		-0.036271	0.0273524	-0.15136	0.370082	-0.0783752	-0.198641	0.0553838	0.074871	-0.0483801	-0.116582	-0.0356662		0.208112
-0.269451	0.130004	-0.0370235	0.148262	-0.302385	0.0195558	-0.407828	-0.129479	-0.202903	0.479012		-0.363148	0.193537	-0.483494	0.0106764	0.156323	-0.223783	-0.327635	-0.327254	-0.105929	-0.403249	-0.150959		0.269069	-0.351733	0.114581	-0.22304	0.134138	-0.218976	-0.210176	-0.253773	-0.204329	0.123458	-0.228993		0.0549877
0.115686	0.309234	0.0705405	0.586506	0.164714	-0.0682946	0.209885	-0.421115	-0.15229	0.338629		0.112423	-0.0796436	0.472793	-0.349447	0.662018	-0.101484	0.553561	0.0960235	-0.340879	0.0655462	0.17019		0.18567	-0.358683	0.143197	0.17176	-0.0572559	0.029233	-0.0668724	-0.25523	-0.0864567	0.40234	-0.115219		0.0644279
-0.0530183	-0.305945	0.220845	-0.216338	0.0793104	0.0373316	-0.0872241	-0.11897	-0.374879	0.128806		0.378053	0.04178	0.0367798	0.24738	-0.0710136	-0.0939438	0.884673	-0.0380304	0.296973	0.141908	-0.222135		0.237175	-0.392678	0.218548	0.29131	0.450299	-0.287565	0.0596704	0.0791634	-0.298354	-0.375593	-0.0708419		0.418535
-0.444724	-0.154404	0.560652	0.00749531	-0.132125	-0.070153	0.209555	-0.292355	-0.115242	0.0409752		0.272523	-0.361319	0.184625	-0.0104877	-0.238962	-0.488568	-0.0189976	0.363035	0.332919	-0.31316	-0.35442		-0.275974	0.168497	0.13114	-0.223912	-0.110704	0.137466	0.246143	-0.160664	0.142054	-0.067683	-0.0358036		-0.160288
-0.389095	-0.119874	0.119747	0.081861	0.123212	0.330063	-0.186404	0.10633	-0.27354	-0.293235		-0.324389	0.133273	0.0826892	0.39829	0.565879	-0.349639	0.340574	0.221299	0.379367	0.771792	0.210081		-0.165794	0.114455	0.316295	-0.0351533	0.205089	0.00184015	0.253403	-0.0986508	0.55864	-0.140414	-0.177481		-0.113844
-0.148135	0.394825	-0.156079	0.103745	0.194989	0.106221	0.214801	0.0413786	-0.11163	0.429491		-0.338408	0.370604	0.0399227	-0.161932	-0.0521529	0.0517471	-0.398834	-0.419766	-0.304088	0.502199	-0.173972		-0.0947941	-0.094321	-0.215209	0.173348	0.00700044	-0.18291	-0.0813592	0.256515	-0.0646653	0.177662	-0.132778		-0.0460682
-0.468089	-0.255312	-0.0982031	0.242385	-0.412895	0.334614	0.0983095	-0.162922	-0.463288	0.411078		0.32842	0.548877	-0.106272	0.301483	-0.0498022	-0.0457094	-0.332739	0.11767	0.271168	-0.506366	0.305186		-0.0911821	-0.0956117	-0.269438	0.225408	-0.0863736	-0.0371402	0.269858	0.0103791	-0.361423	-0.319235	-0.0131123		-0.284918
-0.514792	0.36047	-0.522615	-0.0862288	0.268321	-0.290561	-0.170749	0.0751027	0.228686	-0.347074		-0.305519	0.216348	-0.402923	-0.108758	0.00467529	-0.258958	0.388019	-0.262384	-0.153535	-0.0311261	0.612229		0.371229	0.0844856	0.267621	-0.284394	-0.0883167	-0.222691	0.211061	0.35634	-0.149436	0.586458	-0.201419		-0.0383774
-0.0245865	-0.323755	0.0110609	-0.38356	0.750751	-0.200229	-0.323006	0.500146	0.274079	0.322693		-0.216463	-0.217499	0.0557262	0.216365	-0.106081	0.188407	0.306563	-0.11199	0.645322	0.200162	-0.440669		0.23442	0.0481024	-0.0790527	-0.32333	0.0764651	0.00877407	0.076206	-0.232234	0.0927624	-0.28644	0.0734478		0.00806546
-0.269525	0.29663	0.340734	0.305456	-0.191343	-0.376358	0.459273	-0.179587	-0.239566	0.48251		-0.0472434	0.71198	-0.153537	-0.0532773	-0.120102	0.00417806	0.0648591	0.420788	-0.319111	0.12748	-0.306016		-0.413722	-0.111403	-0.0350678	0.00483758	-0.0450612	-0.161229	-0.273811	-0.0493785	-0.155935	0.333975	-0.29926		0.311946
-0.150846	0.0773997	-0.0845704	0.380168	0.18692	0.0867508	0.393243	0.358491	-0.033437	0.0525544		-0.256122	-0.409666	-0.495501	-0.246939	-0.0805039	0.00156918	0.24056	-0.223861	0.378334	-0.1228	-0.144969		-0.358332	0.0100589	0.160195	-0.0559415	-0.00441792	0.0334334	-0.194134	0.223624	0.215104	-0.175969	0.204307		-0.118676
0.0609946	-0.0850884	0.120888	0.0173008	0.0571014	-0.125123	0.047655	-0.335806	-0.113522	-0.42708		0.0329337	-0.20512	-0.445622	-0.0780616	-0.500468	0.304223	-0.289486	-0.578593	0.0374408	-0.133436	-0.440653		-0.0424591	-0.514197	0.34979	-0.047496	-0.0657267	-0.0537763	0.0158129	0.306631	0.311683	-0.0435295	-0.200304		-0.0996666
0.0512042	0.284708	0.20135	0.283088	-0.0924414	-0.191863	0.0127539	0.219732	-0.0978601	-0.286091		0.358265	0.480936	-0.00443252	0.0664919	-0.507253	0.406771	-0.170655	-0.225521	0.417878	0.0293937	0.202888		-0.513874	-0.280222	-0.291011	-0.138909	-0.11945	-0.093676	-0.137545	-0.0841308	0.0504122	-0.0276876	0.21623		0.0340053
0.387687	-0.227173	-0.38957	0.448462	-0.178817	-0.358197	-0.149666	-0.129353	-0.232921	-0.133049		0.47347	-0.394843	-0.0131534	-0.361301	-0.18065	-0.277661	-0.20485	-0.150137	0.160708	-0.289779	0.150823		-0.338706	0.225345	0.118226	-0.373551	0.632029	0.20133	-0.0802575	0.295043	-0.289904	0.16924	0.151351		-0.0981884
-0.168211	0.233295	-0.223488	-0.335281	-0.48795	0.202889	-0.214054	-0.0787118	0.155951	0.324854		-0.197128	0.154204	-0.50065	-0.131497	-0.2538	0.344637	1.04092	-0.450389	0.285496	-0.269961	-0.408366		0.0707354	0.288241	0.0659285	0.119909	0.517269	-0.173263	0.131466	0.0289753	-0.186828	-0.0956889	-0.27578		-0.360258
-0.231321	-0.20414	-0.128627	-0.0246321	-0.171311	-0.157197	0.146217	-0.173227	-0.416824	0.231814		0.280087	-0.0929765	0.288636	0.067496	0.00835328	-0.0503438	-0.186064	-0.244275	0.288025	0.430927	-0.0127969		0.274459	0.0640428	0.287082	-0.291584	0.372888	-0.133559	-0.17457	-0.0492769	0.000824267	0.241459	-0.100705		-0.0111906
0.11089	-0.471728	0.119746	-0.0267852	0.0114056	-0.11878	-0.0152184	-0.199283	0.498773	-0.0209716		0.0223792	-0.272936	-0.165623	-0.157243	0.206667	-0.150836	-0.199548	-0.299877	-0.245746	-0.255974	0.0393544		-0.401972	-0.42718	0.112213	-0.366976	-0.0055696	-0.292024	0.0221796	-0.407589	0.460065	-0.220855	-0.342114		0.110378
0.19086	0.152258	-0.308328	0.349121	-0.124317	0.205664	-0.185831	0.448979	0.189984	0.143366		0.105678	-0.0347423	-0.342518	0.0313206	-0.453302	0.0881044	-0.198787	-0.316457	-0.24313	-0.0554623	-0.262873		-0.0590643	0.0178618	-0.175526	-0.231668	-0.149377	0.0198558	-0.0853716	0.113471	-0.187293	-0.0389875	-0.0955769		-0.3916
-0.187279	0.52413	0.429961	-0.0642852	0.186906	0.0804078	-0.172101	-0.195304	0.3202	-0.318228		0.0454825	0.427347	-0.359106	-0.41925	-0.47447	-0.294598	-0.127772	0.127642	-0.0325616	-0.396287	-0.111402		-0.343917	-0.0113918	-0.0369948	0.084015	-0.0408854	-0.0585179	-0.326375	0.343632	-0.311088	0.00996219	-0.103018		-0.137383
-0.408755	-0.193812	0.38384	0.0828423	0.201371	0.408367	0.282658	0.0659991	-0.0138409	0.191703		-0.152289	0.00611169	0.463523	-0.0847686	0.325583	0.290635	-0.114938	-0.322369	0.497373	0.19653	1.00634		0.207565	-0.0945828	0.124045	-0.108214	0.0708263	0.302457	-0.121846	0.0689424	0.217338	-0.226832	-0.105384		-0.114405
-0.369813	-0.0127818	-0.257742	0.187779	0.0785911	0.251102	-0.0862973	0.424513	0.254209	-0.0867744		0.288604	-0.0332795	-0.124714	-0.285254	-0.538763	-0.399683	-0.238408	0.119166	-0.273532	-0.109533	-0.0599035		-0.15744	0.0272054	-0.189493	-0.0766938	-0.11976	-0.722991	-0.120536	0.0615002	-0.0496298	-0.0793872	-0.0584205		0.0273594
-0.0967672	0.101404	-0.354921	-0.072152	0.0469979	-0.362832	0.110066	0.42417	-0.177461	0.0749404		0.577188	-0.448608	-0.336097	-0.336438	0.44513	0.218217	-0.133865	-0.0767066	-0.0583887	0.267815	-0.108884		-0.103044	-0.0920319	-0.0853248	0.206986	0.267997	-0.346051	-0.169255	0.0301311	0.171281	-0.256134	0.0816546		0.0463756
-0.0232586	-0.259516	-0.0239632	-0.177501	0.191516	0.197304	0.402681	0.0807754	0.586814	-0.183929		0.0425651	-0.117275	0.733127	-0.412053	-0.299475	-0.0870794	0.43565	-0.22512	-0.0515401	-0.0105019	-0.079094		-0.297852	-0.215825	-0.126086	-0.340571	-0.10969	-0.463277	-0.151526	0.333415	-0.329516	0.491933	0.00886111		0.114305
0.0622173	0.0918483	0.150643	0.51596	-0.37119	-0.0429128	-0.326999	-0.106725	0.0243071	0.427189		0.106827	0.435859	-0.0201332	0.60741	0.213736	0.116003	0.290957	0.343787	0.75136	0.286725	-0.240245		-0.00463423	0.509706	-0.103381	0.112909	-0.14471	0.119348	-0.40046	-0.0723847	0.272328	0.152632	-0.0575442		-0.387484
-0.194897	0.119597	0.236658	0.0502911	-0.231138	-0.0191122	0.7946	-0.0154718	0.676002	-0.240311		-0.0628601	-0.103876	-0.0624445	-0.0622337	-0.379821	0.122704	-0.0532903	-0.171431	-0.433828	0.0847178	0.336786		0.241147	-0.127837	0.0427746	-0.0735167	0.190462	-0.150936	-0.315013	-0.088547	0.068763	-0.0998298	0.0568591		0.102013
-0.215766	-0.0811262	0.505174	-0.0834611	-0.292024	-0.308955	0.009414	-0.0482294	-0.0381736	0.130901		0.334198	-0.0876633	0.214617	0.410709	0.499733	-0.0779533	0.0809538	-0.108331	-0.50327	-0.435292	0.229975		0.252116	0.133342	0.0340834	-0.0716089	0.498632	-0.376625	-0.0593036	0.110752	-0.0375305	-0.0310825	-0.161829		-0.173476
-0.136002	0.0380154	0.0275572	0.101779	0.0471446	-0.42417	0.365348	-0.160583	-0.138413	-0.498715		-0.171342	0.126066	0.303376	0.00868839	0.0772676	0.235532	-0.310276	-0.209412	-0.248084	-0.324911	-0.0285511		-0.371965	-0.141939	-0.0589343	-0.158098	-0.372073	0.0204494	0.211549	-0.0569686	-0.1724	-0.195035	0.105275		0.211354
0.173983	-0.437399	0.303413	0.175678	0.0736067	-0.0147804	0.177526	0.145941	-0.403202	0.418134		-0.50043	-0.187243	0.571241	0.0754188	0.00464517	-0.088866	0.0406924	-0.342	0.161666	-0.409739	-0.300073		0.0775731	0.489204	0.534318	0.180192	-0.00327798	-0.161984	-0.187597	0.070813	0.122889	-0.0948541	0.361799		0.135164
0.172502	0.0126902	-0.264863	-0.12108	0.147824	0.451815	-0.0287179	-0.152812	-0.129089	0.208059			0.357992	-0.127204	-0.414895	0.436527	0.622677	0.287308	-0.074088	-0.116287	-0.260337	0.0990026			0.272932	-0.0160274	-0.311788	0.33657	-0.0151754	-0.0798086	0.223947	-0.0840106	0.450185	0.0486619
-0.256506	-0.115839	0.192032	0.325897	0.0427362	-0.31601	-0.319341	0.416695	-0.0925071	-0.0148822			0.424852	-0.0458087	0.0403073	-0.0046166	0.619506	-0.32824	-0.56378	-0.232247	-0.00979921	-0.567044			-0.118942	0.317641	-0.220938	0.205767	0.0149211	0.252063	0.0132782	-0.213629	-0.180847	0.267302
-0.101754	0.103632	0.197004	0.0785886	0.167568	0.275141	0.242782	-0.172865	0.041926	-0.301574			-0.229436	0.344647	0.0150845	0.776653	-0.506746	-0.0562299	0.0413823	-0.0963702	-0.051157	-0.0693515			0.322361	0.477039	-0.0956473	0.254895	0.178706	0.379568	0.0840492	-0.322398	-0.213515	-0.339313
-0.386939	0.234966	-0.0122308	0.193802	0.295933	-0.0440459	0.39102	0.451602	0.330595	-0.384452			-0.215006	-0.149426	0.0978788	-0.130451	0.243185	0.602033	0.733787	0.231873	0.00867511	0.0961305			-0.0700657	0.0962389	0.0407207	-0.110579	-0.0983432	0.12401	0.632978	0.100886	0.294711	0.128143
-0.520944	-0.334258	-0.144394	-0.315717	-0.328147	0.279963	0.421954	-0.455422	-0.40487	0.104736			0.793497	0.11664	-0.28444	0.200098	-0.337477	-0.38017	-0.141197	0.322413	-0.549573	-0.266249			-0.0212159	0.107321	0.0865763	0.120158	-0.390555	-0.121908	0.334074	0.16624	-0.14819	-0.291356
0.0321021	0.108011	0.0344704	0.565143	0.157234	0.113021	0.229106	0.441764	0.235429	0.0993898			-0.281535	-0.202181	-0.0712088	-0.474194	0.0915348	0.123901	-0.376901	-0.277721	-0.194554	-0.206649			-0.0640711	-0.0499032	-0.265074	0.115042	-0.0380251	-0.18823	-0.276751	0.468345	0.0876854	-0.211578
0.150689	0.172556	0.181088	0.141143	0.0773624	-0.06251	0.0477083	0.115435	-0.209199	0.246444			-0.0889657	0.171479	-0.357879	-0.13749	0.203094	-0.436533	-0.18326	-0.024226	-0.403449	0.196449			0.449571	0.100974	-0.0473841	0.104875	-0.112288	0.490388	-0.209135	-0.0808064	0.293944	-0.31291
-0.251896	-0.546928	0.335906	0.08615	-0.0301158	0.2895	0.121073	0.0752002	0.30627	-0.0633481			0.020469	-0.05295	-0.288086	0.032885	0.395471	-0.201772	-0.335303	-0.35291	-0.0404769	-0.398186			-0.466419	-0.338363	0.212779	-0.00856137	0.208763	0.10065	0.576587	0.151737	-0.0680494	0.348115
0.345626	-0.346915	-0.233661	0.196597	0.568354	-0.145753	-0.413443	-0.337427	-0.277974	0.308329			0.276852	0.00106825	0.377403	0.416226	0.476396	-0.157591	0.0608615	-0.160173	-0.0830838	0.361533			-0.0908659	0.35652	-0.0195135	0.402443	0.109458	-0.0883053	0.0652791	-0.391331	-0.209072	0.106562
-0.150909	-0.136311	0.170387	0.440312	-0.077871	-0.348143	-0.0962121	0.346261	-0.28962	0.0799238			-0.12667	-0.19686	-0.450783	0.100424	-0.395128	-0.0208422	-0.217018	-0.150463	-0.223549	0.0300988			-0.152307	-0.0840977	0.164252	0.0970592	0.156323	0.424972	-0.149823	-0.407501	-0.35527	0.320905
0.0864102	0.23535	-0.119128	-0.254639	-0.220935	0.152378	-0.0213388	0.24337	-0.0648834	0.29857			0.218179	0.0912564	0.138796	0.153009	-0.640609	0.455789	0.0907182	-0.251771	-0.455446	0.559022			0.0417856	0.154016	-0.00483707	-0.130571	-0.0191822	0.107673	-0.0677083	0.0847097	-0.184865	-0.0577315
-0.10527	0.197975	0.30372	-0.0053539	0.306338	-0.160247	-0.311923	-0.346134	0.253969	-0.0461292			0.205905	-0.474604	0.508401	0.0760994	-0.0562201	-0.203979	0.093211	0.293858	-0.359448	-0.480802			0.237363	0.171507	-0.0197639	-0.291163	0.0615503	0.152368	0.339506	-0.420086	-0.152537	-0.205517
-0.191321	-0.187415	-0.262353	-0.235934	0.0614126	0.046168	-0.122029	0.145446	0.197048	0.246833			-0.19787	0.0624813	-0.361709	-0.106329	-0.180916	-0.543595	0.215372	-0.267151	-0.332898	-0.306451			-0.248754	0.339896	0.171578	0.122403	-0.0262111	-0.040904	-0.0431333	-0.0901308	-0.0429054	-0.110943
0.198169	0.187762	-0.00374587	-0.102677	-0.181307	0.322557	-0.0462429	-0.150092	0.300078	-0.0891955			0.100479	-0.462039	-0.0843901	-0.1165	0.482697	-0.252787	-0.0631279	-0.395866	-0.325647	-0.469474			0.37757	-0.342536	0.145603	0.132262	-0.463412	-0.0765291	-0.0486467	-0.152013	0.202114	0.155838
-0.190804	-0.101946	0.0183408	0.118033	-0.148686	-0.0164834	-0.606685	-0.101686	-0.255674	-0.391815			0.182068	-0.112942	0.0129866	0.10869	-0.147733	0.321155	-0.546877	-0.116624	-0.0649934	-0.286504			-0.0527117	-0.170466	-0.0516975	-0.177567	0.0093322	0.076075	-0.34021	0.114428	0.18439	0.0360878
-0.256729	0.025944	0.128871	0.0980254	0.0198197	-0.225507	-0.384972	-0.300847	0.198959	0.146192			-0.237799	0.105061	0.314176	0.10697	0.051303	0.0190712	0.00537172	-0.604903	-0.0508357	0.771434			-0.0656052	0.233389	0.221801	0.0570895	0.0109777	0.353234	-0.158195	0.143091	-0.0842779	-0.189383
-0.205362	0.217095	0.00792684	0.175334	0.310788	0.895899	0.149133	-0.174475	0.0270378	0.260476			0.0619948	-0.200055	1.00488	-0.383442	0.401484	-0.0758166	-0.00317305	0.213802	0.427857	0.686553			-0.238658	-0.173115	0.236084	0.0189875	0.191344	0.297976	0.0718665	-0.235736	-0.104694	-0.0246307
-0.046701	0.069829	0.531202	0.214094	-0.45403	0.416657	-0.0787071	0.00943659	0.332956	-0.399185			-0.333195	0.286226	-0.0367467	-0.307117	-0.657435	0.510724	0.0393493	0.362951	-0.0542453	-0.11666			-0.0395424	-0.299813	0.370241	-0.127725	0.217948	0.0970466	0.305955	0.185254	0.249034	-0.319384
0.539174	-0.155878	-0.139004	-0.307436	0.132891	-0.399548	0.0600241	-0.351025	-0.470016	0.255529			-0.0931932	-0.809226	-0.348005	0.235408	-0.177638	0.235209	0.0208978	0.360294	0.249809	0.316957			0.127128	-0.235394	-0.0830082	-0.444941	0.0811446	-0.320649	-0.175977	0.273175	-0.00223966	0.297962
-0.40621	-0.286197	-0.119104	-0.01451	0.18214	-0.0448253	0.356709	-0.0966998	-0.417576	-0.099957			-0.472589	0.610945	-0.508515	0.377529	-0.0897313	-0.149826	-0.149218	-0.188469	0.293357	-0.0715083			-0.269361	0.0795696	0.135272	0.16832	0.26937	-0.129546	0.103859	0.0517779	0.372232	-0.0308851
-0.255642	-0.181367	-0.0720953	0.363786	-0.161825	0.289452	-0.364553	-0.147215	-0.133585	0.231183			-0.492328	-0.69649	0.0984181	0.210738	-0.317553	-0.195503	0.561759	-0.0894891	-0.357264	1.52563			-0.106495	-0.176696	-0.00619622	-0.165114	-0.20617	0.0856975	-0.0947599	-0.25508	-0.0718721	0.311879
0.0203565	-0.0859661	0.101464	0.578004	-0.295205	-0.0773671	0.264084	-0.16978	-0.0250722	0.467847			-0.237442	-0.0506423	-0.272651	0.279765	0.239685	0.0158592	-0.278211	0.203081	-0.172556	0.194697			-0.110283	-0.154527	0.115273	0.341621	0.284429	0.306359	-0.136984	0.0662338	-0.509319	-0.00204613
0.00430372	-0.0723236	-0.00797129	0.0250744	0.475566	0.159862	-0.353888	0.132334	0.60348	0.0557081			-0.209274	-0.0464676	-0.276599	-0.320451	0.192251	-0.235829	-0.361716	-0.026428	0.432588	0.147257			0.222828	-0.282062	0.108981	0.174382	-0.200681	-0.417518	-0.0640045	-0.270902	-0.110062	-0.503262
0.243071	-0.318878	0.0877003	-0.0247439	-0.175323	0.157048	-0.0108551	0.0847271	0.224521	-0.449635			0.13903	0.022326	-0.538603	-0.377397	-0.298909	0.472543	0.244806	0.0162254	-0.0145633	-0.577283			-0.209729	-0.0379653	0.140339	-0.113208	-0.0625993	0.0983847	0.0459603	0.197997	0.401922	-0.228675
0.12041	-0.223991	0.224375	0.0344088	-0.0764521	0.352135	0.306364	0.330922	-0.144009	-0.526107			-0.575079	-0.143547	0.293968	-0.183872	0.220721	-0.00194948	0.395633	-0.285319	0.0502034	0.269467			0.0239424	-0.454103	0.131605	0.0348202	0.034183	0.145245	-0.444273	-0.0256626	-0.21155	0.329551
-0.0218639	-0.369681	0.0558268	0.320537	0.0973018	-0.0765906	0.625858	-0.102023	0.0831166	0.0385395			-0.57303	-0.118262	0.371049	0.704638	0.133546	0.0823756	-0.189799	-0.252932	0.0654309	0.69897			-0.0358776	0.0435337	-0.0325852	0.15982	0.143729	-0.239006	0.0192895	-0.182886	-0.0558353	-0.0400555
0.0562361	0.356097	0.201799	-0.15624	0.123894	0.377403	-0.0392071	0.500269	0.557326	0.153739			0.398439	0.214792	0.0982256	0.040248	0.502708	0.121359	-0.244628	-0.121194	0.109095	0.238171			-0.133913	0.0671542	0.32358	-0.0551648	0.0588623	-0.204304	0.0102202	-0.115526	0.0791351	-0.0647845
0.409872	-0.242039	-0.0459846	-0.0292081	-0.133852	-0.0280322	0.471291	0.160351	0.321654	0.229496			-0.357431	-0.0969366	-0.0787246	0.116248	-0.171788	-0.160431	-0.626665	-0.0300683	0.787889	0.211257			-0.120328	-0.348355	0.0948599	-0.20699	-0.230152	0.133124	-0.0177667	-0.0049099	-0.265299	-0.174527
-0.232098	0.255995	-0.212232	-0.0303437	-0.0847566	0.0515611	0.741663	0.069977	0.34967	-0.419271			0.212762	0.235724	-0.14704	0.211895	0.145688	0.285804	-0.552613	0.0791854	-0.0359877	0.0924743			0.210738	-0.159508	-0.202866	-0.123696	0.012798	-0.338106	0.424761	-0.409568	-0.0993546	-0.032692
-0.185162	-0.581494	-0.389664	0.5888	-0.293914	0.554854	-0.370253	-0.151906	0.547417	0.0568098			-0.417655	-0.274438	-0.207842	-0.205456	0.323972	0.335999	0.0329487	-0.407831	-0.279433	-0.210314			-0.350387	0.113921	0.350439	-0.230902	0.109678	0.0625784	-0.18971	0.354709	0.026828	-0.0348886
0.207541	0.42802	-0.117789	0.0307326	0.34138	-0.257972	0.0553168	-0.095806	0.214246	-0.0575165			0.219326	-0.213384	-0.407522	-0.157034	-0.368272	0.312362	0.589913	-0.13227	-0.41849	0.114707			0.101105	-0.0010771	0.177486	-0.0781345	0.226293	0.0653255	-0.0984775	0.382808	-0.189113	-0.190589
0.202996	-0.0671474	0.062985	0.0584499	0.109564	0.0815287	-0.00628476	0.128364	0.356875	0.135034			-0.637111	0.192328	1.20897	0.218433	-0.333267	-0.271444	-0.0578212	0.114751	0.108281	-0.559711			0.111931	-0.198094	0.362863	-0.295096	0.258695	0.331909	0.486685	0.16839	0.144527	-0.0429531
-0.0597856	-0.0930068	-0.101342	0.515002	-0.304518	0.0653355	-0.383859	-0.474424	-0.18327	0.117916			-0.00418559	-0.26831	-0.194453	0.0260148	0.293491	-0.0763229	0.0772473	0.0762618	-0.137079	0.0752771			0.304287	-0.0344851	-0.297852	-0.134256	-0.234508	-0.0713508	-0.155478	-0.130018	0.0873974	0.0566258
0.255747	-0.294065	-0.168268	0.0875941	-0.115066	0.56346	0.00323538	-0.435397	-0.263027	0.50673			-0.403795	-0.264987	-0.455354	0.186971	-0.198877	0.357435	-0.181539	0.082814	-0.315084	0.458008			-0.0177588	-0.0485418	0.0323387	0.0677872	0.0957797	-0.180897	0.0220457	-0.352899	-0.416698	-0.0605936
-0.119612	0.0539161	-0.360476	-0.251123	0.116505	0.101496	0.211178	-0.245439	-0.301202	0.44921			-0.089151	-0.380082	1.0497	0.00980025	-0.222259	-0.0687004	-0.273336	-0.0685647	0.670867	0.0663311			-0.276869	-0.00913499	0.0197097	0.00918109	-0.259904	0.0231846	0.149172	0.00293739	-0.139481	0.170314
0.183134	-0.0428432	0.124979	0.000750629	-0.211444	-0.0105267	-0.105889	-0.240978	-0.349157	0.498942			-0.51917	-0.212011	-0.265639	-0.24927	0.0400068	-0.35899	-0.0988468	0.858357	-0.660986	0.146424			0.0408429	-0.329336	0.0361297	-0.236743	-0.0714296	-0.0417463	-0.161194	0.0766141	-0.0271981	-0.133773
0.0836901	-0.239006	0.089435	-0.173323	0.134925	0.595746	0.477845	0.0501599	-0.212685	0.244412			0.11726	0.0730992	0.290486	0.132576	-0.112327	-0.333765	-0.299483	1.09158	0.574125	-0.0155775			0.202794	-0.134367	0.239699	-0.013775	-0.00130875	0.106251	-0.280371	0.19627	-0.365118	0.221113
0.424551	0.144647	0.234407	0.139413	0.510297	0.106326	0.0292179	-0.00775999	0.1502	0.129235			-0.344581	-0.287857	0.392936	-0.129603	-0.419502	-0.34571	-0.138209	-0.457318	-0.177857	0.084383			-0.268537	-0.104518	0.0392847	0.172914	-0.0821224	0.053744	-0.0696144	-0.381159	-0.110301	-0.0604168
-0.0568225	0.406448	0.189537	0.245746	0.273595	0.302581	0.042227	-0.246103	0.08356	0.365183			0.256021	0.107157	-0.335546	0.0431176	-0.0176278	0.262154	0.0581317	-0.224517	-0.186732	-0.436772			-0.0737329	-0.0399301	-0.0336174	-0.30276	0.0330862	0.120661	-0.538178	-0.00199749	-0.00350989	0.176994
0.0845795	0.285085	-0.105278	0.235656	-0.127061	0.148	-0.155153	-0.214917	-0.179646	0.611619			-0.606494	-0.115251	-0.457313	-0.00506097	0.245419	0.668577	-0.507806	-0.316696	-0.232164	-0.314055			0.0148839	-0.0571941	0.464983	-0.0893321	-0.190494	-0.0262257	-0.0312708	0.00313914	-0.0316404	0.279889
-0.00371753	-0.274488	0.314745	0.274025	0.205007	0.313179	-0.100402	-0.276458	-0.0625373	0.392079			-0.0366564	-0.0947074	0.262198	0.0779513	-0.175941	-0.0520015	-0.515795	-0.0725017	0.273443	-0.424942			-0.00995434	-0.0216265	-0.0670718	0.0465995	0.0311512	-0.290416	-0.311094	0.0687782	0.533494	0.258782
-0.299273	0.130709	-0.108541	0.0688975	0.689687	0.25591	-0.183541	-0.0404668	-0.0620666	0.131205			-0.157657	-0.123951	-0.346641	0.0837398	0.0674544	0.373092	-0.168334	0.214366	-0.258111	-0.221689			0.129578	0.468446	-0.0976596	-0.197478	0.160901	0.0567088	0.000618397	0.0665286	0.110432	0.0316365
-0.0774661	-0.134317	0.181951	-0.223794	-0.131633	0.173586	0.178698	-0.362762	-0.0911484	0.383342			-0.0273169	-0.2475	-0.514202	0.371629	-0.262638	0.117919	-0.433677	-0.549371	-0.0479737	-0.286746			-0.189467	0.0681534	0.310473	0.0334555	0.386241	-0.0859336	0.125113	-0.0304413	0.098021	0.377752
-0.134169	-0.110092	-0.221523	-0.106801	-0.155322	-0.228879	0.055017	0.19898	0.200966	0.120303			0.207526	0.115734	-0.142819	0.344241	-0.100937	0.530315	-0.279669	0.549564	-0.52233	-0.140169			-0.322167	-0.0284465	0.119468	-0.207868	-0.00550459	0.120614	0.0916023	-0.139661	-0.0652262	-0.106104
-0.553995	0.308869	-0.234376	0.327006	0.236556	-0.0735231	-0.234833	-0.167849	-0.150889	0.285087			0.374911	0.0260482	-0.0817331	0.366429	0.490034	0.440015	-0.26208	0.264169	0.128409	-0.377892			-0.0911732	-0.29304	0.309116	-0.087576	0.257247	-0.061014	0.384616	0.322479	-0.066423	-0.198308
0.207545	0.180905	0.298483	-0.40174	0.483799	-0.308424	-0.215648	-0.075841	0.00400201	-0.319273			0.0533859	0.100014	-0.013491	-0.10644	0.308459	0.100363	-0.250493	0.71686	-0.24878	0.334548			0.120617	-0.0224371	0.0608162	0.00498686	0.0284255	-0.134107	0.0437151	0.609264	-0.0855052	0.154172
0.0814988	-0.0578168	0.0359151	0.0360604	0.166051	0.179312	-0.306887	0.255486	0.296844	-0.24592			-0.394273	-0.464486	-0.109801	0.657045	-0.148014	-0.345217	-0.0774928	0.210298	-0.319341	0			-0.0469938	-0.0784465	-0.180593	-0.0524618	0.49347	0.247517	-0.258489	0.650823	-0.143207	0.419207
-0.0556552	-0.28182	0.219767	0.21882	0.104726	-0.256258	-0.144307	-0.0274664	0.0946964	0.280301			0.266989	0.347271	0.024232	0.114175	0.067331	0.154665	0.104192	0.216275	-0.270379	-0.21208			0.0110876	-0.132803	-0.40938	-0.0369688	0.0650572	-0.413065	-0.0334354	-0.437221	-0.249082	-0.0540517
-0.192713	0.27191	0.31803	-0.164688	0.0963498	-0.619474	-0.0839703	-0.0420311	0.0797123	-0.102217			0.10163	-0.334204	-0.149614	-0.505413	-0.290723	0.178975	-0.690363	0.200059	-0.00580501	0.119263			0.218524	0.129827	-0.0976475	-0.132989	-0.0970797	0.14969	-0.079938	-0.166928	0.190218	0.0207678
-0.16952	-0.355951	0.1421	-0.0827875	0.28483	0.803802	0.180747	-0.116254	0.145248	0.447355			0.169999	-0.37623	0.514899	0.178515	0.184617	-0.265702	-0.278252	-0.332293	-0.416235	0.328969			0.104045	0.131506	0.0630973	0.0951382	0.188122	-0.161702	-0.0361087	-0.16841	-0.186333	-0.302668
-0.0528496	-0.0142672	-0.177995	-0.281918	0.0857963	-0.0917881	-0.144212	0.154568	-0.116757	-0.0994564			-0.202788	-0.365435	0.26806	0.0283832	0.0853037	-0.151016	-0.194935	-0.367994	0.490961	0.100672			-0.113698	-0.0298276	0.334264	0.0894116	-0.240284	0.378059	-0.0693597	0.147157	-0.0773865	-0.0676795
-0.29721	0.202271	-0.249619	0.291009	0.323193	0.219714	-0.211906	0.223373	0.534237	0.109836			-0.203844	-0.225727	-0.296573	-0.572737	-0.117934	-0.452041	0.345463	0.836153	-0.0422178	-0.719652			-0.134935	-0.421862	-0.0846483	0.0464037	-0.144348	-0.137978	-0.414435	-0.0956578	-0.0192608	-0.141152
0.586281	0.117903	0.113525	0.038886	-0.223722	0.455833	-0.152788	0.45943	-0.0504941	-0.068767			0.2353	-0.216478	0.399054	-0.091591	-0.207179	-0.039004	-0.219515	0.157829	-0.120704	-0.0911096			-0.0555105	-0.114759	-0.0279783	-0.21439	0.164547	-0.0416393	-0.379088	0.104728	-0.150936	0.144805
0.650268	-0.351867	0.337489	-0.199309	-0.277063	0.23776	0.268361	-0.216481	-0.0244949	-0.0704401			-0.446961	-0.344516	0.473754	0.47875	0.13129	-0.153659	-0.372041	-0.249517	0.410183	0.0504148			0.802264	0.361845	0.243109	-0.0247514	0.211597	-0.0676954	0.0282657	-0.0974617	-0.287737	0.0124031
0.118362	0.0298422	0.0548949	0.0912445	-0.107941	0.00237715	0.725551	-0.224374	-0.306368	0.18258			0.162043	0.156662	0.104916	-0.0178196	-0.569343	-0.445384	-0.6598	0.184236	0.0968216	-0.0981622			0.163824	0.0169145	0.278685	0.0322145	0.313206	-0.0138161	0.272929	-0.221847	-0.150141	-0.576605
0.158644	0.0108581	-0.23608	0.251969	0.100708	0.145158	-0.0689298	0.986325	-0.0580951	-0.141785			0.384899	-0.136138	-0.460684	0.424999	0.284313	0.0722368	-0.0477229	0.137159	-0.218598	-0.113482			0.267999	0.282046	-0.289492	0.148725	-0.497306	0.354484	0.0785671	0.285784	-0.28098	-0.47596
-0.19956	-0.367821	0.167836	-0.0794748	-0.288527	-0.187575	-0.0775451	0.169478	0.256155	0.0846306			-0.277561	0.193506	-0.10827	0.519797	0.225906	0.0546113	0.262791	0.0981369	-0.0307649	0.139245			0.225171	0.222691	0.302041	0.108402	0.0718012	-0.115963	-0.0306372	-0.132549	-0.188988	0.1247
0.507579	0.00282505	-0.0239595	0.286392	0.218845	-0.20536	0.0958743	0.0233323	-0.071112	0.0383831			-0.491774	0.32561	-0.409318	-0.20493	-0.121771	-0.101031	-0.351866	0.311648	0.57094	-0.403825			-0.108771	0.0567012	-0.0281703	0.165887	0.0460604	-0.354621	-0.0760108	-0.146737	0.525619	0.0426054
-0.168994	0.550195	-0.356514	0.0875859	0.460089	-0.416056	-0.149464	-0.0123648	-0.0548452	-0.131251			-0.546124	-0.270329	0.0115609	0.0916009	-0.104709	-0.269583	0.479838	-0.350089	-0.401545	-0.522205			0.120447	0.123139	0.485413	0.0893793	-0.265877	0.0366109	-0.174388	0.0916194	0.117313	-0.198127
0.0051109	-0.235292	0.00247723	-0.172705	0.00879185	-0.394701	-0.374142	-0.306272	0.0127284	0.417258			0.573486	-0.0248823	-0.118273	0.960541	0.19755	-0.0746177	0.299085	0.0316648	-0.229059	-0.0139701			-0.188962	-0.127721	-0.250293	-0.205409	0.212094	-0.204354	0.103338	0.266203	-0.106756	-0.217307
-0.207377	0.00330807	-0.0484949	0.0267681	-0.27761	-0.145607	0.31347	0.291378	-0.309047	-0.134774			0.0101686	0.434204	0.56681	-0.0828018	0.575767	-0.348672	-0.443796	-0.0111738	0.207019	0.334264			-0.15587	0.348568	-0.0860643	-0.225509	0.0621449	0.462219	-0.00422236	-0.102406	-0.213016	0.233606
0.180117	-0.33356	0.187817	0.669312	0.102182	-0.133422	-0.0606002	0.0804736	0.0316915	0.235875			0.251703	-0.0943729	-0.166453	0.191493	0.371573	0.280665	-0.255771	0.123238	-0.0846793	-0.358497			0.209281	0.385261	-0.265675	0.0858081	0.0600283	0.320399	-0.206274	0.304237	-0.37522	0.00709297
0.256346	-0.0861751	-0.328672	0.15251	-0.180693	-0.115672	-0.54236	-0.0596988	-0.0714026	-0.0277043			-0.301453	0.44921	-0.0778121	0.0833177	-0.150699	0.213655	0.0316967	0.161938	-0.309967	0.291671			0.0950029	0.303035	0.0989441	-0.0755965	-0.0301307	-0.331079	-0.00431363	0.146615	-0.216887	0.230201
0.238	0.29879	0.172329	0.244883	0.0503829	-0.00607758	-0.194117	-0.169734	-0.202111	0.0883671			-0.0372298	0.299497	-0.155741	-0.210579	0.445192	0.132908	0.798307	-0.578752	0.403598	0.0772536			0.0558105	-0.0784791	-0.112711	0.606183	0.20494	-0.229701	0.341196	0.16856	0.12047	-0.0158764
-0.22995	-0.181892	0.347963	-0.10603	-0.385345	0.238515	0.442099	-0.0783002	0.00668618	0.0960966			0.0981871	-0.20158	0.282571	-0.228593	0.0305533	0.391114	-0.00954791	-0.0121561	-0.644123	-0.301238			-0.21132	0.245352	0.161922	-0.0291539	-0.18145	-0.0626304	-0.282504	-0.202482	0.313881	-0.134233
-0.295294	0.125641	0.120572	-0.075525	0.265363	-0.0919452	0.0130757	-0.0100166	-0.102392	0.0234876			-0.0656004	0.101776	0.879414	0.374196	0.0131056	-0.260391	-0.197362	-0.100133	0.36543	0.44399			0.297725	-0.182882	-0.233152	0.566757	-0.200226	0.260984	-0.224215	0.0782929	0.0186053	-0.276911
-0.402046	0.0613026	0.00888982	-0.315201	0.263013	0.00716613	0.419971	0.198172	-0.170314	-0.398191			0.170775	-0.202772	-0.131714	-0.103797	0.0743422	-0.248745	-0.298831	-0.149176	0	0.469586			0.176557	-0.319536	0.119184	-0.464729	0.0524249	-0.221735	-0.290651	-0.232245	-0.0765061	0.129209
0.0451114	0.012136	0.215376	0.0965011	0.641382	-0.0361287	0.0403641	0.276599	-0.105194	-0.390546			-0.455668	0.226505	-0.386735	-0.439553	-0.350438	0.438571	0.0581514	0.171916	-0.251974	-0.476507			0.278561	0.197831	0.0106776	-0.00507669	-0.348487	0.326301	-0.0826936	-0.0343411	0.233742	-0.398155
0.184258	0.0574515	-0.323564	-0.165122	0.389019	0.117352	0.0565986	-0.129027	-0.1623	0.446215			-0.111586	0.269522	0.175199	-0.0110596	0.0605082	0.221151	-0.0695509	0.273919	0.180801	-0.153456			-0.14664	-0.0707452	-0.412374	-0.227332	-0.17676	0.0045709	0.0483231	0.330225	0.13013	0.411944
-0.131725	0.357286	-0.0689144	0.143965	-0.340544	-0.0614236	0.0904317	-0.23125	0.121839	0.118306			-0.201188	-0.303686	0.216026	0.780616	-0.0993059	0.0275379	0.136303	0.8655	0.0853517	-0.441817			-0.284652	0.163968	-0.0914406	-0.135553	-0.032751	0.2682	-0.297331	0.122574	0.572064	-0.0335664
-0.159201	-0.220752	0.0925599	-0.141814	-0.0350522	0.24913	0.00282765	0.0611097	0.0763244	0.510822			0.26238	0.35458	-0.0165917	-0.0778744	0.0660079	0.0714409	-0.226109	-0.185569	-0.114345	-0.556907			-0.236047	0.19521	0.00299462	0.0370772	-0.0694949	0.215285	-0.216305	0.0397676	-0.0289457	-0.0911612
0.157047	0.0372203	-0.0686431	0.515649	0.149799	-0.0431843	-0.184068	0.035319	0.0952219	0.000771148			-0.666523	0.131265	0.420708	0.776561	0.584868	0.222978	-0.0630275	0.115819	0.249636	-0.0900961			-0.12035	0.404353	-0.347658	-0.34245	0.0389784	-0.0289598	-0.229923	-0.233008	-0.023739	0.0153609
-0.144685	-0.0939372	0.014819	-0.0409594	0.268339	-0.117468	0.116514	0.435465	-0.223743	-0.0652584			-0.304197	-0.0924784	-0.283338	-0.133289	-0.196899	-0.139221	0.7052	-0.199866	-0.16045	0.0299738			0.0756733	0.00242805	-0.0376933	0.0167523	-0.0356133	0.346782	0.196331	-0.259262	-0.027297	-0.0724405
0.326926	0.329534	0.111049	-0.168871	-0.0134457	-0.515932	0.0400512	-0.378941	-0.189649	0.505131			0.112708	-0.27467	-0.340753	0.454946	-0.258823	-0.041917	-0.194662	-0.276639	-0.295405	0.00547598			-0.295478	0.178776	0.327909	-0.181674	0.199014	0.0725999	0.725835	-0.0848039	0.112633	0.248409
0.0189352	-0.384896	-0.155387	0.0254733	0.366731	-0.221957	0.112556	-0.262802	0.276197	0.143398			-0.1029	0.00917737	-0.446497	0.0866059	0.522276	0.487417	-0.132305	0.153324	-0.15967	0.115918			-0.354534	-0.12615	-0.422704	-0.187981	-0.325971	-0.160528	0.422842	-0.147921	-0.0137927	-0.198575
0.119757	0.0675004	0.267861	-0.177067	0.659299	0.551811	-0.459993	-0.102063	-0.453347	-0.237542			0.0554779	-0.310247	-0.148957	-0.0229921	-0.198831	0.141189	-0.0573969	0.219634	-0.19105	-0.19964			-0.246971	-0.127147	-0.219996	0.243739	-0.298103	0.46281	0.222734	-0.0872877	0.137821	0.208817
0.260151	0.228824	0.0404746	-0.0807767	-0.15507	-0.0728676	0.156808	0.126849	-0.113612	0.253181			-0.0839134	0.0144466	-0.215872	-0.183509	0.135308	0.258488	-0.00439757	-0.0640539	-0.261167	-0.351223			-0.456097	0.128878	-0.0506929	0.000703878	-0.102014	0.134044	0.139318	-0.138234	0.131861	-0.198866
-0.165115	-0.351468	-0.0444991	0.242487	0.170998	-0.108204	-0.0341258	0.134554	0.0592563	0.0192008			-0.243602	-0.149417	-0.0215122	-0.258628	-0.172788	-0.0133645	-0.45086	-0.228703	1.25317	0.107668			0.0334079	-0.13724	0.281404	-0.0642025	0.219752	-0.18736	0.213671	-0.10681	-0.0973494	0.130679
0.0385711	0.0678227	0.106845	-0.505739	0.269585	-0.117446	-0.253538	0.0618735	-0.366409	0.0679466			0.256498	0.456163	0.365373	0.737659	0.0690623	0.00921802	0.276994	-0.370176	-0.0562366	-0.184406			-0.0719663	0.0117883	0.184724	-0.478061	-0.419398	0.0891673	0.0654142	-0.161893	-0.056297	-0.315128
0.447708	0.12396	-0.0699189	-0.36204	0.386717	0.447829	-0.197196	0.254922	-0.0147813	-0.00258364			0.851786	0.322908	-0.369284	-0.272182	-0.251367	-0.121692	0.510912	0.208842	0.337012	-0.0471982			-0.380755	0.154196	0.132582	-0.168686	-0.0679724	0.00739402	-0.399692	-0.248871	-0.104064	-0.120665
0.0993848	-0.248939	-0.280185	0.138199	-0.203161	0.246954	0.206156	0.478578	0.405066	-0.259642			0.119264	-0.451716	0.0962968	-0.013947	0.406741	0.21556	-0.329113	-0.315002	0.35572	0.215864			-0.18128	0.0515912	0.00700307	0.0255914	0.0182772	-0.302222	-0.106386	0.227616	0.11785	-0.0444253
-0.0167443	-0.431445	0.370213	-0.174844	-0.424945	0.0952766	-0.203205	0.366025	-0.0881676	-0.00764166			0.275077	0.220547	0.58148	-0.224096	0.0403208	0.154202	0.0560107	-0.192543	-0.238737	-0.12619			-0.169574	0.0837248	0.472785	-0.0240924	0.173123	-0.0935549	0.29161	0.0717951	-0.0335241	0.619713
-0.00424009	-0.162674	0.029033	0.498456	0.141831	0.0185502	0.373246	-0.1014	0.00181726	-0.542092			-0.16775	0.0911224	-0.261858	0.688291	-0.344782	0.102484	-0.162495	0.121951	-0.177955	0.339982			-0.0538306	-0.179668	-0.164397	-0.0287367	0.286538	0.128537	-0.238619	0.00947544	-0.263301	0.104849
-0.27646	-0.0925713	-0.464009	0.0695153	-0.0313728	0.0325879	0.26694	-0.379935	-0.267193	0.369528			0.518266	-0.383225	0.149827	0.37165	-0.33624	0.277633	0.0185876	-0.306183	-0.092438	0.338906			0.32683	0.0872025	0.116428	0.365828	0.350495	-0.0584828	0.24741	-0.0803274	-0.0655113	-0.140181
0.159121	-0.116739	0.293162	0.09376	0.0753888	0.508968	-0.195258	-0.423497	0.133261	0.24789			-0.411137	-0.0876869	0.337853	-0.0898423	0.136307	-0.0412143	-0.0392269	0.47293	0.182208	0.308802			-0.237346	-0.111786	-0.0963559	-0.25994	0.164716	0.0519974	-0.0220649	0.0923997	0.28867	0.415994
0.312947	-0.223358	-0.099437	0.158076	-0.141616	0.0150161	-0.400566	-0.0387156	-0.258444	-0.182703			-0.18922	0.267446	-0.317254	-0.22671	-0.619828	0.263758	0.293698	-0.65927	-0.0137511	-0.0481767			0.258096	0.0395264	-0.146592	-0.108572	0.00969133	0.240935	0.154104	-0.0341302	-0.261558	0.121695
0.0320779	-0.235966	-0.0313541	-0.238453	-0.243273	-0.2666	-0.361197	-0.153885	-0.0344412	0.376734			-0.147719	-0.0243681	-0.196139	-0.0187206	-0.326703	-0.370967	-0.195939	0.376514	-0.138672	-0.156382			0.301888	-0.160674	0.347677	-0.0170514	-0.288322	0.100268	0.242816	-0.24289	-0.05611	-0.0954475
-0.00538957	-0.444732	0.303873	-0.1277	0.185562	-0.319771	0.0567805	-0.28471	0.393016	0.473973			0.0644785	-0.367327	-0.40555	-0.279417	-0.44785	0.156864	0.745294	-0.3749	0.160841	0.899532			0.186725	0.0533655	0.443319	0.321858	0.200049	-0.245688	-0.156656	-0.07073	-0.286423	0.194034
0.11413	-0.319568	-0.114875	-0.21567	0.62774	0.0422275	-0.371833	0.176019	-0.125342	0.193406			-0.392104	-0.145085	-0.12155	0.741672	0.0824384	0.116305	-0.180362	8.73242e-05	-0.282088	0.0304536			0.0774229	-0.362069	0.220043	-0.355078	-0.46359	0.0856494	0.467284	-0.209344	-0.17515	0.107736
-0.0667101	-0.015807	-0.687727	-0.149102	0.505871	-0.0817928	0.109737	0.262046	-0.221033	0.285764			0.346225	-0.188625	-0.308131	-0.0745223	0.542295	0.823086	0.056573	-0.150951	-0.330159	-0.0364591			-0.118025	-0.166674	0.165693	0.0226486	0.11716	-0.0753455	0.34934	0.176241	0.267973	0.224855
-0.313808	0.313209	-0.0968328	0.34019	0.0532693	-0.286444	0.321129	-0.252973	-0.0430943	0.0292345			0.299472	0.0313442	0.20042	0.190371	0.0406104	-0.320674	0.426166	-0.277858	0.23083	-0.404874			0.056891	0.0824555	-0.00999084	0.208741	0.250052	0.242545	0.533011	0.446604	-0.11534	0.0549504
-0.274537	-0.301131	-0.0117746	0.0919558	0.0701826	0.0350925	0.177041	-0.336056	-0.00412839	-0.185425			0.250124	0.351932	0.1367	0.0915165	0.0624759	0.242916	0.0666516	-0.382294	-0.371497	0.0205728			0.0776736	0.140243	0.141823	-0.168758	0.0698127	-0.0259382	0.361597	0.151579	0.120748	-0.225349
-0.0883731	0.101935	-0.100051	0.0797512	-0.145802	0.646435	0.208084	-0.0816384	-0.184694	-0.166157			0.0332455	0.065171	0.204581	0.401257	0.474875	0.402273	-0.167652	0.233976	-0.380348	-0.0485003			-0.154982	-0.217325	0.0594891	0.770208	-0.295083	-0.200959	0.151754	0.182637	0.278865	-0.168693
0.0641975	0.273624	0.280805	0.00210881	0.275725	0.2453	0.232888	-0.0720167	-0.0427474	0.134024			-0.0528438	-0.116592	-0.111058	-0.119514	0.0543565	-0.0700501	-0.163576	-0.0732593	-0.375423	0.360688			-0.153663	0.0779397	-0.22199	0.260507	-0.151135	0.0354964	-0.486067	-0.0120756	-0.148513	-0.0358304
-0.106903	-0.403941	-0.0861062	0.0763226	-0.183534	-0.304658	0.242616	-0.163668	0.199298	-0.118567			-0.379801	0.396772	0.205237	0.769005	-0.0336491	-0.339819	-0.153559	0.132958	-0.272831	0.128774			-0.298368	0.162447	0.0340628	-0.386569	0.197448	0.129462	-0.0679267	-0.103113	-0.159012	0.0714048
-0.207411	0.0807802	-0.074244	-0.180807	0.242474	0.648788	-0.225839	-0.0588612	0.0487993	0.214529			0.0500684	0.416023	-0.271739	-0.125651	0.0398101	-0.442406	-0.587972	-0.434589	0.153265	0.0853276			-0.302668	0.388961	-0.119503	0.0284889	-0.335181	-0.117376	-0.079171	0.0146958	-0.21809	0.268698
-0.325734	-0.533125	-0.341388	0.225443	0.284361	0.434131	-0.003002	0.37273	0.0532923	-0.0626909			-0.555948	-0.199473	0.350159	-0.333611	0.434227	-0.392625	-0.534712	0.111537	-0.310542	0.0117393			-0.0870644	0.0881299	0.032583	0.0628693	0.16052	-0.0969238	-0.321411	-0.19503	-0.176414	0.102604
0.195332	0.0593387	-0.327918	-0.152298	0.17843	0.370987	0.0816794	0.0297015	0.643283	0.0633558			-0.187081	0.149961	0.597206	-0.285615	-0.458707	-0.498754	0.0768965	0.0983821	0.470344	-0.35509			-0.275312	0.101699	0.143581	-0.0495972	-0.458043	0.152	-0.113671	-0.22509	-0.124715	0.118583
-0.403556	-0.347649	0.00795382	0.162386	-0.438038	0.0257599	-0.0314971	0.0942399	-0.585339	-0.0121566			0.0439061	0.423198	-0.101581	-0.0398768	-0.386601	-0.14845	0.2066	-0.0985363	0.0306738	-0.169233			-0.0896858	-0.103785	-0.22572	0.523828	0.0341606	0.182965	0.178185	-0.277883	0.105564	-0.0184735
-0.270625	0.0299753	-0.0588509	-0.136838	-0.0707222	0.391338	-0.232367	-0.000625366	0.282641	-0.439758			-0.205117	-0.0693484	0.0417841	0.105408	-0.0760921	-0.348485	0.0987472	-0.129061	-0.403853	-0.0930355			0.209049	-0.286947	0.35029	-0.0447768	-0.257358	0.585166	-0.498984	0.182585	-0.138658	-0.0056488
-0.108263	-0.0266053	0.133535	0.121826	-0.0916724	0.266975	0.523061	-0.0961522	0.506109	-0.166703			0.135916	0.0903383	0.10604	0.138565	-0.0565096	-0.125988	0.117276	0.607137	0.42922	-0.450763			0.0225834	0.203232	-0.190572	0.0103035	-0.0603007	-0.0166959	-0.186199	0.0826931	0.420284	-0.265628
0.363844	0.348841	-0.104338	0.519485	0.0353069	-0.145698	0.168031	-0.238989	-0.0984207	-0.269822			-0.5143	-0.494532	0.0383438	-0.0787431	-0.321206	0.224891	-0.246068	-0.174595	0.259516	0.220674			0.038377	-0.367892	-0.135292	-0.0328324	-0.320395	0.277882	-0.137431	0.05436	-0.101157	-0.163404
-0.317416	0.0112525	-0.366824	-0.404823	-0.359129	0.223135	-0.140194	-0.273961	-0.562215	-0.599607			-0.289805	0.279582	0.157323	-0.104251	0.206515	0.15372	-0.509233	-0.38535	-0.171618	-0.359651			0.00776995	-0.331741	-0.193777	-0.169763	0.00275586	0.154773	0.0808455	-0.130641	-0.170209	-0.59404
-0.25098	-0.280788	-0.111552	-0.155512	-0.0459298	0.402748	-0.124522	0.265391	0.350075	0.112228			0.0803922	-0.313431	-0.0580193	0.126281	0.205013	-0.069012	-0.00165496	-0.342958	-0.293787	0.274283			-0.104682	-0.183309	0.205375	0.00204235	-0.114032	0.325941	-0.432332	0.497446	0.470414	-0.33527
0.170103	0.113962	-0.0478326	-0.349519	-0.322144	0.239921	0.0191935	0.236275	0.234216	0.196377			0.0414106	0.036166	-0.167667	0.0918699	-0.64759	0.01138	0.0578052	-0.375871	-0.227092	0.346968			-0.15418	-0.375002	0.337184	0.196989	0.0342648	0.40843	-0.0904862	-0.0902643	0.0996488	-0.0736771
0.428269	-0.100816	-0.481671	0.0189563	-0.0388327	-0.11697	-0.0397206	-0.020558	-0.00401378	0.0102343			-0.0457427	0.498582	-0.255663	0.158444	-0.0556756	0.191167	-0.141847	-0.119346	-0.572451	-0.129889			-0.261693	0.0295781	-0.36404	0.234523	0.274702	-0.219559	-0.083303	0.0585385	0.120545	-0.0184718
0.125011	-0.286063	0.110601	-0.241597	0.0855478	0.251505	0.301051	-0.0997058	0.104754	-0.257617			0.340947	-0.460241	-0.284005	-0.115721	-0.132972	-0.290823	-0.0435017	0.197256	0.454898	0.74002			-0.0988058	0.0868202	-0.185228	0.192079	0.105742	-0.121663	-0.383039	0.023708	-0.332955	0.65971
0.0069351	-0.0500455	0.0738047	-0.296001	0.313299	0.0591555	-0.217381	0.559238	-0.144958	-0.00945372			0.587872	0.555163	-0.0558848	-0.256225	0.0927743	-0.147406	-0.0445587	-0.259191	-0.177722	0.284432			-0.153157	0.231535	-0.00876348	-0.290113	0.0105119	-0.018964	0.0520915	0.0858347	-0.240597	0.239437
-0.459631	0.00293367	0.0283501	-0.219335	-0.319476	-0.319879	0.271258	0.183706	0.198204	-0.167595			0.0124282	-0.0900285	0.535351	-0.207653	0.135067	-0.160737	0.446653	0.801254	-0.00891481	0.0497063			0.179261	-0.142142	-0.152273	-0.217138	0.479507	-0.0198545	-0.0935186	0.119084	0.211886	0.289476
-0.112843	0.746163	0.261024	0.0949276	0.334026	-0.07186	-0.347189	0.361418	-0.326459	0.177879			0.00597109	0.106525	-0.401419	-0.400387	0.0334945	-0.151602	-0.0939823	-0.0128026	-0.137694	0.258593			0.245961	0.00370851	-0.256623	-0.121223	0.0981326	0.213607	0.381023	-0.0353963	-0.0186582	0.262618
-0.147253	0.379004	0.0621308	-0.172584	0.141012	-0.485615	0.305365	-0.367932	-0.0735053	-0.320517			0.283159	-0.0853658	0.103593	0.00687845	-0.449097	-0.331039	-0.153691	0	-0.17264	0.0906176			0.259663	-0.2636	-0.158839	0.14236	-0.217965	-0.221702	0.148202	-0.218644	-0.149411	0.426045
0.110643	0.100949	0.294773	-0.307296	0.0723335	0.332776	0.0110483	-0.269764	-0.122539	0.435719			-0.191444	-0.313807	-0.297038	-0.182618	-0.15819	-0.328599	-0.190795	-0.269283	-0.221688	-0.181865			0.187611	0.00172431	0.273715	0.115105	0.00679398	-0.070106	0.162116	-0.515841	0.178719	-0.0874255
-0.0705817	0.312376	-0.0846752	0.230063	-0.224129	0.285831	0.069062	-0.035311	-0.0186061	-0.157862			-0.457869	-0.0517673	-0.29924	-0.0511354	0.765079	0.116612	-0.149732	-0.178062	0.173234	0.274313			-0.36171	-0.29249	0.119428	0.191516	0.126426	0.172108	-0.167519	-0.244769	-0.33542	-0.159647
0.401223	-0.218478	-0.195467	0.0851003	0.046277	-0.171586	0.157321	-0.246914	-0.361449	0.71442			-0.48678	-0.72154	-0.219563	-0.409161	-0.466522	-0.353542	0.192136	0.200552	-0.601423	-0.101809			0.193925	0.104831	-0.308237	0.0864871	0.111918	-0.0587443	-0.32415	0.0461996	0.149487	-0.167221
0.479714	0.152623	-0.0475722	0.00377616	-0.316868	-0.250519	0.0710105	-0.000161464	-0.401134	-0.152087			-0.218333	-0.0393023	0.0270869	-0.362594	-0.310743	0.246781	0.185263	0.817031	-0.408649	-0.200729			0.223017	0.366584	-0.128301	0.162187	-0.137701	-0.134508	0.0835538	-0.117396	0.28162	-0.174356
-0.350287	0.366161	-0.125728	0.285758	-0.110901	-0.073335	-0.487177	0.288874	0.362642	-0.0385179			0.306162	0.0372159	-0.173586	0.141616	0.00306442	0.339013	0.198838	-0.364489	-0.354211	-0.304488			0.107825	-0.125568	-0.0472062	0.12909	-0.349446	0.173034	-0.299812	-0.160038	-0.0741486	0.144391
0.0241638	-0.0586037	0.21685	0.477901	0.114111	0.392935	0.145776	-0.273429	-0.471403	0.324415			-0.0114515	0.500115	-0.428302	0.365067	0.401206	0.156183	0.516201	0.0826952	-0.446409	0.129672			0.0466597	-0.15148	0.658633	0.246188	-0.285063	-0.0709231	-0.0516225	0.0320972	0.18822	-0.164484
0.188594	0.461703	-0.196978	0.430266	0.296349	0.139418	0.375525	0.473993	-0.255311	-0.135574			0.325054	-0.348363	-0.111275	0.473498	-0.488925	-0.327939	-0.12968	-0.0444838	-0.164591	-0.249769			-0.070862	-0.155727	0.0357166	0.0653909	-0.0453275	0.138416	0.131002	0.579493	0.0276201	0.0269433
-0.200167	-0.217566	0.483241	-0.355045	-0.194836	0.130941	-0.477638	0.208904	-0.162565	-0.0202125			-0.295339	0.730797	-0.0466713	-0.298477	-0.416066	0.296865	0.201611	-0.156355	0.0626214	0.857666			-0.351834	-0.0965964	0.0257729	0.351609	0.0992668	-0.19749	-0.386512	0.0307295	0.0432125	0.0946316
-0.0283527	0.0172188	0.49969	0.0305439	-0.0239655	-0.384147	-0.192044	-0.105617	0.296939	0.279156			-0.147139	0.0447169	-0.383573	-0.348104	-0.491137	-0.0858061	0.0760443	-0.0394484	-0.173898	0.0226713			-0.170571	-0.222961	0.207708	0.144406	0.0330812	-0.174411	0.0618246	-0.163047	0.226286	0.0730993
-0.220454	0.533631	0.0984756	-0.146716	0.509534	0.43134	-0.361857	0.00283221	-0.0408329	-0.117408			-0.23395	0.1183	-0.390411	0.180323	0.384688	0.0390876	-0.00586632	-0.179363	0.174764	-0.0554861			0.0335238	-0.0059884	0.00572825	0.241627	0.210715	0.391517	0.0873868	0.0359679	0.179134	0.0906188
0.0844839	-0.2335	-0.0154082	-0.246747	-0.122821	0.0143483	-0.0401732	0.19048	0.322524	0.040373			-0.385587	-0.4721	0.558524	-0.286213	0.300363	0.754257	0.160545	-0.226163	-0.0499057	-0.146704			-0.254413	0.0194813	0.242885	-0.265788	-0.40009	-0.203032	-0.044689	-0.277041	-0.123757	-0.355549
0.410159	-0.0147401	-0.330459		0.509007	0.453746	-0.211426	-0.296129	-0.00281695	-0.156737			0.188652	0.103714	-0.0521039		0.179276	-0.412087	0.508204	-0.293146	0.353212	-0.399608			0.112749	0.000675924	-0.0924495		-0.267902	0.217675	-0.090534	0.434965	-0.263404	0.157424
-0.151022	-0.123067	0.877159		-0.226936	0.451758	0.0711906	0.427268	-0.294371	-0.217657			-0.32282	0.237032	-0.169419		0.108419	0.181088	0.0419387	-0.303211	-0.0800532	0.11845			-0.140276	-0.426105	-0.0377551		0.0339451	0.0304979	0.24667	-0.0423904	-0.0436392	-0.161546
-0.00188259	0.0110327	-0.0695481		0.226282	0.0815215	-0.0171598	-0.417285	0.219138	0.825336			-0.235831	-0.123695	-0.0555925		-0.465	0.268608	-0.571131	-0.012782	-0.360438	-0.256045			0.18661	0.177848	0.0471981		-0.079657	0.295062	-0.0137325	-0.0236328	0.213447	-0.205088
0.0729704	-0.0607159	0.183817		0.0992912	-0.280787	0.0456014	-0.143541	0.308516	0.465173			-0.500452	-0.118016	-0.338033		-0.321621	-0.515384	-0.0125699	-0.343231	0.150328	0.132664			-0.36038	-0.0420177	0.0652303		-0.134596	-0.077296	-0.124191	0.162897	0.116972	-0.0109191
-0.225919	-0.240703	-0.0282313		-0.146566	-0.225357	-0.156483	0.00332308	0.0508738	-0.0529893			0.0190065	-0.058836	-0.0353991		-0.368239	-0.172153	0.282648	0.465557	0.128526	0.0300442			-0.420745	0.0777487	-0.00469652		0.185661	-0.100433	-0.40958	0.152997	0.194889	0.215294
0.180238	-0.136232	-0.0635859		0.389727	0.0514255	-0.262775	0.532524	-0.00990002	-0.20857			0.344206	0.385486	-0.210872		0.154622	-0.275973	-0.0856103	0.766663	-0.182131	0.143271			0.304448	-0.165835	-0.0624484		0.0659875	-0.00239004	0.176607	-0.0491368	0.340994	0.0555411
-0.124578	-0.298123	-0.18596		-0.0626262	0.352772	-0.134039	0.154805	0.338661	0.0180208			-0.145429	0.478322	-0.271618		0.0728008	0.0462702	-0.242036	-0.101398	-0.409241	0.192976			-0.158787	0.225126	0.341373		-0.334302	-0.0825605	-0.141329	-0.0755744	0.133268	-0.380099
-0.28496	-0.131569	0.0908936		-0.0844049	0.401137	-0.0484989	0.489638	-0.375816	0.366776			-0.569395	-0.453559	-0.318123		-0.0535803	0.673355	-0.373186	0.14889	-0.0930361	-0.0907776			-0.160528	-0.134534	0.0955624		0.425509	0.106025	0.0197664	-0.0544759	-0.0865064	-0.266066
0.36405	-0.0243366	-0.174367		0.105513	0.276058	0.00356518	-0.178316	-0.0532436	0.100091			-0.38	0.154738	-0.5443		0.215251	-0.407605	0.0224902	0.0123636	-0.0690664	-0.183621			0.378061	0.387024	0.0556358		0.251636	-0.19049	-0.00258724	-0.311985	0.52584	0.216239
0.130793	-0.0268034	0.0836134		0.23023	-0.0773429	-0.190029	-0.268862	0.170077	0.688378			0.145252	0.171499	0.229193		0.247584	-0.305961	-0.334781	-0.0952235	-0.309789	-0.224067			0.0581069	0.0310082	0.210097		0.162209	0.0322532	-0.2212	0.163858	-0.275826	-0.0236888
0.106646	-0.175562	0.281404		-0.405237	-0.349619	0.476033	0.126367	0.216794	0.168475			0.0772762	-0.219522	-0.489316		-0.202358	-0.258636	-0.0628327	-0.407357	0.202688	0.0136149			-0.306537	0.0359035	-0.179428		-0.543015	0.0862326	0.141913	0.0772179	-0.130892	0.186962
-0.0147575	-0.0263416	0.220821		-0.0181906	0.0473611	0.485281	0.147025	-0.17704	-0.192274			-0.465318	0.0836023	-0.334171		0.102974	0.482671	-0.229635	-0.0994826	0.0672689	0.0906211			0.395159	0.229427	0.0210767		0.0100892	0.310731	-0.337872	0.039805	-0.0449623	0.403302
0.548594	-0.276264	0.323661		0.212714	-0.0251211	0.228389	-0.0583718	-0.157322	-0.0913536			-0.0829437	0.160128	-0.218027		0.0507201	0.362446	-0.0905516	-0.254995	-0.482813	-0.205219			-0.0191791	0.228638	-0.0258656		0.194112	0.211997	-0.235081	-0.283215	-0.153034	-0.147092
0.334731	-0.287006	-0.229778		0.277133	0.678562	-0.141624	-0.225578	-0.0919592	-0.349012			-0.0630737	0.214372	-0.310897		0.583646	-0.303323	0.357738	0.393084	0.39257	0.183253			0.044874	-0.299682	0.104107		-0.0323156	-0.00669931	0.10247	0.142091	-0.276569	0.249729
0.0138547	0.2947	-0.0517595		0.0125616	0.0564291	-0.115504	-0.0399147	-0.0429712	0.338159			-0.417364	-0.31145	-0.1312		-0.215366	0.0562417	-0.223832	-0.403947	0.508207	-0.0408128			0.0946539	-0.225669	0.124135		0.251913	0.196798	0.0855588	-0.113715	0.296127	-0.0561734
-0.0842931	-0.283457	-0.0930558		0.0490133	0.114698	-0.0814839	0.0506127	-0.398894	0.370366			-0.134866	-0.172501	0.119359		-0.143431	0.0353423	0.109681	0.0409917	-0.134395	-0.144144			0.256848	0.0765746	0.338439		-0.133363	0.0858531	0.033461	-0.114338	-0.233186	-0.444459
0.0762593	0.429194	0.093874		0.0116767	0.452705	-0.0310745	-0.219649	-0.288539	0.104661			-0.298854	-0.289673	-0.159204		0.25928	-0.227348	0.280631	-0.0516687	-0.384125	-0.119806			0.0344428	-0.414533	0.292414		0.00451007	-0.280492	-0.0355603	0.0556448	-0.00981682	0.26654
-0.2588	-0.186962	0.756316		0.0497443	0.147801	0.185739	-0.336062	0.385015	-0.275423			0.103145	-0.503401	-0.233266		0.0296372	0.130653	-0.0779114	0.277895	-0.000398977	0.315047			-0.0320447	0.172295	-0.0996905		-0.217648	0.0663892	0.267827	0.284117	0.244682	-0.551662
-0.470477	0.11971	-0.343657		0.0531623	-0.112276	0.331368	0.0598649	0.935093	-0.166022			0.34022	0.0138922	0.0129436		-0.419919	-0.176096	-0.256025	0.384181	-0.352039	0.36991			-0.311159	0.149883	-0.173261		-0.0685052	-0.0574285	-0.0378121	0.59774	0.106533	0.10068
-0.0457303	-0.250504	-0.314933		0.30225	0.0366879	0.0867987	-0.154705	-0.101251	0.0158479			-0.0306136	-0.0539141	-0.240827		0.0371093	0.0958344	-0.139416	0.186605	-0.241573	-0.0643033			0.115111	0.022733	-0.169542		-0.033995	0.0819152	-0.0236383	-0.32263	0.163347	0.376723
0.0427587	0.311603	-0.154617		-0.247183	-0.0611691	0.0660657	-0.381978	0.548214	0.221069			0.332759	-0.358778	-0.400696		0.433089	0.272815	-0.375551	-0.241221	0.984212	0.152109			-0.189207	0.297741	-0.00678547		-0.0928246	-0.215401	0.43896	0.182412	0.172103	0.0835785
0.133976	-0.190791	0.0955634		-0.200055	0.31619	-0.416765	-0.0467654	-0.415235	-0.0720123			0.0595045	-0.273458	0.0983568		1.21954	-0.0785368	-0.57772	-0.299603	0.150653	-0.138516			0.177766	0.0717962	0.301096		0.289035	0.0247508	0.192787	0.0110881	-0.176713	-0.320549
-0.154442	-0.0533417	-0.257639		0.361217	-0.000142795	0.094106	-0.300575	-0.0249302	-0.130398			0.144947	-0.0789132	0.178183		0.0219378	0.0753562	0.34474	0.0218836	-0.215571	0.53064			-0.0398811	0.208407	0.014939		0.0479825	-0.097264	-0.0262277	-0.478239	-0.346615	0.592725
-0.36826	0.181362	0.369518		0.226028	-0.184649	0.140707	-0.152073	-0.16063	-0.0322057			-0.323371	-0.141455	-0.232989		-0.399679	0.033331	-0.00612147	-0.245383	-0.44126	0.10363			0.0104729	0.285546	0.0784714		-0.0208574	0.107754	-0.182	-0.0318086	0.0658924	-0.0963793
0.176225	-0.0741043	-0.0291909		-0.164546	0.092285	0.206224	-0.117882	0.031469	0.081921			-0.0218558	-0.11989	-0.180314		0.351967	-0.0260488	-0.0271242	1.14429	0.0598016	0.215203			-0.0536135	0.169341	-0.200155		-0.0618374	-0.182948	0.155181	-0.0768011	-0.184115	-0.120725
0.0862151	-0.0186494	-0.0272192		-0.123975	0.135072	-0.037133	-0.274502	-0.329089	-0.0406821			-0.513363	-0.466693	0.41844		0.671059	-0.405872	-0.00126332	-0.420276	0.259753	-0.306597			0.194161	0.0100603	-0.186725		-0.155638	-0.000193691	-0.172912	-0.105298	0.140432	0.331085
0.0353878	0.253118	0.156725		0.498726	0.51149	0.00615039	0.638889	-0.156334	0.221211			-0.183526	0.0962494	-0.0412358		-0.455564	0.708291	0.563517	0.178492	-0.240763	-0.0564027			0.132857	0.34889	0.218782		0.0500799	0.151471	0.0558487	-0.00040897	0.306433	0.322372
-0.147262	-0.390958	0.0125026		0.430993	0.18597	-0.36165	-0.182462	-0.0587881	0.150906			0.309529	-0.123896	-0.463046		-0.241351	-0.477479	-0.515906	-0.0126727	0.659012	-0.505414			-0.164066	-0.0209958	0.197265		-0.166597	0.125647	0.0481188	-0.0638235	0.154633	-0.215361
0.0672427	-0.0315112	0.120524		-0.0983821	0.00168906	0.0902796	0.00503139	-0.415574	-0.11446			0.742357	-0.558269	-0.231544		-0.00160597	0.511404	-0.446959	0.151368	0.399338	-0.159774			-0.0764155	-0.173815	-0.0181832		-0.131902	-0.0725844	0.0272438	-0.288701	-0.60702	-0.172033
-0.0121602	-0.0616128	0.224854		-0.0646817	-0.0274521	-0.166336	0.0754114	-0.0700913	0.168822			-0.295826	-0.258261	0.127196		-0.483	-0.109846	-0.488687	0.485998	0.118499	0.606278			-0.124218	0.0778818	0.109025		0.133212	0.28483	-0.220892	0.0034871	-0.51713	-0.117557
0.0161887	0.0959087	0.652045		-0.00886141	-0.192778	0.388014	-0.0200117	-0.113002	0.323727			-0.364702	0.0855236	-0.0350616		0.481377	-0.245717	0.101195	-0.36156	0.600762	-0.339886			-0.0931639	-0.17793	0.14982		-0.245418	0.240977	0.333328	-0.01041	-0.208895	0.185605
-0.0899483	-0.569201	0.591577		0.0260763	0.47603	0.0430891	0.373873	-0.101751	0.0978957			0.175934	-0.281502	-0.145731		-0.241373	-0.0787268	-0.0836839	-0.31595	0.0829142	0.140037			-0.411545	-0.0667444	0.235414		-0.324351	0.0341318	0.209599	-0.311813	0.238921	0.00431832
-0.140017	0.216316	0.151889		0.232114	0.0337052	-0.141992	-0.350864	-0.318208	-0.275058			-0.395074	-0.0162247	-0.087852		-0.469046	0.145875	-0.0138257	-0.0896814	0.0190046	-0.32873			-0.482244	0.107667	-0.0323133		0.279039	-0.0264005	0.528879	-0.240474	0.203837	-0.370888
-0.00058779	0.141944	-0.325789		-0.18748	-0.00135678	0.25932	0.0234711	-0.602558	-0.0183139			-0.361827	0.548035	-0.32784		-0.244099	0.00923072	-0.122914	0.139819	0.320713	0.0194613			0.0758067	0.48233	-0.039029		0.107249	0.126163	-0.342499	-0.164492	-0.00783514	-0.036801
-0.257066	-0.342376	0.211248		-0.212861	0.0522386	0.187435	0.092122	0.337449	0.313928			-0.383106	0.681035	-0.139991		-0.316375	-0.367315	-0.253908	-0.291317	0.16146	0.420054			-0.518227	-0.0231586	-0.370621		-0.214666	0.0216131	-0.0905297	-0.114708	0.446119	-0.0170058
-0.382753	-0.128031	-0.228743		-0.247293	0.0620746	0.320849	0.318934	-0.225226	-0.238637			0.0871848	0.180088	-0.324347		0.26932	-0.0121918	0.113541	0.438998	0.0422612	-0.26249			-0.166539	0.359757	0.462062		-0.224033	-0.056657	-0.380457	0.0604053	-0.0937254	-0.080902
-0.24095	-0.016314	0.0142575		0.236734	0.207587	0.0625199	-0.0749671	-0.0428189	-0.550322			-0.110614	-0.233766	0.0450873		-0.018886	-0.0397845	-0.498954	-0.163099	0.00907064	-0.17973			0.0125374	0.163432	-0.0540715		-0.093918	0.0146418	0.636251	-0.289213	0.174412	-0.238986
0.245028	0.232074	0.167876		-0.0950714	0.153882	0.0617034	0.825887	0.283176	-0.0552587			-0.763674	0.57725	-0.22185		-0.0028417	-0.339826	-0.338326	-0.0768591	0.177869	-0.33353			-0.147618	-0.267298	-0.348386		0.012257	0.188094	-0.0818215	-0.0346137	0.132556	0.511103
0.126518	0.428109	-0.202078		0.289885	0.161929	0.25557	-0.305893	0.086605	0.260246			-0.423268	-0.323442	-0.207103		0.486772	0.0494921	-0.0441967	0.23873	-0.265303	-0.292679			0.0266888	-0.0767574	-0.0525308		-0.0443883	0.266053	0.265304	0.111699	-0.101267	0.0603228
0.399174	-0.0564612	-0.294241		0.132374	0.0241677	-0.129215	-0.203423	0.0947204	-0.38442			-0.426269	0.264756	-0.37426		0.921177	0.185478	0.192101	0.384492	-0.293059	0.0986414			-0.230338	-0.20107	0.625283		-0.0922402	-0.237465	-0.189612	-0.392122	-0.163403	0.175532
0.150217	0.413502	0.14793		0.234048	-0.0642059	0.593503	-0.216658	-0.188842	-0.0982331			0.0454184	0.230727	-0.330668		-0.0234986	-0.0980884	-0.496043	0.303057	0.0545059	0.257338			-0.00292054	-0.0602555	0.0140849		-0.196406	-0.182303	-0.180904	-0.443488	0.0747808	0.448494
-0.255002	0.116605	0.157894		0.271115	0.313792	-0.383484	-0.644469	0.0300682	-0.256925			0.0637619	-0.146932	0.492526		-0.236817	-0.0122069	-0.618098	0.0512956	-0.2805	0.185135			-0.378979	-0.183932	-0.291445		-0.111673	-0.191769	-0.156968	0.135597	-0.462351	0.235119
0.0536282	0.188393	0.154123		0.290361	-0.379522		-0.21297	0.108003	0.0935268			-0.239388	-0.247032	0.574732		0.44496	-0.139592		0.129195	-0.478792	0.169303			-0.184349	0.0740643	-0.196474		-0.15795	0.078227		-0.169334	0.224842	-0.114833
-0.276052	-0.16661	-0.0559681		-0.198089	0.25608		0.0153641	-0.08507	0.170336			-0.413337	-0.0418792	0.280736		-0.0961453	0.655925		-0.148922	-0.112129	-0.344883			-0.181409	-0.241792	0.10278		0.0838372	0.141689		0.109677	-0.241912	0.173468
0.0873182	0.151568	-0.0904543		0.0833132	0.145453		-0.149562	-0.144732	0.0375992			-0.228906	-0.4701	0.170148		-0.175382	0.00686973		-0.266803	0.549807	-0.04321			-0.229955	-0.484969	0.295498		-0.0569632	0.208631		-0.152713	0.306845	-0.216887
0.268023	0.20933	-0.0295592		-0.109839	0.440179		0.449543	0.12465	-0.07798			-0.503808	0.188304	-0.375397		-0.260573	0.489673		-0.237886	-0.00497228	0.0367379			0.112192	0.283068	-0.13499		-0.0948725	-0.302994		0.236663	0.146213	0.13103
-0.108286	-0.16893	-0.406569		0.850395	0.200617		0.061211	-0.031158	0.113746			-0.123403	-0.1354	-0.0873998		0.465899	0.0991326		0.0918927	-0.226298	-0.164236			0.842368	-0.0137857	0.0272806		-0.00371788	0.186862		0.500506	-0.148483	0.877761
0.38996	-0.111038	0.148126		-0.350123	0.514033		0.0864215	-0.628697	-0.0129849			0.373882	-0.294777	-0.291942		0.12447	-0.191181		-0.19703	0.156742	0.337607			0.248838	0.211737	0.00065226		0.14003	0.225902		-0.502303	0.208468	-0.0252003
0.300803	0.150294	-0.123831		-0.130667	-0.333001		-0.00626834	0.106077	0.0413716			0.1563	-0.326704	-0.396066		-0.310287	0.149405		0.227066	0.0494805	-0.0302869			0.0486546	0.173562	-0.0659031		0.26759	-0.0869387		-0.26246	-0.189176	-0.138082
-0.178694	0.0656888	0.0571627		-0.0104205	0.212912		-0.213799	0.0445981	0.0423003			-0.111587	0.107012	-0.231767		-0.167705	-0.108632		0.508076	-0.0847187	0.231788			-0.269449	-0.324663	0.174929		-0.0734065	0.0261247		0.541059	-0.279446	0.150793
-0.141056	0.111098	-0.338799		-0.0821152	-0.180837		0.0834105	-0.0189948	-0.0714172			-0.614178	0.137405	0.260358		0.432334	-0.100176		0.435119	0.180029	-0.0461554			-0.0233588	0.215156	0.146127		-0.140998	-0.0710469		0.137218	-0.120041	-0.161225
0.0139432	0.0527036	0.770838		-0.0590727	-0.379162		0.035461	-0.269429	0.0261278			-0.093892	-0.427219	-0.326075		-0.355567	-0.285477		0.235143	-0.0999475	-0.34236			-0.206658	0.118133	0.139704		0.13456	-0.0354599		-0.0202045	0.169943	-0.110662
0.198592	0.187182	-0.105222		0.59729	-0.00168791		-0.488141	0.412598	0.194639			-0.0375547	0.357343	-0.0260195		0.0575915	-0.549572		0.255058	0.0597667	-0.43474			0.172153	-0.211241	0.194283		0.572761	0.0469598		0.045695	0.242583	0.134801
0.0996035	-0.168279	0.281818		-0.188006	0.267474		-0.126643	-0.326842	0.0827266			-0.532943	-0.0589907	0.302987		0.0491661	-0.401408		0.18254	-0.452546	-0.0126326			0.102188	0.0941877	-0.089466		-0.0458095	-0.135808		0.246528	-0.0172803	0.474544
0.199156	0.0423735	0.117246		-0.517966	-0.00674551		0.00848852	-0.294172	-0.161575			-0.173431	-0.0136922	-0.567678		-0.366384	0.0476434		-0.228731	-0.0871846	-0.490195			-0.218033	-0.295155	0.0388281		-0.020862	-0.0530903		0.17053	-0.356956	0.0567618
-0.453379	0.401678	-0.189759		-0.172001	-0.126974		-0.389372	0.476481	0.318881			-0.47829	-0.281427	0.0657422		-0.158832	-0.302462		-0.369342	-0.0498807	0.0132166			0.296305	-0.177247	0.281399		0.098517	0.134246		-0.258511	-0.165769	0.160944
-0.0123424	-0.0326625	0.0448145		0.0214488	0.00456129		-0.0606414	-0.257742	-0.289371			-0.253383	-0.307022	-0.124561		-0.31844	-0.454239		-0.164132	-0.0701802	-0.150719			-0.0355927	-0.272836	-0.0769917		0.0927838	0.338134		-0.319316	0.310519	-0.0565692
-0.0998895	-0.616942	0.222624		-0.199218	-0.0386673		0.522835	-0.259901	0.175472			-0.769016	0.324509	-0.171446		0.290008	-0.0011467		-0.115501	-0.0616423	-0.0854844			-0.297629	-0.164076	0.119028		-0.0992818	0.0039999		0.242779	0.402048	-0.125875
-0.259007	0.250676	-0.0964184		0.213729	-0.0654778		-0.0168205	0.277862	0.797225			-0.218678	-0.153397	-0.158152		-0.119708	-0.21431		-0.542055	-0.461585	0.0287749			-0.424383	0.221229	-0.314735		-0.0951431	0.0737134		-0.0512478	0.281797	0.271529
0.267411	-0.102106	-0.468751		0.588822	-0.178967		-0.146953	0.589377	0.108254			-0.222246	0.358617	-0.17545		-0.285906	-0.406211		0.113389	0.6999	-0.36454			-0.379928	-0.253763	0.0723243		-0.15348	-0.0161795		0.0794287	-0.0481926	0.191298
-0.158317	-0.10634	0.0167291		0.406929	-0.154231		-0.381312	0.15389	0.639031			0.102168	0.787318	0.079053		0.3322	0.0174712		-0.28531	0.356802	-0.148849			-0.186132	-0.252729	0.10861		-0.0239919	-0.146378		-0.0107092	-0.334056	-0.129368
-0.0258606	-0.170599	0.15789		0.504493	0.162347		-0.192183	0.039996	0.181995			-0.606447	-0.590782	-0.165028		-0.307455	-0.39642		-0.365823	-0.304681	0.031908			-0.104412	0.0863585	-0.126688		0.0707912	0.299741		-0.117665	-0.0587331	-0.276832
-0.2829	-0.474096	-0.367246		-0.0720048	0.224919		0.0202339	0.223154	0.0928665			-0.13185	0.121091	-0.570077		0.11538	-0.155273		-0.131879	-0.761905	0.341493			0.158384	0.016293	-0.304535		0.130122	0.0263349		0.0698679	-0.115043	0.208974
0.401186	-0.179719	0.037707		0.402199	-0.099928		-0.264821	-0.156187	-0.293932			-0.0335752	0.156674	-0.460688		-0.0561153	-0.155411		-0.290048	0.217643	-0.0513792			0.0812263	-0.196457	0.0267877		-0.0993041	-0.179551		0.0804967	-0.0842503	-0.43599
0.0529722	-0.147498	0.00484094		0.389988	0.492732		0.0170176	-0.0180611	0.0554422			-0.126467	0.384805	-0.454919		-0.269002	-0.481751		-0.355047	-0.182623	0.0702559			0.222181	-0.00186096	0.120201		-0.0790088	-0.00909556		-0.391554	0.197546	0.0162486
0.372218	0.0628164	-0.0409747		0.155132	0.241564		-0.163881	0.098528	-0.20005			-0.214351	0.413525	-0.240569		-0.383392	0.468117		-0.176537	-0.169581	-0.43085			-0.315719	0.137922	-0.101988		-0.120616	0.220445		-0.15897	-0.00780731	0.294592
-0.0524286	0.134058	0.135704		0.659955	0.232077		0.035881	0.0997206	0.257616			0.0335795	-0.157237	0.371955		-0.00511196	-0.0746171		-0.330974	0.2897	0.537316			-0.0952749	-0.149608	-0.0281447		-0.0281109	-0.154571		-0.142022	-0.0684365	0.116045
0.232912	-0.0419656	0.401725		0.0061948	0.210056		-0.188046	-0.0609389	-0.388083			-0.469115	0.750498	0.290549		-0.139168	-0.234844		-0.346277	-0.0559212	0.000991023			-0.136112	-0.0491094	-0.281034		0.0167933	0.26313		-0.123545	-0.0943129	-0.187428
-0.176961	0.23832	-0.256548		-0.190937	-0.0824581		-0.0811734	0.135508	0.107403			-0.0482178	0.477334	-0.296486		-0.259741	0.0712031		0.218784	-0.0593804	0.231543			-0.0446477	0.0284408	0.490892		-0.25464	0.036205		-0.110427	0.341723	0.204289
0.0381889	-0.422603	0.232181		-0.194779	-0.0186421		0.0641431	-0.321303	-0.347892			0.226381	0.844106	0.401064		0.0493589	-0.359967		-0.33289	-0.0198026	0.311119			0.0435528	-0.17142	-0.257507		-0.214592	0.0401715		-0.23589	0.202791	-0.105284
-0.0459854	0.277173	-0.208355		-0.035231	0.0674897		0.00800855	-0.0977591	0.164224			0.247219	0.842243	0.0998401		-0.264318	-0.0996138		0.22838	-0.157219	-0.0704903			0.288996	-0.134086	-0.144516		0.208298	-0.169506		-0.0164422	-0.134684	-0.124787
0.148863	-0.154865	0.22913		-0.476073	-0.0940776		0.213855	-0.208014	0.0950775			0.462105	0.228405	-0.365407		-0.0886921	-0.366416		-0.158353	-0.36961	0.0320375			0.313285	0.247904	0.00939389		-0.332568	0.498014		-0.199217	0.153496	0.806792
-0.295519	0.254268	0.0101264		-0.160614	-0.209704		-0.198345	0.402127	-0.0585392			0.343236	-0.239962	0.682853		0.00411089	0.230718		0.0436078	0.00118241	-0.0517326			0.237154	0.217955	-0.206997		0.412316	0.052538		-0.0412161	-0.327245	-0.0205266
-0.260716	-0.359194	-0.0685669		0.105191	0.104458		-0.174912	0.373166	0.156017			-0.0468163	-0.221562	-0.511743		0.0722791	0.386818		0.00998662	0.586496	-0.255056			0.0906152	-0.0838116	-0.199621		-0.0949873	-0.149876		-0.247031	0.186559	0.0855842
-0.24426	-0.189886	-0.0765814		0.349405	-0.2568		-0.272813	0.037976	-0.0520201			-0.101057	-0.202053	-0.493478		0.0548846	0.930782		-0.0451569	-0.270498	0.058195			-0.0216248	0.349144	-0.131613		0.139802	-0.0610194		0.238241	0.731395	0.058285
0.48491	-0.026068	0.334283		-0.156054	0.192478		0.212637	-0.400832	-0.0391685			0.271355	-0.359097	-0.0223986		0.0578665	0.0509516		0.107223	-0.141772	0.0585152			0.1798	0.0495931	0.43682		0.192922	0.318034		0.21276	-0.324305	-0.198878
-0.129265	-0.0315838	-0.0352331		-0.408117	0.214802		-0.134182	-0.0399138	0.184674			-0.198016	-0.307296	-0.273961		0.28779	-0.338192		-0.48021	0.68548	0.373945			-0.125324	-0.0302899	0.0539092		0.0399306	0.112582		0.200683	-0.243984	0.0586142
-0.152058	0.0349224	0.0485816		0.133267	0.53186		0.229666	-0.258438	0.280338			-0.133299	0.24073	0.154013		0.0944453	0.0174438		0.388177	-0.156875	-0.335097			-0.0770844	0.419602	0.195072		-0.0959466	0.119687		-0.351919	-0.269949	-0.154963
0.0134079	-0.0221627	0.610227		0.409577	0.416912		-0.064866	0.0889782	0.0040958			-0.285317	-0.25277	0.228732		0.166781	0.121718		-0.137901	-0.186422	0.366941			-0.115617	0.0470688	-0.328664		0.163612	-0.329016		-0.213563	0.298249	-0.249085
0.244132	-0.233591	0.391503		0.186767	0.274888		-0.112614	-0.534696	-0.212579			-0.152548	-0.0948654	0.0481009		-0.0977983	0.0213655		-0.361827	0.080185	-0.0244877			-0.0179047	0.263044	-0.00923828		0.466377	-0.149307		-0.259511	0.0117755	0.116745
0.277642	-0.0154289	0.146924		0.125139	0.386426		-0.0535349	0.00823223	0.414488			-0.276935	0.387958	-0.192342		-0.162089	-0.0945169		-0.314761	-0.0163746	-0.333803			0.0823851	0.324918	-0.0318035		0.0204802	0.190871		-0.134629	-0.106054	0.0875176
0.341307	-0.0386202	0.0914707		-0.220595	-0.306316		-0.258865	-0.499305	-0.113184			-0.000633278	0.239445	0.288147		0.302653	0.204207		-0.0828478	0.215371	0.138124			0.170696	-0.378888	-0.187935		0.146661	-0.00405786		-0.0520218	0.0411037	0.207444
0.0128159	-0.273771	-0.00157281		-0.0126007	-0.501469		0.33504	-0.159065	0.222664			-0.466608	0.0611583	-0.0987524		0.531864	-0.242429		0.0745483	-0.249675	0.274807			-0.290886	-0.243992	-0.062395		-0.0702579	-0.399844		0.330659	-0.179617	0.326016
-0.21234	0.58822	-0.39253		-0.25966	0.144633		-0.00433739	0.0391913	0.0473891			0.32013	0.381133	0.377823		-0.563848	-0.409934		-0.345742	-0.260176	0.0463352			0.0446	0.0085669	-0.122461		0.141151	0.0471097		0.234813	-0.218663	-0.16247
-0.0450291	-0.187433	0.24069		0.269581	-0.287829		0.00706252	0.370648	0.236039			0.133529	-0.282021	0.14165		-0.0492581	-0.0608513		-0.0705679	-0.21023	0.824682			0.333969	0.122572	0.369228		0.0179885	-0.322935		0.0889453	-0.37171	-0.0790673
-0.237726	0.282112	0.21849		0.104483	-0.0965051		0.400245	-0.306894	0.308012			-0.222786	0.139568	-0.0649962		0.472733	-0.0133434		0.49007	-0.10587	0.399937			-0.149635	-0.12839	0.163809		-0.0403945	-0.227448		-0.15263	-0.0012367	-0.0459575
0.0060178	0.163562	-0.170862		-0.0634846	0.382776		-0.493221	0.263639	0.128074			-0.310973	0.363197	0.155948		-0.39661	-0.0522602		-0.0676	-0.426425	-0.360408			0.179522	-0.270787	-0.216286		0.262227	-0.116459		0.167331	-0.222253	-0.163676
-0.156212	0.241938	0.135903		-0.0469339	0.173408		-0.146878	-0.0798758	-0.0648123			-0.193056	-0.465069	-0.289142		-0.136563	0.0405864		-0.169561	-0.442182	0.0214057			0.176566	0.170208	-0.0717897		-0.0454926	-0.0288618		-0.317158	-0.188676	0.0504302
-0.271963	-0.383729	0.304006		0.271689	-0.188277		0.00510838	-0.217443	0.196012			-0.680033	0.0571876	-0.386239		0.357569	0.0114651		0.0742841	0.158698	-0.273835			-0.0824623	0.0765915	0.131322		-0.263619	0.0893363		-0.282369	-0.155787	0.00268382
0.519085	0.0384753	-0.190303		0.233903	-0.131516		-0.391934	0.378183	0.405718			0.01473	-0.379072	-0.184062		0.25078	-0.322061		-0.665618	0.234405	-0.231075			-0.137409	0.0270582	0.0358116		-0.0740786	0.0935898		-0.423166	0.287962	-0.152615
-0.250008	0.115109	0.258926		-0.00896815	-0.0399885		0.266285	0.182577	0.482595			-0.30044	-0.0219871	0.205592		-0.12715	0.294507		-0.0488013	0.103142	0.321285			0.0687457	-0.0489779	-0.0461324		0.0666249	0.043469		0.370971	-0.121354	0.415465
0.207892	-0.259018	-0.194315		-0.34255	0.282672		-0.506798	0.25824	0.0587662			0.0319068	-0.347259	0.870889		-0.265829	-0.16699		-0.289272	-0.280347	-0.202263			-0.0453544	-0.157395	0.21904		-0.605465	0.151199		0.211481	-0.10896	0.50772
-0.111577	0.0160614	-0.0351415		0.162949	0.468198		0.339512	0.0433275	-0.204274			0.375285	0.234576	0.708847		-0.295703	-0.261848		0.522644	-0.266509	-0.196597			0.116398	0.542403	-0.12391		0.113924	0.335523		-0.0245955	-0.197454	-0.27186
-0.317327	-0.215398	-0.217751		0.163515	-0.444805		0.146913	-0.221539	0.446388			0.329984	0.183719	-0.263698		-0.166891	-0.0348507		-0.0769087	0.0935338	0.648427			-0.269245	0.42352	-0.223357		-0.273749	-0.0694828		-0.102157	0.129977	0.282088
-0.107535	-0.0801062	-0.294936		0.264252	-0.0641801		-0.500705	0.0449834	0.129142			-0.581833	0.531909	-0.772597		0.0168234	-0.38518		-0.0522458	0.0525795	-0.151334			-0.182181	0.174251	0.271133		0.254978	0.147341		-0.398898	0.533225	0.349724
-0.0492751	-0.374438	-0.0883682		-0.452293	0.159712		0.0530667	0.565672	0.296323			0.133628	0.247774	-0.190248		-0.158026	-0.164177		-0.283397	-0.131417	0.288019			0.131869	-0.12849	-0.128962		0.0201571	0.381285		-0.329062	0.350924	-0.165719
-0.0741384	0.87546	0.239779		-0.100298	0.173702		-0.138336	0.0742165	0.342134			-0.0299292	-0.0395588	-0.126074		-0.0845043	0.156622		-0.227019	-0.2046	-0.467934			0.0249488	-0.118056	-0.147044		-0.0452523	-0.314275		0.553268	-0.245379	-0.269394
-0.16044	-0.00373012	0.352995		-0.30037	-0.177235		-0.116652	-0.299475	0.492954			-0.0684797	0.0704958	0.582388		0.54063	-0.0740352		0.0205614	-0.278783	-0.23723			0.0158211	0.00415277	0.16318		0.0582857	0.0972826		-0.084482	0.351639	-0.0189616
0.194089	0.380906	-0.335233		0.260726	-0.446738		-0.144859	0.0587007	-0.217978			-0.226772	-0.06955	0.122456		-0.200986	-0.209988		-0.0789446	-0.298794	0.102194			-0.0619796	-0.0253938	0.0055188		0.202353	-0.056784		0.0144805	-0.109736	-0.101602
0.203478	-0.249367	-0.343242		-0.0725726	0.432268		0.230103	0.340849	-0.0491259			-0.214609	0.294474	0.153148		0.393668	-0.129004		-0.11911	-0.243676	0.0441722			0.117252	0.230855	0.066762		-0.139636	-0.315859		0.017698	0.0929721	0.136488
0.34033	0.395007	0.422533		-0.188257	0.597663		0.138312	-0.19791	0.00328533			0.687614	0.216703	0.0185231		0.269222	0.147382		0.0176769	-0.16011	0.1997			-0.201024	0.0969771	-0.285854		-0.040335	0.127551		0.188763	-0.0867556	-0.230113
-0.215085	0.441267	0.170794		0.254549	0.184306		0.0388217	-0.134578	0.0896284			-0.553063	-0.325858	0.433374		-0.172674	-0.153224		0.0133686	0.105432	0.422836			0.277119	0.23216	0.108226		0.475787	0.248296		0.313893	0.0854204	-0.0174244
0.552248	-0.0545312	0.312494		0.265132	-0.0651493		-0.0549389	-0.0316013	0.495689			-0.0859375	0.225231	0.229293		-0.074921	0.647964		-0.269383	-0.239392	-0.0936849			0.249362	-0.107299	-0.334368		0.291717	0.209793		0.320065	-0.123519	-0.160524
-0.262029	-0.233693	0.221494		-0.469392	0.376739		-0.372152	-0.246742	-0.07832			0.0610443	-0.235096	0.00602808		-0.153298	0.687312		-0.39295	0.153263	0.40052			-0.0316785	0.201688	0.221299		0.215286	0.229507		-0.260588	0.466481	0.159978
0.216821	-0.00574824	-0.333756		0.367414	0.361037		0.129101	-0.0863051	0.0884199			0.366004	0.174706	-0.316252		0.0176561	-0.11835		0.165766	0.581022	-0.161654			-0.357104	-0.316174	-0.135694		-0.0384768	0.347234		-0.0425499	-0.0171376	0.348545
0.567511	-0.063457	0.230987		0.620292	-0.0260412		-0.258094	-0.00399139	-0.188703			0.151382	0.727181	0.122523		0.308364	0.128692		-0.178236	-0.0965214	-0.210375			-0.181519	-0.113313	0.107802		0.303735	0.308917		-0.450078	-0.150135	-0.0206209
-0.413794	-0.558068	-0.156098		-0.162474	-0.335335		-0.116797	0.0950179	0.352885			-0.294596	-0.143985	0.199813		0.429537	-0.489696		-0.074213	0.516251	-0.508009			-0.167138	0.207073	0.255538		-0.143462	-0.472456		0.163859	0.00920654	0.0823812
-0.203898	-0.13745	-0.123584		-0.483007	-0.0452274		-0.421672	-0.348172	0.457957			-0.0714003	-0.353595	-0.0926301		0.204367	-0.351367		-0.623132	-0.355307	-0.0841926			-0.156125	0.462586	0.0156535		-0.0429651	-0.133935		-0.327767	0.227659	0.228556
-0.292178	-0.0319634	-0.15228		0.021756	0.415183		-0.182717	0.375952	0.00389204			0.0256214	-0.211388	-0.369399		-0.598799	-0.341125		0.181359	-0.512552	0.26384			-0.172057	-0.271209	-0.214022		0.283129	-0.0932303		-0.219795	0.579026	-0.318637
0.341062	-0.251246	0.299803		0.143455	0.303282		-0.0519087	-0.198215	0.538648			-0.339764	-0.455927	-0.145252		0.321748	0.0562295		0.0658228	-0.370434	-0.235343			-0.191391	-0.0494225	0.0344166		0.144645	0.155193		-0.187241	-0.149392	0.136347
-0.372405	-0.46239	0.0951472		-0.151187	0.173821		0.0447866	-0.0247497	0.107891			-0.445165	-0.113295	-0.093918		-0.087289	-0.205352		0.633137	-0.133218	0.0212742			0.0312811	-0.171658	-0.212693		-0.131366	-0.280788		0.228506	-0.123906	0.0677621
0.282073	0.598729	-0.484619		-0.0812315	-0.0250135		-0.231301	0.0735756	0.160969			-0.299289	-0.0210812	0.294632		0.726575	-0.488382		0.0510826	0.152521	-0.432942			0.285795	-0.010852	0.000791298		-0.233094	-0.150483		-0.0435917	0.271743	0.400841
-0.100986	0.330693	-0.0825247		0.114539	0.312157		-0.199317	0.129004	0.013069			0.230041	0.0855473	-0.0453147		-0.4743	-0.478831		-0.0662474	0.128229	-0.537835			-0.134454	-0.217465	0.181228		0.136747	0.204514		0.275432	-0.203447	-0.150684
-0.259245	0.102394	-0.239891		0.102755	0.203723		0.285983	0.092014	0.250724			-0.0744609	0.297991	-0.370065		0.231148	-0.509669		0.540973	0.075811	0.104689			-0.0859344	0.0901852	0.21838		0.245001	-0.0546355		0.34676	-0.283947	-0.135799
0.366317	-0.346079	-0.395504		0.0780199	0.191233		0.100187	-0.0199109	-0.192868			0.0417912	0.390603	1.08551		0.576429	-0.176134		0.45856	-0.217746	-0.323905			0.0428093	-0.241706	0.0866337		0.00318295	0.326232		-0.0744811	0.202325	0.0116775
-0.261269	-0.224542	-0.435309		0.087486	0.0657514		-0.0860959	-0.0657714	0.517804			0.552353	0.414855	-0.00359601		0.325661	-0.0697529		-0.213696	0.742892	0.157729			0.19919	-0.0344222	0.19515		0.298242	-0.0881048		0.284133	0.0442817	-0.309791
0.380474	0.615021	-0.199273		-0.304486	-0.0748857		0.123632	-0.498615	-0.0524962			-0.122647	-0.297022	-0.171054		0.190147	0.322607		0.85636	-0.190746	-0.399327			-0.143612	0.13229	-0.042588		0.0211508	-0.156367		0.11798	0.0472994	-0.0902522
-0.0773202	0.0835555	-0.425514		0.0660871	-0.156929		0.00949461	-0.0986562	-0.302415			0.500602	0.108018	0.0170123		0.0787173	0.434924		-0.163669	-0.12647	0.621755			0.0542811	0.0254147	-0.299335		-0.154058	0.448762		-0.026388	-0.0594216	0.0217861
0.45604	-0.339769	-0.290559		0.466442	0.357822		-0.209466	0.0965692	0.141349			0.147384	0.49092	-0.231482		-0.250924	0.399385		0.3356	0.128709	0.216123			0.22517	-0.0144535	0.0282063		-0.104181	0.0207141		-0.0149239	-0.0345623	-0.0230668
0.379305	-0.368253	-0.23297		0.0123927	0.0273943		0.121746	-0.188922	0.128311			0.0802377	0.0340538	-0.153129		-0.168632	-0.449332		-0.219199	-0.596823	-0.0129982			-0.130337	0.0322945	0.0773526		0.139969	0.209581		0.213876	0.517276	-0.15972
0.109314	-0.0614754	0.382784		0.13379	-0.0529168		0.132144	-0.113921	-0.027233			-0.396053	-0.22071	-0.177349		0.0862904	-0.253355		0.421633	-0.236291	-0.0647122			-0.0922683	-0.219235	-0.216068		-0.0321228	-0.0821375		-0.027313	0.508416	-0.0130607
-0.0750418	0.611521	0.311743		0.149931	-0.00989925		0.0865583	0.11402	0.342541			-0.274412	0.10306	0.136774		-0.113794	-0.154154		0.102767	0.436401	-0.461411			-0.0919349	-0.34934	0.337558		-0.0107875	-0.373143		0.203637	-0.349903	-0.204145
-0.255636	0.201	0.141463		0.236638	0.155032		-0.154688	-0.43905	-0.0830443			1.00435	0.309461	-0.478301		0.140248	-0.141559		0.0972732	0.14235	0.243885			0.0885713	0.0305644	0.0156727		-0.132734	0.0819957		0.198818	0.305085	0.123044
-0.212506	0.136029	-0.169812		0.190001	-0.318141		-0.105858	0.327009	0.166397			0.402938	0.469434	-0.239959		0.160712	-0.330825		-0.150242	0.327065	0.218474			0.0234875	-0.130063	-0.14742		0.0106731	-0.238019		0.223681	0.464084	0.0323995
-0.158283	-0.306366	-0.182195		-0.401118	0.412619		-0.179121	0.295517	0.491631			0.0835324	0.294627	-0.490161		-0.0777695	-0.237066		-0.131075	-0.278662	-0.161491			0.0366365	-0.283969	0.209036		0.227615	-0.110216		-0.0185571	-0.0917989	-0.0120131
0.517382	-0.0319611	0.2059		-0.298917	0.0971268		0.186975	-0.0390192	-0.106881			0.0614427	-0.128728	0		-0.256029	-0.286206		1.71109	0.133172	0.0969131			0.411955	0.108584	0.0111977		0.0208083	-0.185774		0.472634	0.303323	-0.172825
0.233889	-0.532532	-0.516417		-0.115947	-0.444394		0.0476664	0.140949	0.0920396			-0.327412	-0.254974	-0.361995		0.0713765	-0.348683		-0.128964	-0.2435	0.338229			0.112166	0.0630072	0.220921		-0.202574	0.150661		-0.0507471	-0.00359716	-0.120545
-0.345093	-0.0791038	-0.0497236		0.0706718	0.256524		-0.298441	0.141202	0.155859			-0.280596	-0.0346502	0.124163		0.0624259	0.259446		-0.0235702	0.496576	-0.122988			0.0980746	-0.203139	-0.0287681		0.0122911	0.0744136		-0.0391809	-0.0666204	0.038575
0.0244304	0.057299	0.227412		-0.265097	-0.0940236		0.206745	-0.112417	0.360421			-0.4354	-0.494245	-0.0642864		-0.321918	0.820788		-0.498866	-0.0832905	0.56255			0.0617523	-0.0540309	0.315583		-0.0527298	0.108554		0.332081	0.390473	-0.0450753
0.118325	0.0957452	-0.443712		-0.483921	0.481811		0.123621	0.029347	-0.240482			-0.24846	0.0725132	-0.0529293		-0.156621	-0.252623		0.12261	1.06325	-0.321482			-0.0447596	-0.156801	-0.051448		-0.131213	-0.0215446		0.0351372	0.309979	-0.214224
-0.285416	-0.26269	-0.127207		-0.0168277	0.217585		0.0516034	0.318029	-0.240642			0.345818	-0.00930488	-0.111714		-0.41472	0.202941		-0.261954	-0.175767	-0.234402			0.0758122	0.0531382	-0.146322		-0.0676938	0.186299		0.403038	0.161372	0.183018
0.163869	-0.243374	-0.245541		-0.22676	0.0818778		0.29291	-0.160212	0.665757			-0.282934	0.795371	0.44139		0.383287	-0.407848		-0.408677	0.487239	-0.18374			-0.00137791	-0.141067	-0.127178		-0.365633	-0.308727		-0.270213	-0.179352	-0.110568
0.0856977	-0.0586704	-0.444795		-0.166053	-0.101118		0.0905981	0.0834444	0.463362			-0.00655497	-0.333937	0.609627		-0.45002	0.442335		-0.316631	0.394253	-0.397458			-0.100816	0.132486	-0.0246897		-0.220741	0.0312311		-0.0983451	-0.0171491	-0.114532
0.10557	0.61932	0.331065		0.487454	0.229052		-0.278576	0.526421	0.109069			-0.677084	-0.495388	-0.0487251		0.282856	0.108446		-0.245619	0.279504	0.151249			-0.169337	-0.330405	-0.141155		-0.0263447	0.114209		-0.143934	-0.205134	0.163079
0.0543598	0.158499	-0.119977		-0.14389	0.229136		0.568712	0.225601	-0.413026			-0.302962	0.565968	0.312188		-0.0122943	0.487322		0.115989	0.0397307	-0.0960538			0.150572	-0.316211	0.140957		0.00918265	-0.198591		0.109579	-0.0397111	-0.210444
0.106131	0.149124	0.0972529		0.0386371	0.629568		-0.379333	0.165188	-0.411734			0.339402	0.112231	-0.159675		-0.13748	-0.368294		0.478731	-0.487609	-0.217142			0.106666	-0.427517	0.336437		0.257835	-0.00484314		-0.148276	-0.170655	0.135467
0.0375604	-0.147424	-0.330256		0.0941614	0.17795		0.10315	-0.290627	-0.230144			0.118813	-0.242005	0.609482		-0.138963	0.00570754		-0.462039	-0.0524047	0.0456995			-0.406438	0.309379	-0.178842		-0.00583617	-0.349437		-0.119497	-0.0644121	0.215695
0.253519	-0.116751	-0.0375412		-0.374462	-0.100269		-0.165132	-0.0395185	0.547047			-0.184774	0.660018	-0.262436		-0.274051	-0.468979		-0.37904	-0.0875047	-0.158153			0.00265165	-0.1057	0.0125511		0.231853	0.157261		-0.00553252	0.315244	0.419888
0.471834	0.291456	0.130139		-0.278102	0.140413		0.0684217	0.371706	-0.0703388			0.503852	0.360412	-0.147206		0.591382	-0.196161		-0.239404	-0.42762	-0.29194			-0.263766	-0.0365434	-0.0799528		-0.316843	0.169285		0.407126	0.0839247	0.139923
0.0618105	0.0326724	0.165711		-0.0574122	-0.200321		0.135037	0.281454	0.196856			-0.15953	0.201075	0.164492		0.0245856	0.985355		-0.284196	0.0728001	0.0635174			0.0192761	0.424163	-0.0720111		0.274995	0.0761813		-0.0987937	0.0766295	-0.00382016
0.0613786	-0.342534	-0.437632		-0.13123	-0.328733		-0.426388	-0.388887	0.141623			-1.03766	-0.120788	-0.388065		-0.20305	0.0622548		-0.428268	0.0574129	-0.194554			-0.118331	-0.182652	-0.0715117		0.125462	-0.0344832		-0.175106	-0.147587	0.468932
0.0817815	0.129084	-0.267086		-0.0359575	0.166937		-0.0843814	-0.204889	-0.528163			0.171542	0.0176856	-0.217425		0.275958	0.334965		0.180259	-0.112333	0.664098			0.22573	0.0182419	0.328082		0.102558	0.302812		-0.00785786	-0.19708	-0.0134587
-0.0138832	0.338121	0.132607		-0.267588	0.123538		0.421227	0.126993	-0.44968			-0.00131461	-0.103631	0.831884		-0.14428	0.772518		-0.199174	-0.0484623	-0.580534			-0.24421	0.271871	-0.251003		-0.163327	-0.131425		-0.0866629	0.129329	-0.294044
-0.174442	-0.204048	0.0142655		-0.00571421	0.637596		-0.287292	-0.368635	-0.0703179			0.799265	-0.355629	0.376684		0.0666493	0.304477		0.906645	-0.284988	0.230603			0.178184	-0.0530474	-0.0799953		0.130622	0.0942336		-0.253777	0.338936	0.128872
-0.192318	-0.160268	-0.0693609		-0.0845148	0.0542771		-0.138061	0.249445	0.362351			-0.121478	-0.061103	0.291234		0.260203	-0.275396		-0.628309	-0.4023	-0.614137			0.0908329	0.244675	0.102699		0.100661	0.352518		0.122728	-0.0428934	0.236601
0.305553	0.0466021	0.418689		0.57528	0.44113		-0.115189	-0.185739	0.192851			0.0892818	-0.0758509	0.025168		-0.277354	0.222944		-0.0905476	0.252553	-0.39545			-0.325455	-0.12422	0.0297457		-0.166431	-0.0363919		-0.0832644	-0.307397	-0.191044
-0.268421	-0.105895	-0.559017		-0.276622	-0.494486		-0.436466	0.00829654	-0.0257306			0.316469	-0.0374876	0.0638241		-0.198265	-0.211033		0.285253	0.00455114	-0.0293405			0.181983	0.0938314	-0.155083		-0.102045	-0.282739		0.358271	-0.0102882	0.53593
-0.2151	-0.0657249	0.179579		-0.0127844	0.034797		-0.0542707	-0.251556	-0.207124			-0.106331	0.515039	-0.429273		-0.223636	0.0641003		-0.199417	-0.284001	-0.437106			-0.0666717	-0.000911204	-0.0813842		-0.17205	-0.11819		0.0102705	-0.110618	0.238408
-0.0414304	0.157173	-0.0911261		-0.204316	-0.422521		-0.0183905	-0.324178	-0.189028			0.376304	-0.334677	-0.0688173		0.393997	-0.391374		0.247702	-0.129023	0.164449			-0.172273	0.378536	-0.0561318		-0.187328	-0.132422		-0.0199718	0.120467	0.00793352
0.345733	-0.155642	0.178201		-0.0960053	-0.18175		-0.265307	0.208844	-0.0226869			0.0283004	0.383873	0.309017		0.348382	0.262567		0.220653	0.014238	0.250409			0.43267	-0.234317	0.244026		-0.120191	-0.163631		0.268696	0.347195	0.0742146
0.32251	-0.246978	0.177142		0.406527	0.00570747		-0.0932104	0.0881128	-0.15843			0.4362	0.0739186	-0.0933519		0.429444	0.190698		-0.0745106	0.0200756	-0.414442			0.449095	0.115785	-0.184714		-0.00094203	0.0427847		0.179546	0.175466	0.280921
0.483125	0.139014	-0.21537		0.0349116	0.0894204		0.164299	-0.235216	0.486895			0.672976	-0.318078	0.234934		-0.469925	0.100198		0.0101139	0.274934	0.00851462			0.0555659	0.109348	-0.0583401		0.26395	-0.217263		0.119747	0.145512	0.345862
-0.0543815	0.160434	-0.420081		0.7244	-0.077158		0.332939	0.048113	0.520819			-0.286804	0.441559	-0.0299226		0.307766	0.086852		0.228565	0.164764	0.078201			0.0159882	-0.262581	0.0995177		0.229203	0.527433		0.170063	0.0432586	-0.0321638
-0.213924	-0.040712	0.224201		0.050599	-0.0380214		0.234684	-0.254989	0.116742			0.345111	-0.385554	0.159774		0.125692	0.254459		-0.115521	0.626215	-0.0420493			-0.196825	0.0700389	-0.191968		0.297116	0.239084		0.533109	-0.16561	-0.060386
-0.123378	-0.109335	0.18359		-0.144185	0.320592		0.191047	-0.0273498	-0.100186			0.653528	-0.241923	0.569838		0.054042	-0.458817		-0.12503	0.330792	-0.709229			-0.209827	-0.272669	-0.0289217		-0.013418	0.037032		-0.0286829	-0.384443	-0.373217
0.022801	-0.125308	0.189781		0.554807	-0.157659		-0.0878374	0.1153	0.126225			-0.17701	-0.101283	0.381196		-0.270692	-0.117695		0.829069	0.645768	-0.343277			-0.104315	0.0419265	-0.0113645		-0.25471	-0.0226618		-0.530779	0.179455	0.154105
-0.301574	0.344049	-0.223194		-0.192586	-0.0316858		-0.204331	0.0727178	-0.409564			0.283429	0.329263	0.533809		-0.457025	-0.108222		-0.133092	0.131826	0.206428			0.11325	0.0845122	0.508572		0.0633509	-0.22407		-0.308376	-0.0573066	0.202975
0.257686	0.0108425	-0.551098		0.0638332	-0.179202		-0.0995483	-0.123427	0.205839			-0.0469421	-0.219113	0.345202		-0.117124	-0.0845467		0.202689	0.498135	-0.2709			0.218788	-0.0603573	0.138429		0.0701921	-0.312573		-0.0809964	0.315197	-0.00203369
-0.111353	-0.0238258	-0.182097		-0.330706	-0.0279696		-0.162949	0.0120328	-0.0513973			-0.200845	-0.110748	-0.00559232		0.161684	-0.0295455		-0.487719	-0.174695	-0.315662			0.0180775	0.284868	-0.0391824		0.170555	-0.260074		-0.028889	-0.165048	0.161321
0.0726556	-0.0340554	0.938702		-0.302944	-0.123185		0.131505	-0.205966	0.555479			-0.391551	-0.16537	0.122487		-0.219323	0.517946		-0.0380408	-0.282025	-0.195111			-0.251445	0.0918819	-0.0533291		-0.101053	0.219915		-0.31859	0.540105	-0.0702041
0.0721415	-0.272434	-0.385139		0.0922927	0.0587429		-0.0697225	-0.361257	0.183416			-0.127422	-0.697813	0.362746		-0.132251	-0.0815763		-0.258867	-0.075165	0.483876			0.044912	0.028198	0.00840696		-0.304184	0.0404152		0.0128369	-0.314693	0.176278
-0.167223	-0.201312	-0.300883		0.0632534	0.256604		-0.0367582	0.00705205	0.335813			-0.380952	-0.127247	-0.269555		-0.316617	0.158826		-0.325216	-0.397384	0.209494			-0.00564998	0.385595	0.172205		-0.203562	-0.097314		0.0327037	0.310005	0.0915476
0.0394952	0.0847422	-0.333051		-0.525034	0.477844		0.116107	-0.0210897	-0.287751			-0.402896	-0.0594517	0.123578		0.52316	-0.0808452		-0.324447	0.449572	-0.0596108			0.0179504	-0.0666179	-0.225055		-0.361094	0.19895		0.173706	0.114412	0.130239
-0.186777	-0.123081	-0.0641068		0.384741	0.369493		-0.240205	0.259243	0.236592			-0.183049	-0.114962	-0.221394		-0.305051	-0.113357		-0.410338	-0.430838	-0.395565			-0.312855	-0.323886	-0.0843189		-0.185299	-0.0756856		0.218798	0.144067	0.356334
-0.442244	-0.202144	-0.0273144		-0.181332	0.405618		0.388792	-0.242947	0.954922			-0.0795706	0.236898	0.0982726		-0.230964	0.445048		-0.081182	0.321231	-0.0699866			-0.229533	0.240412	0.0271464		0.077729	0.250817		-0.2012	-0.0815061	-0.0757681
-0.0819441	0.031425	0.128846		-0.307083	0.0126063		0.0657368	0.315776	0.388177			-0.166388	0.510124	-0.096219		-0.116129	0.153223		0.717657	0.176243	-0.0866375			-0.0731893	-0.13286	-0.0530423		-0.104892	0.0477075		0.157804	-0.14784	-0.0485489
-0.169947	0.282832	0.328703		0.196568	0.0702946		-0.000187805	0.218502	0.059799			0.217163	1.02203	0.0640691		0.339747	-0.130113		0.534263	-0.295493	-0.289846			-0.305467	-0.0952825	-0.0380658		0.1951	0.096153		-0.452636	-0.0417918	-0.0323461
0.119086	-0.201665	-0.0277532		0.205623	-0.0917519		0.123459	-0.413578	0.365105			-0.438082	-0.309508	-0.206072		-0.247173	0.743392		-0.363554	0.0527743	-0.0556399			-0.126733	0.187212	0.292419		0.151618	-0.00966284		-0.236613	-0.249794	-0.0285994
0.337729	0.159182	-0.165232		-0.0297622	-0.0665676		0.182046	-0.167216	-0.171974			-0.0715591	0.00986912	-0.333624		0.594095	-0.176927		-0.605762	0.327495	-0.053585			-0.0643674	-0.250656	-0.0873238		0.202386	-0.11546		0.0230705	0.475645	-0.17492
-0.152146	0.367151	0.125939		-0.150834	0.172078		-0.247858	-0.223405	-0.109248			-0.259375	-0.505789	0.122682		0.0176498	-0.200911		0.0376433	-0.209882	-0.0935024			-0.142323	0.0334863	0.321221		-0.0448925	-0.0306725		-0.081981	-0.113729	0.281009
0.191696	0.31896	0.267044		-0.406516	-0.012725		-0.175742	-0.353989	0.160895			0.464173	-0.503806	0.0274938		0.354964	-0.000469449		0.0589584	-0.151299	-0.378205			0.277589	-0.0450429	0.0536414		-0.233376	0.375026		0.122663	-0.247186	0.288478
-0.117379	-0.0355777	0.0982078		0.174358	0.286004		-0.271829	0.179003	0.152028			0.0696967	-0.57797	0.224441		-0.0856402	-0.253475		0.142482	-0.297223	-0.0149542			-0.1683	-0.0274533	-0.178142		0.625165	-0.108905		0.0195034	-0.159516	-0.0578357
0.265745	-0.497956	0.0164864		0.00288475	0.273183		0.353334	-0.0493044	-0.0164483			0.437428	0.173763	-0.166596		-0.484325	0.406922		-0.145486	-0.384906	-0.215299			-0.0906689	-0.25272	-0.00761897		0.0979618	-0.0518479		-0.122257	0.513217	-0.459036
0.242453	0.233325	-0.47075		0.00896178	-0.0990887		0.0272855	-0.278217	0.239904			-0.173107	-0.681371	-0.126612		-0.107328	0.53619		0.76506	0.105925	0.110511			-0.0481079	-0.178011	0.122322		-0.129591	-0.128471		-0.352681	-0.0324638	-0.155328
0.19733	-0.0434076	-0.140138		-0.342654	-0.0615582		0.451626	-0.10903	0.142454			0.0865652	0.608649	0.326091		-0.0348196	0.047544		0.562928	-0.104564	-0.0911234			0.579228	-0.440338	0.10973		0.253883	-0.179986		-0.0366878	-0.382708	-0.235
0.691915	-0.0949486	0.306509		-0.176541	-0.0193522		0.212654	0.0390476	0.250496			-0.016421	-0.303595	0.396694		-0.0468275	0.326405		-0.210011	-0.376867	0.425566			-0.0771258	0.346182	-0.0368424		0.306812	0.277109		0.660911	0.0627003	0.483377
0.560385	0.309888	0.382817		0.191608	0.105682		-0.0407482	-0.0666858	0.0213465			0.173193	-0.0902786	0.162129		0.431489	-0.292829		-0.0773967	-0.387967	-0.110405			-0.19514	-0.0046547	-0.236066		0.0510622	-0.125082		-0.224269	-0.0466279	0.038052
0.332884	-0.0866582	-0.435832		0.216936	-0.0831379		0.00827078	0.0110316	0.304722			0.186042	0.335569	-0.0403551		0.518734	-0.209807		-0.0281059	-0.0692558	-0.0945421			0.107704	0.281651	0.207091		0.136776	0.152906		-0.0823612	0.420802	0.269298
-0.64894	0.00263219	0.628244		0.0584646	0.421832		-0.0122963	0.100426	0.161943			-0.265582	-0.228533	0.437765		0.566765	-0.39463		-0.0998619	-0.242876	-0.0451677			-0.157337	0.166619	-0.187678		-0.229157	-0.254365		-0.190227	0.127491	0.217383
-0.370784	-0.226309	0.39618		-0.208699	0.464907		0.303404	-0.203613	-0.231884			0.573343	0.0418592	-0.05928		-0.0662031	0.305811		-0.356143	-0.0386663	0.187001			0.0603366	0.00855763	0.0658765		-0.251436	0.00560356		0.118267	-0.202525	-0.201616
-0.115301	-0.297491	-0.0654484		-0.183256	-0.057126		-0.105452	-0.201019	-0.0889235			-0.576124	-0.162125	-0.00116846		0.552042	-0.371085		0.396236	-0.0644568	0.0840196			0.505274	0.310331	0.0132879		-0.172096	0.0068287		-0.0658066	-0.258338	0.34594
-0.0995456	-0.402378	0.207575		0.226033	0.737339		-0.20094	0.265995	0.150519			-0.0763968	-0.103541	0.294807		0.0974901	-0.569635		0.0800787	0.369136	-0.341648			-0.0351204	0.387855	0.0267607		-0.0346142	0.0885662		0.231846	0.024401	0.202409
0.219115	-0.225877	0.196481		-0.0926736	0.0176479		-0.181634	-0.19601	0.720891			0.581127	0.0112263	0.1591		0.467515	-0.145826		0.374593	-0.496423	-0.0545145			-0.053723	0.0384643	-0.0724728		0.156549	-0.273813		-0.154576	0.00634096	-0.0825782
-0.304871	0.229574	-0.227096		0.653461	-0.145357		-0.00469338	-0.0846979	-0.0893086			0.140935	0.0693044	-0.0886543		-0.188902	0.165189		-0.414627	0.379264	-0.109694			-0.119125	-0.0132045	0.0273447		-0.321893	0.196745		0.0193812	0.455517	0.184229
-0.181534	0.230896	-0.0642727		0.0939406	0.3193		0.08623	0.467711	0.191225			0.0964931	0.221181	0.570091		0.234953	-0.406131		0.00425927	-0.234484	-0.240432			0.157498	0.127123	0.164611		-0.0980883	0.470017		-0.115349	0.000523447	-0.297882
-0.0623999	0.0297094	-0.328155		0.00645407	0.4964		0.152405	-0.0407171	0.379605			-0.0246724	-0.181363	0.111534		0.379455	0.603747		0.264786	0.425858	0.0839949			-0.117576	-0.346979	0.130676		-0.000733181	-0.11075		0.0557046	-0.13865	-0.204969
-0.154954	-0.0519891	-0.058219		-0.274601	-0.0549413		0.313953	-0.0991158	0.113095			-0.292214	-0.0336518	-0.0442407		0.22681	0.392492		0.0959126	-0.0233451	0.45771			-0.049415	-0.340866	-0.0510899		-0.0334889	0.111259		-0.134531	0.124079	-0.0746408
-0.0341404	-0.133915	-0.108316		-0.419318	0.30636		0.225526	0.0282369	-0.194839			-0.569101	0.442619	0.0931425		0	0.114518		0.156057	0.234377	-0.263841			-0.321137	-0.198842	-0.198832		-0.210072	-0.219332		0.0528325	-0.378088	-0.440151
-0.0754827	-0.00569036	0.478612		-0.141285	-0.0397961		0.043788	-0.0155195	0.0375881			-0.799479	0.323089	0.0578101		0.675271	0.332002		-0.228306	-0.0845772	-0.0221029			0.0374378	-0.198975	0.419581		-0.249047	-0.286319		-0.266056	0.494922	-0.114765
0.16121	-0.239553	-0.0561965		-0.137524	-0.0253774		0.0682522	-0.406084	-0.166382			-0.551279	0.0484749	0.377141		0.189693	0.068889		-0.465705	0.415479	-0.0234609			-0.216447	0.356872	0.0501521		-0.35145	0.104745		-0.0570928	0.0108931	0.0633032
0.125947	-0.361389	0.197089		0.0881096	0.0147881		0.387827	-0.550868	-0.245232			0.260631	-0.192397	0.0191363		0.0789208	0.115199		-0.0203722	0.747935	-0.260649			-0.0961078	0.287689	0.0531185		-0.0524258	0.00283988		0.0530386	0.0896897	0.0966893
0.034748	-0.230802	0.0994972		1.02498	-0.249432		-0.14606	-0.245027	0.578759			0.249893	-0.254936	-0.38117		-0.18853	-0.311957		-0.144328	0.0884221	0.0418682			0.179368	-0.133179	-0.37439		-0.395463	-0.0310361		-0.0991014	0.0533319	0.196606
-0.0727049	-0.130645	0.112672		0.00996601	-0.203948		-0.0296788	0.0544788	-0.551691			-0.32468	0.267086	0.342397		0.285969	0.0023158		-0.327858	-0.117979	-0.281336			-0.197497	0.135566	0.115631		-0.100912	-0.187977		0.144382	-0.0466472	0.286336
-0.113818	0.0452811	0.396053		0.439915	-0.130461		0.200774	-0.133796	-0.164839			0.0854885	0.575006	0.207395		-0.0378923	-0.265077		0.338597	0.543845	-0.141267			-0.183221	0.0772235	0.132909		0.142504	-0.0660401		0.228442	0.008866	0.369224
-0.0996662	-0.0341017	-0.172599		0.11899	-0.481632		0.0680236	0.582748	0.0345185			-0.30065	-0.231967	0.072214		0.605161	-0.581376		-0.508834	0.407846	-0.362682			-0.352028	0.0909554	-0.18059		0.300498	0.028113		0.0348286	-0.175379	-0.317651
0.373561	-0.441546	-0.120855		0.0381851	-0.180736		0.516445	-0.130913	0.305223			-0.140715	-0.0347579	0.281315		0.117814	0.879551		-0.524295	0.0824214	1.17424			0.193974	-0.0752506	-0.111198		0.21596	-0.245393		0.370045	0.0564123	0.17486
-0.239525	-0.0476804	0.151908		-0.109895	0.0222238		-0.22186	0.0862035	0.252441			-0.236431	-0.139486	-0.152147		-0.136913	0.289035		-0.26538	0.0711866	-0.00684448			-0.151182	0.017856	0.297329		0.225065	0.483872		0.034444	0.0262518	0.298376
-0.232825	0.115239	-0.168035		0.407078	-0.436812		0.416182	0.0361058	0.157669			-0.0377199	0.57018	0.138727		-0.0464918	-0.125559		-0.405008	0.501855	0.117027			-0.130756	0.0883109	0.0164429		0.239399	-0.204309		-0.105432	0.445381	0.426441
-0.110032	0.435228	-0.112648		0.427301	0.164089		0.0285109	0.035016	-0.161666			0.284845	-0.161534	0.0465762		-0.238242	0.0998187		-0.00116621	0.838132	0.0639364			-0.126784	0.043082	0.051739		0.108381	-0.0296018		0.0811687	0.182063	0.0555904
0.0187219	0.288032	-0.224357		0.314891	-0.0730457		0.159575	-0.515187	-0.287685			-0.0810598	0.33271	0.399864		0.349392	-0.435132		0.344002	0.23756	-0.00971503			0.240483	0.158984	0.0647918		-0.0213466	-0.107239		-0.237258	0.0856083	0.183718
0.128616	0.259874	-0.143073		0.113975	0.396657		-0.253478	0.0777124	-0.443881			0.108613	0.0983709	-0.283486		0.483766	1.43244		0.047995	0.158881	0.233195			0.168573	0.217894	0.0444672		-0.0837604	-0.2368		-0.199668	-0.144824	0.405447
-0.0531239	-0.290827	0.0250626		0.331182	0.0196667		-0.37162	0.253914	-0.167378			0.0437695	-0.211385	0.11985		-0.0654526	-0.518857		0.444701	-0.299154	0.496001			-0.131651	0.0854652	-0.0543911		-0.139672	0.168936		-0.0818867	-0.089893	-0.0846643
-0.119903	0.367664	0.319065		0.0892852	-0.0142825		0.0537317	-0.244411	0.00676922			-0.266874	-0.197374	0.328329		0.032856	0.16674		-0.266226	-0.299722	0.0623803			-0.0925423	0.174736	0.181772		-0.209537	0.373016		-0.367075	-0.0486401	0.113893
0.0348876	-0.18291	-0.270948		-0.0188124	0.358323		-0.160237	-0.157831	0.0491305			-0.220999	-0.46896	0.155954		-0.126048	-0.0665208		0.510979	0.507803	-0.0694931			-0.00721114	0.238862	-0.100477		-0.0268998	-0.0424318		-0.594241	-0.132431	0.203594
-0.125505	0.0722663	0.505322		-0.0791583	0.218543		0.191497	-0.0882651	-0.110689			-0.474177	0.433185	0.0846102		-0.465829	-0.584253		-0.309089	0.445818	-0.143278			-0.0602791	-0.31308	0.0827209		0.289047	-0.329289		-0.107772	-0.00119655	-0.164502
0.104253	-0.174632	-0.029105		-0.196474	0.31899		-0.378413	0.158271	-0.0920154			0.160692	-0.218702	-0.211473		-0.281306	0.125446		-0.0289	0.363644	0.344403			-0.188613	0.293582	0.0374162		-0.0856095	0.104956		-0.079911	0.266946	-0.0263163
-0.0583125	0.0412635	0.300628		-0.12226	0.0784673		-0.471634	-0.403364	0.0112542			-0.207682	-0.0265812	0.683621		0.580959	-0.202681		0.49331	0.210058	0.551436			-0.302676	0.0344363	0.0520592		0.149187	-0.066987		0.0537105	-0.34963	-0.136395
0.351378	-0.224946	0.112258		-0.0523045	0.146679		0.295543	0.103943	-0.394926			0.0752548	0.0414647	-0.0506946		-0.178797	0.474104		-0.334377	-0.0147619	-0.379766			0.0437559	-0.242503	-0.256306		0.453317	-0.175654		0.0228437	0.0838742	-0.00576125
-0.342625	-0.486073	0.208872		0.0759905	0.0410824		0.0128652	-0.0645107	0.148891			0.207072	-0.430155	-0.219957		0.731719	0.185583		0.263113	0.404583	0.335415			0.113492	0.157343	0.105818		-0.100675	0.000381887		-0.187612	0.197456	0.0436777
0.176455	-0.208701	-0.0312923		0.184132	0.00650131		-0.0867613	0.0119724	-0.0296027			-0.382081	-0.155624	-0.208792		-0.157019	0.193723		0.107948	-0.184721	0.179052			0.150902	0.252254	-0.128872		0.336764	-0.123569		0.205864	-0.0305537	-0.215843
-0.227081	0.267194	0.424696		-0.0274193	0.270516		0.606681	0.238347	-0.351525			-0.376623	-0.0618522	0.141009		-0.0786048	0.254068		0.157074	-0.142765	-0.521318			0.150701	-0.181406	0.0891301		-0.278591	-0.04312		-0.106711	-0.0128995	0.0761423
-0.183622	0.235774	0.0465228		0.143949	-0.109602		0.127611	0.339761	-0.510626			-0.156211	0.144636	-0.0247439		-0.179499	-0.461228		-0.472932	-0.369937	0.294582			-0.282556	0.072571	-0.106465		-0.0569627	-0.0353791		-0.0737	-0.107314	-0.108493
-0.0803632	-0.0567723	0.359661		-0.300444	-0.449711		-0.130115	0.22167	-0.223671			0.122273	0.338705	-0.260786		-0.128332	-0.145854		-0.095293	-0.121264	-0.258474			-0.221515	-0.0421814	-0.164831		-0.166134	0.289356		-0.166357	0.185373	-0.0109114
0.163788	0.0165543	-0.124956		-0.301113	-0.369296		-0.55554	-0.129544	-0.159622			0.258014	0.165153	-0.285415		0.0240833	-0.520475		0.430413	0.0368128	-0.117966			0.0866849	0.462971	-0.140314		0.0304096	-0.307301		-0.0118619	0.185941	-0.42542
0.061853	-0.385712	0.153835		0.0775701	0.375692		0.0941762	0.4808	-0.468335			-0.126621	0.304596	-0.391605		-0.0991848	0.562441		0.51031	0.405291	-0.446286			-0.0291108	0.358791	-0.0609407		0.163421	0.189119		0.368019	-0.0966981	-0.0474622
0.598285	-0.0303105	-0.224627		-0.120343	-0.0497947		-0.113568	0.108766	0.711101			-0.359849	-0.341251	-0.290691		0.17727	0.06455		0.360777	0.645578	0.171016			0.0314629	0.280447	-0.176613		-0.2244	0.0760349		-0.124798	0.461107	-0.152316
-0.0226464	-0.217953	0.314916		0.344611	0.361415		0.0599388	0.0903933	-0.303639			-0.0221357	0.0261221	0.208776		0.165363	0.0308668		0.052851	0.428314	0.0782308			0.065066	-0.245372	-0.115585		0.342017	0.036794		0.151612	0.178968	-0.275481
-0.430566	-0.219724	0.0817482		-0.0426339	-0.168708		0.056349	-0.188666	0.0640891			0.201403	-0.0522258	-0.142722		-0.415089	-0.124926		-0.211832	-0.409401	0.240201			-0.234783	0.109701	0.0824379		-0.158681	-0.120363		0.0915379	0.205875	0.108911
-0.0341637	0.186049	0.11755		-0.3529	-0.379471		-0.215131	-0.00618063	-0.342406			0.27638	-0.118813	-0.207625		0.456651	0.0605484		0.914536	0.114119	0.326836			-0.20576	0.281284	-0.114895		-0.123291	0.0657658		-0.16414	-0.0678585	-0.571939
-0.434096	0.111572	0.751138		-0.327659	-0.122689		-0.411028	-0.356789	0.112541			0.212808	0.190414	-0.445048		-0.29635	-0.238256		-0.100268	-0.357433	0.0957601			-0.306851	0.314784	-0.0680477		-0.0764001	-0.236146		0.338731	-0.248718	-0.128067
0.0783479	-0.0981795	0.410443		0.221436	-0.256568		-0.0419619	-0.150483	0.0179102			-0.121653	-0.135927	-0.0933582		-0.175059	-0.15682		0.0679494	0.306925	0.0683385			-0.122889	-0.270805	-0.251706		0.124204	-0.302078		-0.26435	-0.124429	0.15332
0.294284	-0.189322	-0.111085		0.380694	0.518728		-0.391424	-0.0164095	0.164577			-0.255678	-0.379381	-0.275718		-0.21284	0.202712		0.235911	-0.259416	-0.530276			-0.0628625	-0.0418985	0.0360337		0.0333128	-0.31946		0.106491	-0.157353	-0.387543
-0.0594127	0.0798891	-0.153912		0.481139	0.00418887		-0.130436	-0.0624779	0.553712			0.200039	0.761139	-0.208825		0.0903289	0.0981297		0.0591988	0.500026	-0.100815			-0.357718	-0.140604	0.46843		-0.245859	-0.152478		0.123307	-0.469041	0.207432
0.00236495	-0.0048614	-0.189706		0.0153936	-0.118442		-0.0800029	-0.425489	-0.0657339			0.00190035	-0.23511	-0.364446		0.251367	0.799705		0.0358713	0.295034	0.2878			-0.112991	0.202682	-0.076494		0.445132	-0.140577		-0.199458	-0.334206	0.0789445
-0.116234	-0.0312656	-0.356175		-0.129052	0.112809		-0.145687	-0.206256	0.441472			0.263656	0.0829672	-0.229506		0.00464563	-0.197717		-0.266171	0.143463	0.220534			-0.0137121	-0.0100943	-0.281192		0.223261	0.0499338		-0.185598	0.106213	-0.316608
-0.34687	0.224332	-0.374332		0.374353	-0.0171073		-0.36528	-0.231254	0.314595			-0.371544	-0.596702	0.0200529		-0.155468	0.173419		0.183813	0.235771	-0.153657			0.0647654	0.172317	0.0731116		-0.0638614	0.0405857		-0.1928	0.24284	0.175627
0.642212	0.0865041	-0.00848284		-0.00442329	0.153993		-0.30009	-0.171092	0.47744			0.343575	-0.097774	0.0251225		0.0565553	-0.249853		-0.290459	-0.0810549	-0.300026			-0.0524989	-0.268683	0.0727626		0.103607	-0.63718		-0.416106	-0.182048	0.261082
-0.151106	-0.371084	-0.452906		0.199143	-0.35382		-0.252323	0.0800282	0.337067			0.223138	-0.41387	-0.352949		0.352997	-0.375		0.184954	-0.255593	0.35689			0.0814691	-0.117749	-0.0938391		-0.217922	-0.365621		0.246992	-0.0945735	-0.175153
0.046882	-0.171576	-0.29291		0.195037	0.234347		0.00477962	-0.111383				0.128351	-0.167966	0.185996		-0.348828	0.298645		-0.0363526	0.10636				-0.0452548	0.200776	-0.0160064		-0.319936	0.0407189		-0.134879	-0.131953
0.470028	-0.0782918	-0.380324		0.686576			-0.145929	0.0440443				-0.409652	-0.468855	-0.251893		-0.0119667			0.337382	0.0711836				0.281595	-0.0423836	0.037978		0.0832546			-0.049094	0.27666
0.604719	-0.220976	-0.0679049		-0.102537			0.256786	-0.108896				-0.00108963	0.964765	-0.246257		-0.19551			0.179216	-0.0208455				0.0852599	-0.110384	0.0331542		-0.0802152			-0.0944679	-0.223014
-0.0754227	0.110688	0.519052		0.222734			-0.498869	-0.227016				-0.0778773	-0.164299	-0.0423106		-0.335197			0.0302027	-0.228539				-0.0728054	-0.201513	-0.185893		-0.0448865			-0.275651	-0.0904046
-0.2158	-0.00134741	0.0928921		0.620129			0.00742147	-0.352497				-0.101633	0.23374	0.700621		0.0854493			0.0398306	1.04747				-0.169804	-0.213463	0.0321164		-0.171341			0.0782155	-0.0861843
-0.399355	-0.307423	0.0640165		0.0108386			-0.233798	0.163665				-0.229036	-0.355089	0.144659		-0.158076			-0.245485	-0.253137				0.329416	-0.0637537	0.40861		-0.334198			-0.17003	0.221535
-0.154827	-0.0619512	-0.314451		0.0443553			-0.264604	-0.209936				0.124014	-0.0788174	-0.393886		0.270336			-0.442128	-0.108079				-0.284624	-0.188944	-0.241087		0.128908			0.166076	0.151038
-0.279637	0.176116	0.0693367		-0.473659			-0.0378755	-0.39959				-0.232908	-0.314903	0.122583		0.316602			-0.00544907	-0.243778				0.257604	0.0982911	-0.298935		0.135847			0.0186904	-0.311797
-0.0100541	-0.284641	-0.104477		0.215009			-0.0417655	-0.181066				0.188482	-0.121065	0.138793		-0.250074			-0.0152847	0.318869				0.0539669	-0.148303	-0.352076		0.36341			-0.246266	0.0449784
-0.0968427	-0.122382	-0.162296		0.101224			0.263919	-0.188084				-0.191206	0.0843573	0.163142		0.00402248			0.14622	0.346145				-0.29764	-0.00406917	0.230471		-0.357332			-0.284921	-0.0619068
-0.174083	-0.498892	-0.347467		0.254107			-0.145617	-0.111062				-0.612082	0.387873	-0.0429119		-0.0485216			0.181349	0.302077				-0.0754624	-0.0894811	0.164769		-0.0656309			-0.0170171	-0.0434433
-0.30579	0.0547995	0.226644		-0.338768			-0.33482					-0.1932	-0.362096	-0.239155		-0.378709			0.118091					0.00991892	0.163238	0.459325		-0.0686089			0.217543
-0.220271	-0.0387473	-0.15033		0.109852			-0.0550552					-0.19845	-0.0591924	0.437928		-0.0823683			-0.573533					-0.170446	0.0112406	-0.204545		0.161636			0.212901
-0.0984528	0.47379	0.260861		-0.103938			0.108799					0.0443597	-0.723417	-0.115769		-0.178453			-0.492149					-0.0736872	0.359574	-0.141255		0.0449219			-0.157298
-0.437511	-0.117548	0.320699		-0.218319			0.00645439					0.773588	0.292029	-0.533412		0.533476			0.20971					0.560785	0.269761	0.108253		-0.130206			0.180089
0.0398796	-0.128856	-0.341595		-0.0965568			-0.193601					0.203812	-0.347099	-0.0810791		-0.390088			-0.202142					-0.416599	-0.17434	0.154307		0.0962131			0.070323
-0.268047	0.0399957	0.0301863		-0.0642103			-0.177393					0.747017	0.346318	-0.0984015		0.259724			-0.240753					0.0668635	0.228842	-0.0480417		0.0112754			-0.279595
-0.0499775	0.223846	-0.0568187		-0.209177			-0.128577					0.282733	0.176152	-0.188556		-0.145865			-0.494829					-0.0218052	0.334009	0.00398109		-0.18181			0.0527319
-0.308899	-0.386668	-0.291868		-0.0652128			0.0956692					-0.467649	0.540905	-0.287556		-0.0852856			0.133138					0.00111294	0.183075	-0.16516		-0.0736495			-0.00426269
-0.406286	0.117909	0.314567		-0.285583			-0.118934					0.0371044	-0.601862	0.0543116		-0.12868			-0.468773					-0.403951	-0.165425	0.390919		0.183958			0.366879
-0.602055	-0.162158	-0.00793116		-0.0409806			-0.0212501					0.00836263	-0.046812	0.232838		-0.097681			-0.224207					0.0393485	-0.231081	-0.0322561		0.105345			-0.0943782
0.48995	0.418759	-0.139613		-0.311029			-0.282412					-0.362644	-0.334103	0.0131774		-0.190442			0.022283					0.118072	0.0845274	0.0857096		-0.413903			0.0587949
-0.0451588	0.0996699	0.251856		0.47967			0.282378					-0.0993685	0.83933	0.0263741		0.0776546			-0.491352					-0.0999562	0.0119818	0.0773104		0.48415			0.0756163
-0.226513	-0.00242315	0.0693288		0.132661			-0.0985773					-0.0308147	-0.442214	-0.0101685		-0.359747			0.0283822					-0.144176	-0.00481829	0.0369985		-0.110225			0.386021
-0.168317	0.13549	0.113401		0.351985			-0.161475					-0.216735	0.0362645	0.083354		-0.264995			-0.151472					-0.0642311	-0.0283292	0.187684		0.153114			-0.138264
0.228799	0.391524	-0.452342		-0.134085			-0.51163					0.161678	-0.0787688	0.691308		0.240522			0.0159346					-0.00638952	0.0475993	-0.123992		-0.0352538			0.0416566
-0.299821	-0.160679	0.206065		-0.09917			-0.0925356					0.138782	-0.121726	-0.0344126		-0.242354			0.246933					0.0234693	-0.159741	0.0630304		0.134654			-0.332767
-0.629921	-0.0325533	0.112263		-0.387447			0.178615					0.205267	-0.242894	-0.191602		-0.0952662			0.109535					-0.0681428	-0.214398	0.116305		-0.143259			-0.486814
0.0248684	-0.25645	-0.117817		0.122163			-0.303095					-0.0716268	0.0615453	-0.0170348		-0.216152			-0.0794786					0.319485	-0.234591	-0.298441		0.0867304			-0.050506
0.604037	0.164825	0.280547		-0.422175			-0.184227					-0.0203956	-0.119135	-0.15328		0.311315			-0.654512					-0.00524453	0.0307742	0.333114		0.0452512			0.22097
0.127343	-0.301904	-0.187489		-0.155177			0.470259					-0.175884	-0.151223	-0.11721		-0.0218544			-0.273849					0.0774424	0.00504674	-0.414759		0.0730741			0.189151
-0.0527621	-0.23408	-0.423612		-0.107265			0.150909					0.210991	0.457436	-0.392009		0.40009			-0.136902					-0.340582	-0.0328243	-0.136728		-0.05158			-0.171504
-0.0581931	0.595985	-0.160251		0.0366594			-0.632942					-0.583861	0.845922	-0.0784815		0.0866434			-0.278208					-0.182592	-0.130916	-0.127058		-0.0923842			-0.256295
-0.335882	0.00110211	0.222962		0.27641			0.0784745					-0.685489	-0.260106	-0.0656113		-0.253957			-0.037941					0.0779746	0.149228	0.36497		-0.196555			0.169919
-0.332732	-0.176524	-0.227885		0.0242681			0.500612					-0.0658176	0.147926	0.0512954		0.41039			-0.432227					0.0148561	0.00624764	0.0607211		-0.413745			-0.327177
-0.155616	0.312517	0.195318		0.387745			-0.0695256					0.00332998	-0.371479	0.512398		0.507391			0.206888					-0.116669	-0.160567	0.277482		0.179755			0.2619
-0.057044	-0.436176	0.0359147		-0.22737			0.362493					0.132029	-0.0716638	-0.0807242		0.159275			-0.0498251					0.372737	0.324519	-0.0943835		0.211963			-0.155613
0.298565	0.114272	0.176566		0.498725			0.154338					-0.241921	-0.24447	0.492266		0.0704066			-0.0643084					-0.0805569	-0.106963	0.314195		0.00762914			0.293021
0.0126113	-0.128157	0.327327		-0.0466836			-0.383149					-0.238024	0.0728265	0.521188		-0.148417			0.00207814					-0.197263	-0.0499647	-0.286559		0.285957			-0.112415
0.369054	-0.017246	-0.117788		-0.0420077			0.574112					-0.357239	0.205987	0.148195		-0.222149			-0.101533					0.108848	0.219107	-0.40133		0.295512			0.224125
0.231289	0.218785	0.00318815		0.0484298			-0.380551					0.180122	0.217632	0.0516135		0.695054			0.176088					0.207849	0.134123	-0.0786253		-0.0559063			-0.12108
-0.03789	-0.160146	-0.344074		-0.0336901			-0.441593					-0.0455491	0.314903	0.363435		-0.15785			0.201536					-0.02982	-0.18981	-0.332109		-0.0225489			-0.0927213
-0.298106	-0.348748	0.0127088		0.30271			-0.040407					0.382806	-0.358551	0.0718577		0.108913			0.502259					0.397901	0.0217433	0.0357666		0.0512443			-0.0233177
0.14323	-0.235322	0.0644217		0.136567			-0.49003					-0.0427592	0.152144	-0.148894		-0.120493			-0.311258					-0.0771251	-0.0925031	0.491773		-0.379725			-0.0507534
0.128724	-0.266262	-0.0482315		0.46042			-0.142062					-0.456258	-0.236656	0.53059		-0.128902			-0.0421549					0.164527	0.00419005	-0.111114		-0.260284			-0.232112
0.276544	0.149533	-0.350498		-0.10475			0.0405596					-0.501308	-0.199545	-0.364578		-0.13858			-0.0712625					0.155641	-0.0698986	0.470089		0.101261			0.344887
-0.0382771	0.424217	-0.244985		0.0639623			0.0312647					0.127145	-0.102273	-0.409528		0.216607			0.301168					0.300576	-0.0893743	0.222945		-0.169738			-0.380242
0.327391	0.229874	0.371549		0.0756576			0.123126					-0.0727514	0.541643	-0.414903		-0.472828			0.0897733					0.0165781	0.0245142	-0.0929592		-0.111961			-0.139618
0.151288	-0.100616	-0.0667858		0.106383			0.382143					-0.436753	-0.281351	0.302073		-0.460507			0.707013					0.0040219	0.292845	0.246196		-0.336431			-0.204004
-0.55454	0.023072	-0.308169		-0.469708			0.088796					-0.490623	0.485949	0.200902		-0.0624822			-0.209492					-0.286031	0.279101	-0.11855		0.11296			-0.339017
0.10196	-0.471022	-0.102687		-0.0645825			-0.250063					-0.2901	-0.688707	0.024265		0.412941			-0.224865					-0.0223433	-0.0688641	0.0693053		0.0767849			-0.30384
-0.0898105	-0.0228337	-0.0695653		0.178918			-0.288535					0.0500625	-0.358332	-0.262645		0.480708			-0.385844					0.203278	0.0933572	-0.0106773		0.127597			-0.369114
-0.0238206	-0.397516	0.0638775		-0.00188381			-0.0924885					-0.511025	0.0405874	-0.0260756		-0.198302			-0.267749					0.0129606	0.0650229	-0.242421		-0.0684758			-0.00963822
-0.21735	0.23405	0.0474025		0.422028			-0.10743					0.455301	0.0399248	-0.388224		0.518656			0.522004					0.226912	-0.216838	0.0401706		0.362134			-0.115184
-0.656218	-0.122931	-0.0246918		0.00623753			-0.0246217					-0.243319	-0.525399	0.411357		0.338323			-0.0485264					0.208991	0.337318	0.164146		0.331814			-0.13854
-0.28554	-0.375225	0.0415478		-0.43171			0.0939408					-0.413256	-0.297248	-0.268706		-0.168125			-0.147627					0.0890281	0.469071	0.631427		0.0183054			-0.0310721
0.115534	0.405867	0.114719					0.292955					-0.20719	0.0499244	0.211136					0.0889971					-0.03456	-0.263193	0.282048					0.18931
0.40743	-0.104954	0.0174304					-0.300261					0.248285	0.550779	0.0979769					-0.201812					-0.192639	0.0247653	-0.205852					0.147832
-0.166634	-0.298021	-0.435854					0.138894					0.188405	0.501112	-0.126693					-0.0434406					0.229515	-0.153988	-0.194393					-0.318982
0.111301	-0.14057	0.152695					-0.195218					0.0666922	-0.377845	0.553866					0.0585713					-0.227077	-0.160169	-0.211692					-0.460485
-0.519274	-0.412281	0.0689196					0.357716					-0.0649313	0.00375135	-0.380226					0.00489319					0.171024	-0.134482	-0.256987					0.25011
-0.0956594	0.348899	-0.283978					-0.131438					0.126942	-0.318968	0.24931					-0.535325					0.0827665	-0.279255	-0.0211804					0.1271
-0.0450144	0.0651073	0.0567855					-0.0450857					-0.526537	-0.124823	0.430874					0.381691					-0.215744	0.175601	0.358905					-0.0257101
-0.240782	-0.365601	-0.0171879					0.401131					-0.294215	-0.39164	0.122481					0.219121					0.413625	-0.103584	-0.332606					-0.15981
-0.385538	0.139881	-0.0194107					0.492096					0.0777044	-0.43703	0.170562					0.700567					-0.0473188	-0.0181607	0.161433					0.130577
0.0516044	-0.0491874	-0.114196					0.489606					-0.524872	-0.341988	0.297751					0.32048					0.150517	0.0435094	0.0111833					-0.251221
-0.517865	0.130584	0.0963714					-0.0913881					-0.260081	0.179777	-0.248932					0.928067					0.0632785	0.0437713	-0.0505068					0.35314
0.0925157	-0.214705	0.0945347					-0.196779					0.322109	-0.122767	0.0691566					-0.290083					-0.0751685	0.179922	0.127464					0.160549
-0.339765	-0.0369746	0.254617					-0.23169					-0.217531	0.180216	0.00293419					0.143163					-0.149778	-0.195142	-0.034041					0.496575
0.234526	-0.236649	0.182199					-0.138093					-0.35319	0.235462	-0.388247					-0.167157					-0.0631246	0.107104	-0.129528					-0.25853
-0.52861	0.0912002	-0.0315363					-0.0520341					-0.183477	1.11067	-0.0642621					-0.000989993					-0.000508538	-0.352404	0.119958					-0.234323
0.147506	-0.0962416	0.198587					0.463076					-0.0659467	0.207805	0.0408805					0.0494312					0.096114	0.0202989	-0.170537					0.500298
-0.0805386	0.470954	-0.170793					0.214438					0.230443	-0.66119	-0.389796					0.080386					-0.124684	0.482725	-0.15217					-0.258846
0.0748263	-0.166675	-0.109268					0.0991919					0.115969	-0.12562	-0.156114					-0.0394837					-0.025697	-0.0724713	0.163324					-0.0889034
0.426456	0.171417	0.0288429					-0.184258					0.180602	0.259193	0.163851					-0.0513319					0.341853	0.141921	-0.327071					0.22852
-0.141324	0.0812848	0.0638267					-0.162872					-0.244934	-0.278756	0.56825					0.565443					-0.214611	0.21665	-0.0308537					-0.00810337
0.291301	-0.145435	-0.136473					0.0731955					0.230404	0.17544	0.146527					0.271284					0.333703	-0.187979	-0.205411					0.0652791
-0.148167	0.0596962	-0.0205838					0.093142					0.237496	0.423634	-0.381612					-0.158974					-0.188917	0.322817	0.232742					0.00401411
0.467223	-0.151192	0.0914742					-0.101144					-0.268981	0.326619	-0.321369					0.693448					0.0795042	0.0450843	0.0362996					-0.112907
-0.13433	-0.00247655	-0.00803079					-0.0297843					0.463666	-0.13109	-0.131988					0.297245					-0.0893364	-0.16249	-0.017984					0.17612
-0.377356	0.314485	-0.211397					-0.00790502					0.00609703	0.255011	0.303961					-0.221757					-0.0369792	0.109221	0.193258					-0.133143
-0.192847	0.0646711	-0.210024					-0.199646					0.0224451	-0.538118	-0.259988					0.377938					0.140096	0.147817	-0.0599938					0.0736144
-0.100323	-0.206946	0.159599					0.0126422					0.0495761	-0.337784	-0.0488442					-0.211887					0.186442	0.15568	-0.205994					0.362911
-0.269507	0.324214	0.184305					-0.235496					0.168982	-0.373125	0.36794					0.176015					0.307523	-0.2483	-0.297552					-0.164405
0.0279313	0.480321	0.115118					-0.278454					-0.30479	0.113384	-0.192216					-0.141528					-0.116057	0.485165	-0.0628844					0.0388894
0.0737682	-0.074024	0.0159501					-0.162656					0.0191777	0.0953482	-0.588712					0.0613703					-0.329744	0.178177	0.183396					0.187767
0.00865677	-0.0996244	-0.439811					-0.112191					-0.0234815	-0.0375143	0.269956					-0.00421777					0.149121	0.0380271	-0.0146551					0.352471
-0.155231	-0.179654	-0.00444224					-0.129952					0.107367	0.0643135	0.301072					-0.0193036					-0.346188	-0.0459847	0.0663308					-0.0331757
0.279856	0.166384	-0.070868					-0.394462					-0.0194101	-0.0206507	-0.238853					0.0370407					0.122048	-0.200605	0.00848053					-0.399768
0.259573	-0.0814261	0.248915					0.0246626					-0.308345	0.0762134	-0.619993					-0.354735					0.0884341	-0.0270111	0.0852554					0.220358
-0.304705	0.435133	0.113181					-0.0874144					-0.179877	0.30767	-0.0880702					0.242292					-0.265779	-0.257966	0.142308					0.173628
-0.472743	-0.3943	0.0790512					0.133078					0.0912658	-0.0912893	-0.427761					0.220596					0.228507	-0.0631602	-0.336713					-0.0818871
-0.287617	0.123989	0.023716					-0.0328417					-0.0856012	0.094775	0.473039					0.116499					0.0927213	-0.106728	-0.192284					-0.175839
-0.0541485	0.0369492	0.0366271					0.394955					-0.232434	0.612797	-0.490757					0.0756551					-0.305867	-0.0334089	0.176991					-0.39904
-0.0545999	-0.131289	0.0446572					0.0838844					0.153917	-0.10149	-0.145011					0.39399					0.160997	0.145111	0.358158					-0.532376
-0.333905	0.0689225	-0.297286					-0.308813					-0.288765	-0.216582	0.0918349					0.208933					0.0934782	-0.0442964	-0.141459					0.00879378
0.146706	-0.155577	-0.00761527					-0.247258					-0.279932	-0.394398	0.148104					-0.175473					0.214058	-0.2246	-0.0680108					-0.0995233
-0.0142009	-0.360963	-0.346089					-0.177749					0.0288314	0.143499	-0.237005					0.333515					-0.0332482	-0.180728	-0.069119					0.0352357
-0.213477	-0.265126	-0.191215					0.483571					0.048662	0.315793	0.125336					-0.278697					0.149503	-0.352335	0.212164					0.598485
-0.346336	-0.128857	-0.0268611					0.532651					0.0498562	0.0784729	-0.196247					0.65191					-0.165879	-0.0886892	-0.115415					0.0248851
-0.374414	0.153192	-0.00190201					-0.211721					-0.267182	0.112409	-0.355751					0.106192					-0.0589896	-0.0304049	-0.36678					0.153971
-0.306432	-0.12316	-0.00823944					0.054456					0.196799	-0.199087	0.377287					-0.079651					0.168453	-0.154564	0.0171144					0.254807
0.406263	0.068369	-0.24239					0.0197185					0.256904	0.443925	-0.390478					-0.11426					0.000710977	-0.2036	0.154767					0.19333
-0.0526769	-0.231189	0.0884064					0.0321272					0.418253	-0.0133084	-0.401116					0.0322272					-0.015418	0.14711	0.0361632					-0.199963
0.127263	0.214867	-0.017394					0.292905					-0.240375	-0.0307431	0.539918					0.960611					0.300623	-0.13026	-0.0660197					0.0924691
-0.498925	0.371333	0.0113217					0.048993					-0.216722	0.195179	-0.0729391					-0.558045					0.520973	0.0912719	-0.0857453					-0.40016
0.134431	0.257088	0.0728912					-0.427687					0.510764	-0.430493	0.129639					-0.187093					0.405194	0.106142	-0.161576					-0.105111
0.177829	0.273497	-0.271619					-0.0646879					-0.139633	-0.17537	0.013438					0.0598509					0.095205	0.0612302	0.089458					-0.06311
-0.304664	-0.230617	0.431608					0.0456369					0.196706	-0.411377	-0.42131					-0.412163					-0.0406866	0.205674	-0.239339					-0.247317
0.376142	0.145889	0.137978					-0.318396					-0.0191103	0.152418	-0.240809					0.417628					0.200988	-0.0358428	0.0712164					0.357377
0.200557	0.0015314	-0.11785					-0.478766					-0.208219	0.653417	-0.195461					-0.0848965					-0.0439958	-0.149292	0.0638849					-0.400037
-0.299069	0.251809	-0.0626831					0.588909					0.0395239	-0.460768	-0.00270188					-0.343164					-0.0250901	0.192328	0.475307					0.203146
-0.0170556	-0.0831068	-0.31504					-0.120884					-0.111728	-0.385171	0.140499					-0.216205					-0.124473	0.129344	-0.0956445					0.0429626
0.136269	0.0117996	-0.29028					-0.317795					-0.468158	0.195094	-0.389972					-0.153619					0.338233	-0.0596962	0.0480309					0.220826
-0.0165281	0.345941	-0.0651378					-0.229465					-0.120428	-0.00150487	0.620265					-0.223943					0.102371	0.0442383	0.153687					-0.118185
-0.129156	-0.17315	-0.124088					0.0162963					-0.438221	-0.151592	-0.0255167					0.0644548					0.130164	-0.540687	0.0769226					-0.14958
0.0330565	-0.203129	-0.246119					0.312747					0.015204	-0.117363	0.0192628					0.220703					0.378116	0.253061	0.21109					-0.0324603
0.0861221	0.121018	-0.0588262					0.0798919					-0.279405	0.439422	0.8364					0.322539					0.12454	-0.0242349	-0.116283					-0.282136
-0.0647904	0.00839771	-0.0566765					-0.0445921					0.352402	-0.129945	-0.570287					-0.198466					0.107643	0.16585	0.3501					0.260913
-0.0940964	0.209629	-0.02079					-0.517252					-0.179478	0.0474723	-0.27338					0.0378766					0.314069	-0.0181746	-0.173983					-0.11152
0.0632247	0.0745105	0.558015					0.00216224					0.156336	-0.373234	-0.297992					-0.00808846					-0.0123941	0.0314609	-0.162902					-0.095767
-0.135409	-0.00214822	0.230618					-0.114926					0.135228	-0.140772	0.33387					0.163661					-0.0850585	-0.147738	0.137694					-0.439616
-0.374555	-0.188104	0.350455					0.479297					-0.204094	-0.372534	0.0511754					-0.124277					0.0798574	0.170747	0.0295587					-0.076713
0.211771	0.327499	0.315647					-0.0423017					-0.232873	0.362904	-0.361812					-0.305677					-0.0624287	0.145381	-0.161615					0.388992
-0.369449	0.00227002	-0.105263					0.22157					0.121995	0.163493	-0.407904					0.259489					-0.135768	-0.102121	-0.226192					-0.0517673
-0.0925505	-0.213466	0.166202					0.472998					-0.342446	-0.00331263	0.130253					0.449715					-0.0375734	0.133292	-0.12515					0.111491
0.0775696	0.178146	-0.0613585					0.388962					0.244278	0.285006	-0.261172					-0.100684					-0.0563094	0.139575	0.0574645					-0.0823745
-0.0850954	-0.0248924	-0.43637					0.448159					-0.359696	-0.450376	-0.0516385					0.129276					-0.090364	0.10827	0.0533277					0.0642576
0.421187	-0.0397165	-0.0734978					0.307106					0.50286	-0.173657	0.0176173					0.102502					0.354773	0.0550905	0.089997					0.270654
-0.141176	-0.119733	-0.0656055					-0.0346581					-0.0231374	0.188801	-0.39996					-0.292099					0.0482803	0.257822	0.179166					-0.135591
0.181054	0.0635578	-0.280586					-0.156118					-0.355087	-0.0576112	-0.0321933					-0.149696					0.409591	0.0855092	0.206655					0.00841573
-0.170013	0.0714443	0.128004					-0.205927					0.0698347	0.0839935	0.234678					-0.389168					0.21588	0.261728	0.0211471					-0.206576
-0.232671	-0.0575879	0.0873894					-0.24735					-0.0795603	0.396345	-0.645203					0.413123					-0.132153	0.130494	-0.0495259					0.247514
-0.16122	0.0462775	0.362967					0.406796					0.451369	-0.0695253	-0.153406					0.65252					-0.230441	0.193598	0.16185					-0.0322192
0.336169	-0.173784	0.0370396					0.195567					0.227979	-0.0895466	0.155078					-0.206993					-0.395835	-0.227851	0.101163					0.08715
	0.247401	0.0724929					-0.256696						0.48182	-0.0969562					-0.135722						-0.264197	0.0686371					-0.287558
	-0.0313043	-0.0883674					0.366141						0.438621	0.295711					-0.0717759						0.249696	-0.0752761					-0.200666
	-0.24868	0.103549					-0.439309						0.303094	0.0486204					-0.39227						-0.147799	0.0622711					0.450625
	0.0183134	-0.002274					-0.174143						0.183094	0.0992434					0.318312						-0.167061	-0.184338					0.0785442
	0.00317647	0.247006					-0.221558						0.166994	-0.01066					0.530213						0.276095	-0.0696062					-0.172932
	0.294955	0.0508076					-0.302423						0.0635736	0.389495					0.0485048						0.0343194	0.467659					-0.0580234
	0.193602	0.545884					0.30412						-0.0289096	0.154499					-0.26359						0.0595017	-0.172583					0.0673005
	-0.0938992	0.0766242					-0.329723						0.63354	0.146474					0.199083						-0.0161947	-0.195568					0.1068
	-0.196619	0.50172					0.0509788						0.427877	0.520867					0.0719576						-0.151725	-0.107387					-0.00263943
	-0.320393	-0.364785					-0.266401						0.294485	-0.370082					-0.377334						-0.142862	0.0148454					-0.1942
	-0.283732	-0.16629					0.0315898						-0.142872	1.00555					-0.354372						0.347829	0.28045					0.223963
	-0.199395	0.330108					-0.360745						0.269418	-0.187493					0.0863655						-0.150093	-0.343344					-0.0754602
	0.492514	-0.117489					-0.161897						-0.240701	0.290016					-0.447082						0.0716064	-0.176076					0.308629
	-0.254252	0.0399907					-0.301645						-0.0210182	0.0841458					-0.130965						-0.307538	0.339993					-0.087384
	-0.266528	-0.00605889					-0.418335						0.147898	-0.363015					-0.383525						-0.0808797	0.000589672					0.376194
	0.453697	-0.00539067					0.178529						0.324489	-0.0993335					-0.299476						-0.0125554	-0.300904					0.112909
	0.460821	0.401704					-0.507533						0.076592	-0.221382					0.896027						-0.145062	-0.427485					0.205731
	-0.443318	0.274006					-0.344354						0.0418021	-0.0965541					-0.197533						0.000631337	0.0744117					-0.107294
	0.412148	-0.15563					-0.159821						-0.666483	-0.0609847					-0.296247						0.0821704	0.327255					-0.145869
	0.0162618	0.112216					-0.401302						0.111918	-0.150484					0.188436						-0.0624258	0.026092					0.493188
	0.0397784	0.0859422					-0.327982						-0.257362	0.528731					0.174627						-0.0991669	0.21911					0.0899346
	0.143781	-0.0956712					0.646699						0.00424043	0.108545					-0.285916						0.378734	0.188941					-0.14769
	0.22935	-0.0560723					-0.268555						-0.012548	-0.695738					-0.129846						0.187083	0.162068					0.202637
	0.0105548	-0.264867					-0.21268						-0.0110529	-0.0142143					0.344219						0.29334	-0.0195853					-0.419222
	-0.430164	0.31111					0.328287						-0.055069	0.113959					0.011983						-0.176623	-0.16187					-0.345236
	0.266606	0.283876					-0.133071						0.181045	-0.399004					-0.456673						-0.14304	0.072324					-0.48429
	0.0302884	-0.52864					0.00300242						-0.501968	-0.152644					-0.408452						0.0935522	-0.115736					0.0266022
	0.393471	-0.340344					-0.290174						-0.274033	0.741581					0.829988						0.0228684	0.172004					0.0183928
	-0.00267836	0.46213					0.142433						-0.234843	0.164176					0.750193						0.375846	-0.387984					0.640381
	0.149765	0.151368					0.231972						0.139725	0.221269					-0.266557						-0.228955	0.391334					-0.192753
	-0.048079	-0.254086					0.70576						-0.23925	-0.117543					0.267894						0.424584	-0.327518					-0.0837229
	-0.167015	-0.0920623					0.314946						0.750473	-0.471225					0.702614						0.210011	0.118859					0.475818
	0.140619	0.243712					-0.297156						0.118138	0.110863					0.0262683						0.330162	-0.120303					-0.113355
	-0.380885	0.449122					-0.12924						0.246201	-0.291126					-0.233823						-0.107704	-0.0664383					-0.16116
	0.438959	-0.0556687					-0.0476244						-0.230069	-0.315573					-0.335703						-0.00905568	-0.112704					-0.164059
	0.0532512	-0.303269					0.0346217						0.404435	0.0271045					-0.178842						-0.0616625	-0.293874					0.175526
	0.197344	0.0758651					0.00248665						-0.114377	-0.173983					-0.214864						0.121638	-0.039688					-0.195291
	-0.173809	0.371241					-0.25123						-0.300561	-0.0756345					-0.134293						0.233213	-0.289593					0.305691
	0.644796	0.379911					0.285242						0.171973	-0.194764					-0.163566						0.325729	0.243373					-0.182119
	-0.284243	-0.404092					0.410503						-0.125989	-0.252822					-0.316381						0.26606	0.375029					-0.00591169
	0.214309	-0.177257					0.634036						-0.265384	0.233462					0.269028						0.257708	0.0610528					0.0568773
	-0.237117	-0.226332					-0.430073						0.363187	0.199534					0.262818						-0.208685	-0.26114					0.264862
	-0.085935	0.129769					-0.413572						0.230243	-0.160746					0.0517524						-0.272806	0.397373					-0.450751
	0.0852543	0.372					-0.251465						0.339628	-0.303993					-0.094185						-0.0735838	-0.0819286					-0.227842
	0.127644	-0.207761					-0.0873089						-0.144153	-0.166701					0.0677977						0.131271	-0.0190786					0.0481294
	0.181538	-0.198929					0.234062						0.163147	0.0563615					0.248711						0.118217	0.343093					-0.0102912
	0.618389	0.478094					-0.267725						-0.348476	0.18122					-0.244178						0.111445	0.368738					-0.0989952
	0.660198	-0.41078					-0.493118						0.511144	-0.16297					-0.316157						0.413445	0.107507					-0.155646
	0.108523	-0.313662					-0.223862						-0.110646	-0.547913					-0.145445						-0.109424	0.171003					-0.00366059
	0.190466	-0.231116					0.0720454						0.545425	-0.403205					0.0331772						-0.219781	0.258724					-0.0421129
	0.243725	-0.288588					0.271019						0.351622	-0.277938					0.117126						-0.174258	0.178474					0.0408417
	-0.165567	0.0489289					0.128638						0.580244	-0.0686961					-0.195744						-0.0444832	0.0176902					-0.202759
	0.137873	0.134877					0.00887026						-0.426311	-0.31266					-0.00418173						-0.247298	-0.148486					0.147055
	0.242356	-0.230627					-0.440192						-0.383669	0.0877221					0.0118621						-0.0341988	-0.105946					0.218974
	-0.428449	-0.199155					-0.123667						-0.122632	-0.32824					0.16421						0.0310967	0.135873					0.0400771
	-0.127917	-0.413314					-0.313281						0.144336	0.00394899					0.229363						0.116045	-0.0725902					-0.149624
	-0.168569	0.277907					0.0327117						0.344053	0.166746					0.794836						0.00369783	0.0714899					-0.128439
	-0.170139	0.122561					-0.214889						-0.0591409	-0.0921433					-0.330846						-0.00180859	0.133028					-0.20465
	0.262295	0.0702939					0.257041						0.132676	0.0681976					-0.0568104						0.501797	0.0697849					0.119046
	-0.306511	-0.128264					0.418649						-0.280366	0.16419					-0.38193						0.121216	0.0897583					-0.373853
	0.416557	-0.0885523					-0.11726						0.301386	0.078541					-0.51018						0.22911	0.491045					0.52331
	0.285175	-0.298771					0.036696						0.185611	-0.347843					-0.189431						0.0124418	0.156682					-0.30977
	-0.0205551	-0.181419					-0.178088						-0.304783	0.150327					0.577193						0.237218	0.181004					0.0521755
	0.230461	0.437538					-0.0158966						0.0687651	-0.047874					-0.0493315						-0.0415764	0.271484					0.252357
	0.13992	0.0531381					0.02645						-0.0341107	-0.354899					0.450947						0.288988	0.309647					0.0362415
	-0.32427	-0.110082					-0.499505						-0.719995	0.217833					-0.16718						0.111106	0.068678					-0.0504435
	-0.360315	-0.183755					0.296445						0.034713	-0.137324					-0.442987						-0.264586	-0.0310666					0.0447945
	-0.0156733	-0.055023					-0.255576						-0.257212	0.267077					-0.233434						-0.343837	-0.137735					0.435964
	-0.132973	-0.246617					0.0407526						-0.132295	0.0274804					-0.294305						-0.167431	-0.00608616					-0.224395
	-0.0791315	-0.00827242					-0.29956						0.129453	0.175523					-0.0372742						0.244024	-0.239996					0.181703
	-0.103675	0.105487					0.217798						0.417631	-0.103259					-0.153832						-0.265539	-0.156258					0.219053
	-0.209817	-0.249679					-0.373361						0.892666	-0.264636					-0.379512						-0.121823	-0.326757					-0.354531
	-0.286588	0.0613139					0.026555						-0.282612	-0.094036					-0.296178						0.11129	0.660082					0.0128752
	-0.0331032	0.114479					-0.270354						-0.250592	-0.077123					0.0502711						0.000330339	-0.00903096					-0.240778
	0.213725	-0.0963957					0.0209431						-0.233077	-0.392198					-0.0361314						0.188193	0.463342					-0.14759
	-0.00181061	-0.141528					-0.225511						0.839187	-0.132683					-0.464242						0.233224	-0.143086					0.0707656
	-0.172748	-0.128926					0.245231						-0.199678	0.792991					0.183098						0.155072	0.136209					0.214958
	-0.482957	0.37641					-0.162118						0.382718	0.0773106					0.441106						0.0754666	0.181582					-0.145677
	0.0197263	0.0323843					0.110723						0.492305	-0.292942					0.165692						-0.0151716	0.297003					-0.429915
	-0.38001	-0.120535					0.192567						-0.270308	-0.115168					-0.249968						0.270452	-0.0749556					-0.233847
	-0.11071	-0.223418					-0.163705						-0.431932	0.504012					-0.364542						-0.154012	0.461405					0.172898
	0.226589	0.052473					-0.0562606						-0.123721	-0.127485					0.0493822						-0.210954	-0.0735644					-0.0117961
	-0.0354347	-0.170384					0.0156011						0.0776189	-0.186568					0.135497						0.162551	0.0956593					0.087143
	0.0339562	0.12991					0.0309045						-0.164004	0.0860604					0.0644675						-0.0645853	-0.202313					0.371428
	-0.146229	0.528298					0.048433						-0.348456	-0.106878					-0.0351143						-0.0995473	0.14196					0.306012
	-0.163535	0.668925					0.382942						-0.547126	-0.262665					0.357375						-0.312617	-0.177209					-0.143878
	0.0901478	0.247019					0.0881516						-0.192694	0.41392					-0.364343						0.286756	0.196093					0.419249
	-0.485571	-0.0335293					-0.116214						-0.212785	0.0510086					0.0403778						-0.130087	-0.186734					0.241086
	-0.00293103	0.0509077					-0.305173						0.243169	0.228183					-0.39891						-0.0269624	0.146432					0.158108
	0.363988	-0.224543					0.30789						0.539862	-0.149666					-0.0455648						0.0830965	0.0466036					0.168992
	0.319551	0.461571					-0.323401						0.51972	-0.174902					0.329127						0.592134	-0.237468					-0.29141
	-0.322645	-0.397982					-0.0411445						0.154365	-0.0558567					-0.182						0.316109	-0.12098					-0.35864
	-0.154186	0.226716					0.163115						0.337407	-0.314384					0.510467						0.191638	-0.0567558					-0.340379
	-0.00292774	0.255466					-0.0186177						0.050451	0.00305072					-0.0255501						0.0353226	-0.0238116					-0.392046
	0.115891	-0.209706					-0.0195718						0.565249	-0.0216157					-0.3035						0.12748	-0.311466					-0.316056
	0.190828	0.116968					0.172258						-0.342823	-0.448357					0.322235						-0.0642238	0.0886681					0.0486823
	-0.199947	-0.272625					0.125165						0.473788	-0.0229821					-0.234568						0.0389542	-0.0117476					-0.372817
	-0.197342	0.287888					-0.411687						0.142687	0.700558					-0.0949731						0.373955	-0.296441					0.526267
	-0.033629	0.0832883					0.0897324						0.0293518	-0.139114					-0.0207688						0.113922	-0.0286275					0.159973
	0.144515	0.281735					-0.550949						0.459851	0.277336					-0.0339246						-0.0869241	0.203915					-0.342022
	0.1655	0.59836					0.00160385						-0.0830983	0.334073					0.360612						-0.152602	0.199307					0.115139
	-0.266655	0.45039					0.23935						-0.414472	0.301059					-0.157171						0.13222	0.294237					-0.207535
	-0.379889	0.403958					0.121007						0.106924	-0.18917					-0.452264						0.197426	-0.0662633					-0.151689
	-0.219788	-0.241928					0.00608103						0.840402	0.268382					-0.19393						-0.173816	-0.217201					0.549951
	0.0820168	-0.0823996					0.0898545						0.532475	-0.241113					-0.735266						0.110207	-0.0306684					-0.0656551
	-0.271629	-0.253912					-0.176869						0.256952	-0.0922443					-0.226551						-0.264102	-0.166631					-0.0329263
	0.195413	0.244685					-0.327669						-0.0775908	0.285405					0.0410661						0.159306	-0.430104					0.183421
	-0.0981022	0.0394054					0.0462783						-0.352601	0.259214					0.322584						-0.149305	0.0181984					0.0489364
	-0.292	-0.128382					0.217821						0.534577	-0.195144					-0.28399						-0.165056	-0.174265					0.0530006
	-0.253761	-0.215974					-0.0648294						-0.0289374	-0.267032					-0.462001						0.174795	-0.151827					0.257295
	-0.285745	0.0299923					0.302725						0.122755	-0.155194					-0.131717						0.155511	-0.0666098					0.286143
	0.149431	-0.192192					-0.271743						-0.189397	0.244371					0.0442702						0.180559	-0.0861206					0.144946
	-0.290946	0.0194742					0.319923						-0.0014223	-0.31191					0.78534						-0.0390029	-0.2342					0.232788
	-0.0250743	-0.0719079					-0.394393						-0.0579198	0.100097					0.19917						-0.153021	0.339254					-0.354906
	0.378309	0.0741687					-0.132295						-0.407456	0.131141					0.508056						0.0185223	-0.461744					-0.172009
	0.00700544	-0.212466					-0.153606						0.254948	-0.365506					0.293363						-0.266052	-0.0686403					-0.0560421
	-0.0694847	-0.0925419					-0.0489993						0.0745711	0.584229					-0.0825734						-0.248156	-0.131717					-0.355176
	-0.382376						-0.0806068						0.559808						-0.191762						0.190378						-0.358071
	-0.195117						-0.356105						0.02613						0.0252033						0.019504						0.0889468
	-0.145839						0.343046						-0.389364						-0.1341						-0.0746985						0.0859794
	0.0390013						-0.0780354						0.109037						0.294672						0.0360247						-0.0124685
	0.476073						0.31325						-0.0555583						-0.0636109						-0.0788709						-0.295764
	-0.132676						-0.026576						0.338717						0.236135						-0.0390833						-0.0526376
	0.386702						0.487456						0.0160667						-0.424902						-0.0263606						-0.255899
	-0.154532						-0.437039						0.234353						0.625012						-0.0628508						-0.0266793
	-0.0447192						-0.186728						0.0246149						0.132616						0.141293						-0.0273222
	0.368201						0.383792						-0.176499						-0.328261						0.223993						-0.114865
	0.478862						-0.344453						0.899008						-0.23731						-0.37065						0.33381
	0.151577						-0.175349						-0.377002						-0.0213207						-0.00192033						-0.465762
	-0.0844903						-0.533471						0.465012						0.102186						0.0491523						0.446526
	-0.219256						-0.175184						-0.422309						-0.0198934						0.0955449						-0.214852
	0.137322						-0.0186045						0.0861316						-0.325462						0.120552						-0.0530275
	-0.314957						-0.0940648						-0.0255143						0.0206726						0.00590204						-0.163689
	0.109072						-0.145512						-0.107519						0.259768						-0.354755						0.136285
	-0.366475						0.256215						-0.199513						-0.192669						-0.2694						-0.123585
	-0.366658						-0.284277						0.0187235						0.107276						-0.0806608						-0.294768
	-0.150883						0.130387						0.0420944						-0.136948						0.16171						0.106775
	-0.384015						-0.340054						-0.0863019						0.330842						-0.142914						0.039875
	0.428995						0.0615541						-0.049773						0.607683						-0.0116156						-0.395646
	-0.510435						0.107836						0.660906						0.322164						-0.073268						2.98191e-05
	-0.498889						0.00438825						0.0812847						-0.288896						0.279416						-0.239217
	0.0527059						0.0733051						-0.354317						-0.175964						-0.292551						-0.458204
	-0.0342501						0.128188						-0.247143						0.100985						-0.0728248						0.0907869
	0.0684872						0.048223						-0.0610161						-0.0136667						0.277467						0.242262
	-0.317161						-0.0350573						-0.0328624						0.109633						-0.169949						-0.0676109
	0.0278717						-0.506818						-0.675671						-0.452638						-0.0207437						-0.246531
	-0.522599						-0.0264944						0.157182						-0.0686975						-0.0779727						-0.0055543
	-0.00250042						0.194526						-0.0375936						-0.293746						-0.186989						-0.0891281
	-0.164363						-0.16414						0.230704						0.0334476						0.099883						-0.358251
	0.123939						0.0642919						0.590303						-0.46499						0.128455						-0.0411028
	-0.025459						0.0127345						0.970393						0						0.106264						-0.410436
	0.0717318						-0.0629971						0.605445						-0.28757						0.271058						-0.204298
	0.0326099						-0.263649						-0.39079						0.579383						-0.221685						-0.0225946
	0.00385744						-0.389885						-0.0665845						-0.156192						-0.352797						-0.124657
	-0.338964						0.0339363						0.0683044						-0.414331						0.00327193						-0.028918
	0.284156						-0.243005						0.148082						-0.130351						-0.279343						0.179249
	0.160335						-0.166925						-0.158338						0.289616						0.413627						0.0228905
	0.00701222						0.0626987						-0.376871						-0.0217851						-0.363604						-0.412312
	-0.219163						0.11844						0.6922						-0.0676517						-0.432585						-0.101935
	-0.0436753						0.478963						1.04917						-0.186607						0.211474						0.325733
	-0.19333						-0.206785						0.205221						-0.515424						-0.0217552						0.551791
	-0.00476499						-0.064604						-0.0327915						-0.289505						0.187494						-0.152865
	-0.131547						-0.0950606						-0.338686						0.395899						-0.0757972						-0.324255
	-0.214796						0.0294587						-0.163438						-0.127461						0.133134						0.205311
	-0.245987						0.393823						0.307639						0.501733						-0.175459						-0.285617
	0.0137808						0.174787						0.149641						-0.432964						0.189212						0.13456
	-0.0526771						0.104533						-0.273903						0.287748						0.0116653						-0.378868
	-0.256465						0.336567						-0.0160968						-0.0507551						-0.171555						0.0636913
	0.047637						0.367515						0.313958						-0.244531						-0.592461						-0.00870473
	-0.129129						0.320872						0.0284333						0.136839						-0.0289016						-0.0487723
	0.0692133						0.159334						0.0266157						-0.0940251						-0.511818						-0.0611071
	0.232322						-0.166228						-0.284403						-0.0226614						0.0585634						-0.167106
	-0.00105458						-0.261299						0.0353242						-0.372281						-0.371556						-0.0587675
	0.0211738						-0.352979						-0.233962						-0.0889995						-0.0143302						0.195521
	-0.0722114						-0.209353						-0.107739						-0.162063						-0.000956728						-0.233473
	-0.119267						0.0282134						0.249978						0.0261112						0.0953864						0.22706
	-0.166624						-0.016634						0.0263334						0.352602						0.312545						-0.44026
	-0.216221						0.015964						0.343827						1.01163						0.168218						0.0487158
	-0.0413885						0.0880423						0.804435						0.104815						0.000969245						0.187195
	-0.103326						-0.156748						-0.286629						-0.647121						0.136217						0.117004
	0.622089						-0.267518						-0.449087						0.145334						0.402196						-0.0526903
	-0.0408268						0.313284						-0.259345						0.109854						0.0913503						0.0193207
	-0.119758						0.108429						0.544718						-0.0628115						0.225322						-0.0886791
	-0.237885						-0.217929						-0.230575						0						0.12483						0.229958
	-0.042328						0.213527						-0.0405161						-0.495479						0.199531						-0.169887
	0.117911						-0.43438						0.376978						0.069926						0.0757576						-0.132061
	0.533914						0.0608151						0.770493						0.156632						-0.377565						-0.235843
	0.10628						0.159798						-0.454498						-0.0321131						-0.208091						-0.321537
	-0.478761						-0.374346						-0.103396						-0.401119						-0.209943						-0.208378
	0.0842404						0.360011						0.0244108						0.382958						-0.0772338						-0.198342
	-0.0286824						-0.290033						0.483233						-0.333176						-0.061733						0.132632
	-0.0553789						-0.125321						0.00503687						0.232985						0.253255						0.0166274
	-0.103593						-0.0346089						-0.156466						0.630251						0.328386						-0.171075
	-0.161199						-0.253597						-0.0135491						-0.127376						-0.208387						0.291666
	-0.461036						0.275725						-0.167484						-0.137679						0.043561						0.442059
	-0.34868						-0.120509						0.288936						-0.371515						-0.207077						-0.126194
	0.0789438						0.259602						0.296738						-0.396932						-0.115011						0.217079
	0.219171						0.0493732						0.210753						-0.226146						-0.216338						-0.0655622
	0.0124468						0.10028						0.0454759						0.168221						-0.0127799						0.0117826
	-0.310471						0.0831596						0.379171						-0.100504						0.320337						-0.110401
	-0.165348						-0.10388						-0.430861						0.0854526						0.157539						0.00309674
	0.101986						0.217785						0.206331						0.28015						-0.274388						0.0902208
	0.198711						-0.293079						0.149847						0.619048						-0.164329						0.218651
	-0.301693						0.194436						-0.4387						-0.153252						-0.206152						0.366459
	0.270169						-0.0464795						-0.170431						-0.265522						-0.416386						0.0984911
	-0.356613						0.0910389						0.167659						-0.0892311						0.0501556						0.0563812
	-0.0308078						0.396949						0.0167276						0.274784						0.0345466						0.514786
	0.17652						-0.337039						0.18123						0.252732						-0.18171						0.411312
	0.0969522						-0.438483						0.798778						0.307806						-0.131513						0.319775
	0.216786						-0.4184						0.250061						0.191734						-0.0260421						0.334887
	-0.130637						-0.280592						-0.495806						-0.0900437						-0.0301459						0.0889971
	0.121422						0.0512983						0.638623						-0.365792						-0.0985995						0.0916628
	-0.0899593						-0.242831						-0.487384						-0.289241						0.0163181						0.404686
	0.0130377						-0.251267						0.39325						0.0486888						0.0122705						0.0967229
	-0.131648						-0.262743						-0.284483						-0.572577						-0.231592						0.173672
	0.225142						0.254261						0.0742507						0.491086						-0.062776						0.0894183
	0.390654						-0.306434						-0.00124353						-0.533312						-0.13996						0.220247
	0.0955435						0.13123						-0.204549						-0.350877						0.0520157						-0.247895
	0.139232						-0.170905						-0.147622						-0.329959						0.177449						0.0719468
	0.0425669						0.0943412						0.131729						0.0249457						0.0675603						-0.0785766
	-0.136291						-0.0272742						-0.315424						-0.321651						0.174183						0.0265963
	-0.17067						-0.449884						0.0848261						0.437799						0.0723133						-0.340475
	0.222667						-0.279133						-0.388967						-0.0675689						-0.352466						0.103472
	0.0520577						-0.0265524						0.652576						-0.533778						-0.0273285						-0.179923
	-0.270804						-0.0243344						-0.172878						-0.151953						0.158395						0.0722054
	0.136035						0.135586						-0.374797						-0.0104033						-0.0391578						-0.131653
	0.59617						-0.0724088						-0.198256						0.598048						-0.1247						0.125795
	-0.407781						-0.270646						0.375107						-0.0172205						-0.354672						0.222962
	0.458663						0.209611						-0.313972						-0.442996						-0.244426						-0.0481196
	-0.202155						-0.282915						0.164316						0.101226						0.198071						-0.0927241
	-0.058334						0.119343						-0.0342736						-0.120351						-0.132695						0.122017
	-0.421879						-0.190247						0.492845						-0.224982						0.135845						0.466972
	-0.0364533						0.373299						-0.437285						0.810886						-0.17987						0.391741
	-0.205274						0.162202						-0.27013						-0.204827						0.0668511						-0.0558283
	0.230938						-0.315575						-0.492705						0.382321						0.470035						-0.320226
	-0.448117						-0.363326						-0.148281						-0.0779565						-0.341778						0.0185116
	-0.334108						-0.134622						-0.257875						-0.23621						0.263731						-0.0230325
	0.0280289						0.119713						-0.252716						-0.23538						0.31751						0.16728
	-0.162283						-0.448049						-0.11815						-0.112447						-0.087687						-0.15843
	-0.0370008						-0.288995						0.310158						0.084615						0.523585						0.215729
	0.0283896						-0.158681						0.400927						0.290962						0.0322047						-0.101626
	-0.172676						-0.197025						0.461676						0.51123						-0.00731747						-0.0446604
	-0.53616						0.0425059						0.816646						0.00645423						0.0382349						0.516111
	-0.564924						-0.315025						0.0454218						-0.14336						-0.172783						-0.0775003
	-0.133352						-0.224694						0.189757						-0.240628						-0.0808249						-0.294275
	0.225809						0.332254						0.638441						-0.417211						0.178864						-0.345318
	0.0673235						0.258347						0.0196555						0.335725						0.116032						-0.0967586
	-0.109812						0.41906						-0.175074						-0.327558						-0.102384						-0.227938
	0.0929113						0.46881						0.140854						0.143768						0.0735267						0.0548858
	-0.00248932						-0.459978						0.0312058						-0.243464						-0.410242						-0.190022
	0.070215						0.0596418						0.255195						0.108129						0.0302195						0.0130151
	0.257021						0.0834758						-0.0205359						-0.410813						-0.102272						0.212143
	-0.0888989						-0.0117947						-0.667793						-0.0662657						-0.104108						-0.209209
	0.231326						-0.0118593						0.800369						0.0538539						-0.254051						-0.00736305
	0.151102						-0.174794						-0.493995						0.198935						0.227127						-0.157288
	-0.27984						0.132664						-0.2484						0.540185						-0.0843326						-0.0117922
	0.244443						-0.0789207						-0.313837						0.545756						-0.234089						0.27998
	-0.261286						-0.238189						-0.154337						-0.0875021						-0.165932						-0.0288548
	-0.261478						-0.00545196						0.285534						0.183376						0.0706287						-0.0264307
	-0.11047						0.357073						-0.389823						-0.228462						0.182897						0.35146
	-0.0370926						0.267846						0.126709						0.0753067						0.142096						-0.0555637
	-0.0722483						-0.269177						-0.0764908						-0.319559						-0.0829579						-0.13862
	0.1221						0.3543						-0.0732778						0.15014						0.139308						-0.0900181
	0.0861623						0.0194256						-0.0856634						0.0141206						0.242648						-0.102613
	-0.283301						0.267598						-0.0723428						-0.269175						0.0120974						0.173505
	0.284041						0.363402						-0.102689						-0.189244						-0.282677						0.272916
	0.422026						0.283319						0.025553						-0.0818873						-0.185499						-0.217026
	-0.0604833						0.0188871						-0.491644						0.434583						0.319897						0.237243
	-0.302646						-0.447318						0.0454581						-0.326841						0.130478						0.0364013
	0.0180023						-0.307683						-0.237546						0.211304						0.0801916						-0.174792
	0.396664						-0.25071						0.689881						-0.649594						0.382111						-0.0935221
	-0.0893203						-0.426881						0.588427						0.0911113						-0.132808						0.125797
	0.0402013						-0.11816						-0.454627						-0.157268						-0.158137						0.115606
	0.102823						-0.11866						-0.36261						0.0529745						0.0756537						0.0305051
	-0.0896593						-0.204483						-0.156371						-0.348117						-0.204065						-0.0906271
	-0.19763						0.194955						-0.238914						0.344917						-0.372293						0.0244005
	-0.165047						-0.620916						-0.394675						-0.465113						0.376461						-0.0156626
	-0.150652						-0.467898						0.186326						-0.42102						0.0636529						0.14498
	-0.166938						-0.235836						0.186671						-0.297088						-0.176544						0.191154
	-0.0560211						-0.0845854						0.291676						-0.0757758						0.12179						-0.189011
	0.0629854						0.24181						-0.258778						0.23814						-0.182553						0.0847205
	-0.116322						0.19389						0.704998						-0.26881						0.0908156						0.170227
	-0.158567						-0.37634						0.279424						-0.0965849						-0.254709						0.22718
	-0.0886845						-0.330773						0.0630496						0.138767						0.0172007						-0.0203813
	-0.354571						-0.0117801						-0.171867						-0.416548						-0.185306						0.101197
	0.09447						-0.264145						-0.0913249						0.373369						0.0765624						0.0273103
	0.23935						-0.249133						-0.439892						-0.209361						-0.242119						-0.0877992
	0.0777258						0.26555						0.0526436						0.425726						0.342828						0.215566
	-0.224276						0.232784						-0.160301						0.104457						0.0262622						-0.0699091
	-0.216082						-0.209859						-0.187139						-0.114928						0.380447						-0.0443739
	-0.468665						0.0545734						0.374502						-0.0788698						-0.501744						-0.206494
	0.42661						0.0209604						-0.405288						-0.206772						0.0395225						-0.0341325
	0.0179957						-0.4191						-0.257005						0.265029						0.201218						-0.0276472
	-0.0416131						-0.33117						0.234371						-0.219297						-0.383386						0.135045
	0.13111						-0.0203609						-0.363773						-0.35388						-0.0245592						0.256023
	-0.00945827						-0.522284						-0.424941						-0.55026						-0.0174915						0.119413
	0.315537						-0.243036						0.295147						-0.359378						0.195388						0.543968
	0.303125						0.0807716						0.170681						0.2532						-0.0693571						0.0635142
	0.316964						-0.131351						-0.411686						0.0397796						0.168056						-0.517533
	-0.31459						-0.131599						-0.433368						-0.20534						0.0854092						-0.00993562
	-0.0952477						-0.00946847						-0.0381839						-0.0086765						0.349528						-0.0471222
	0.299107						0.0185832						-0.0281233						-0.230485						0.0897038						-0.000447034
	-0.103043						0.403674						0.061884						-0.0342253						-0.0528404						0.000668564
	-0.0508334						0.486675						-0.0280545						0.611627						0.138508						0.0457228
	-0.392888						-0.305789						-0.337804						-0.454236						-0.240743						0.0147255
	-0.472604						-0.106599						0.233562						0.522869						0.46464						-0.154065
	0.0464797						0.330705						0.0869706						-0.587655						0.194106						-0.0600841
	0.391655						-0.175941						-0.324921						-0.0232509						0.248207						0.178272
	-0.453781						0.347629						-0.428096						0.188341						-0.163987						-0.127558
	-0.258393						0.0117802						0.155543						0.236324						-0.12378						-0.136842
	-0.585741						-0.0108601						-0.548333						-0.0941226						-0.0776892						0.382273
	-0.127973						-0.252897						0.112428						0.37688						-0.204246						0.1125
	-0.194052						0.362596						0.309052						0.00482592						0.212672						-0.0734228
	0.518334						-0.341423						-0.0154098						-0.131487						-0.0632556						0.127004
	0.0211964						0.372356						0.368929						0.159823						0.0478065						0.0625244
	-0.142849						0.302656						0.175374						-0.118686						-0.206835						-0.267612
	-0.0690508						0.127095						-0.355493						0.438467						-0.0814897						-0.154299
	-0.164425						-0.192179						0.324631						0.225676						0.0419353						0.0272721
	-0.139009						-0.221827						-0.690709						-0.115478						0.144031						-0.240731
	0.365143						-0.332078						-0.40954						-0.237593						0.143566						-0.195795
	-0.0566481						-0.229833						-0.252501						-0.00301629						-0.323983						-0.201709
	0.0911913						0.295497						-0.103599						-0.412691						-0.47752						0.150917
	0.731568						-0.224545						0.359115						0.0822081						0.225675						0.0188172
	-0.317873						-0.101571						-0.467227						-0.319334						-0.0128533						-0.402246
	0.0439517						0.217557						-0.0838531						0.0244473						0.0551191						-0.107898
	-0.11912						-0.180222						0.676876						0.110491						-0.0704641						0.23647
	-0.296846						-0.427303						-0.271273						0.414428						-0.0496226						0.141164
	0.209344						-0.221266						-0.367971						0.0611864						0.13426						-0.0499579
	0.0665772						0.513428						-0.493027						-0.310209						-0.0908863						-0.502669
	-0.222072						-0.0793386						-0.146082						-0.272076						0.143032						0.410769
	-0.110448						0.396793						0.187838						0.0638299						-0.00815527						-0.196114
	-0.0434634						0.0660583						0.24021						-0.15654						-0.0289852						-0.243837
	0.153841						0.0581368						0.87747						0.169613						-0.271422						0.430179
	-0.215507						0.525493						0.172845						0.0888181						0.0430299						-0.393418
	-0.118019						-0.143947						0.500493						0.255725						-0.0740084						0.100369
	0.186432						-0.34957						0.306345						-0.0434173						-0.117624						-0.0852132
	0.12005						0.536463						-0.392958						0.148489						0.238709						0.215756
	-0.00523381						0.0186061						-0.214066						-0.132656						-0.0973288						-0.292739
	-0.441621						-0.372395						-0.134581						-0.0182609						-0.0885428						0.143317
	-0.00910313						-0.0563992						0.14208						-0.0107215						0.189973						0.24745
	-0.029241						-0.540382						0.199244						0.0348978						0.23992						-0.0662052
	0.103673						0.287599						-0.0786475						0.0433654						-0.0148396						-0.0878461
	0.419948						-0.292829						-0.657621						0.210181						0.312477						0.131474
	-0.564281						0.225774						-0.239006						0.104551						-0.420729						0.116717
	-0.130115						-0.21364						0.41315						0.259634						0.120356						-0.436967
	0.36054						-0.0982096						0.243725						0.0689247						0.0905315						0.0452567
	-0.0345108						0.0697651						0.498305						-0.0905844						-0.231242						-0.0910718
	0.0938589						0.235268						-0.475701						-0.393683						0.128877						-0.0254671
	-0.0853146						-0.0771417						-0.200279						0.174946						-0.497005						-0.111839
	0.0165868						-0.131549						-0.403646						-0.048625						-0.00854074						-0.0530124
	0.642083						-0.0957212						-0.115701						-0.280967						0.193642						-0.198998
	0.244893						-0.112385						-0.19081						-0.239217						0.0438927						-0.0554276
	0.202956						0.327449						-0.174629						0.569047						-0.200357						-0.202535
	0.142102						-0.05507						0.342448						0.168736						0.0574588						-0.495887
	0.0761624						0.131131						-0.477309						0.129112						-0.0316107						0.0952454
	0.14387						0.164407						-0.133461						-0.0922829						-0.13153						0.0653055
	0.0780667						-0.0343569						0.0758116						0.209992						0.110635						-0.0646992
	-0.129218						-0.0379084						-0.375522						0.247259						0.0404519						-0.182409
	0.185034						0.0888582						0.143728						-0.220731						-0.0786323						-0.0392131
	0.637254						-0.0383956						-0.48986						-0.136554						-0.143334						-0.144324
	0.0640005						0.0891694						0.52876						-0.0907219						-0.26832						-0.209158
	-0.115085						0.0347646						0.125665						-0.293833						0.0821582						-0.277161
	-0.0270115						0.248446						-0.16721						0.277648						-0.154597						-0.382
	-0.231712						-0.158092						-0.0434677						-0.314722						-0.0868084						0.127344
	-0.324763						0.110855						0.130536						-0.500677						-0.314278						-0.0765615
	-0.344833						0.286164						-0.0598489						0.0635494						0.107026						0.187038
	0.124316						-0.277402						0.237162						-0.35706						0.519499						0.106667
	0.10247						0.105608						-0.0588241						-0.0239052						-0.188047						-0.113312
	0.0532379						0.175503						-0.576449						-0.280871						0.275259						0.00308099
	-0.174576						-0.0357827						0.440459						-0.159261						0.0878964						0.427587
	0.0385158						-0.255478						-0.18108						0.291411						-0.0706266						-0.320608
	0.640983						-0.496534						-0.164036						-0.3522						-0.0621518						-0.0563155
	0.158151						-0.125806						-0.0469977						0.425649						-0.0758387						-0.208777
	-0.0061726						-0.323955						-0.0289032						-0.502882						0.0317837						0.43359
	0.28742						-0.0445467						-0.196834						-0.0725805						-0.022616						-0.0940647
	-0.219435						-0.291072						0.050391						0.224134						-0.0799666						-0.209711
	-0.168274						-0.0415026						0.342744						0.296578						0.203896						0.152588
	-0.0429595						-0.00616114						0.322949						0.557424						-0.210667						0.0646036
	0.186563						-0.00846502						0.0727326						0.122932						0.0294177						0.119216
	-0.276508						0.311488						0.259395						0.198024						-0.196801						0.328985
	0.170122						0.115182						-0.126862						-0.00256201						0.0054235						-0.0567617
	-0.0257861						0.213386						0.0670217						-0.112339						-0.128898						-0.0998222
	-0.110127						-0.0126875						-0.374423						-0.398457						0.150874						-0.0685212
	-0.0571783						-0.340147						-0.54679						0.25853						-0.119547						0.300209
	-0.281998						0.176673						-0.243318						-0.0610592						-0.130442						-0.169294
	0.410097						-0.163911						0.029569						-0.367972						0.321288						0.332274
	0.141661						0.145933						0.139533						-0.158608						0.141108						-0.187704
	-0.0955677						0.589508						-0.204244						0.89259						-0.0378748						-0.121172
	0.143179						-0.160662						0.187177						-0.672112						-0.0467438						0.21825
	0.512692						0.295991						-0.233615						-0.251007						-0.134501						-0.0988903
	0.216502						0.327654						0.160274						-0.23506						-0.403507						0.225458
	0.132455						0.0374279						-0.149446						-0.0240855						0.000589921						-0.229127
	-0.0194467						-0.100243						-0.295286						-0.000131489						0.062776						0.643829
	0.00222105						0.248332						-0.239154						-0.283021						0.0193117						0.18192
	-0.0657142						-0.338996						-0.0103036						1.1617						-0.036403						-0.152979
	0.298353						-0.219511						-0.074798						-0.159558						-0.250285						-0.181382
	-0.0921477						0.20598						0.00655177						0.34314						-0.193863						0.086032
	-0.0539714						0.0366368						-0.154531						0.138596						0.260903						0.215152
	-0.313018						-0.517982						-0.256627						-0.482136						0.133962						-0.134964
	0.504777						0.386247						-0.231873						-0.0728757						-0.147536						-0.289801
	0.0100121						0.0916673						0.0641255						0.0850895						-0.141913						0.07501
	0.31309						-0.134894						-0.0912867						0.207967						0.341215						-0.206761
	-0.597147						0.364157						-0.134704						-0.419199						0.144494						0.0345321
	-0.204575						0.3162						0.122334						-0.342013						0.0792317						-0.11156
	-0.0794208						0.236017						0.32725						-0.0634281						0.0675072						-0.232236
	0.171943						0.247037						0.0254032						0.551348						0.0573567						-0.0445407
	0.188003						-0.426737						-0.0792196						0.174258						-0.055007						0.0695798
	-0.212144						0.597239						-0.2684						0.27808						-0.0267045						-0.0750044
	-0.259755						0.267927						-0.0147959						-0.566865						0.0278933						0.0318653
	0.373868						-0.201804						0.0379505						-0.0872954						0.161375						0.0855726
	0.0771219						0.0541829						0.158007						-0.202787						-0.226486						0.059281
	0.240277						-0.506265						-0.377588						0.0816056						-0.167998						-0.305899
	-0.275692						0.307475						0.179615						-0.57453						-0.189962						-0.175766
	-0.0773853						0.4553						-0.51412						-0.0947093						-0.116684						-0.302328
	-0.508007						-0.0975114						-0.0606055						-0.283693						-0.339						-0.377296
	0.205178						-0.27878						-0.00626814						0.11486						-0.0426562						-0.513067
	-0.123034						-0.0812044						-0.225387						0.236607						-0.0911805						-0.159383
	-0.0433384						-0.327332						-0.339608						-0.0402294						0.125505						0.0323723
	0.178517						0.40227						-0.471539						0.0087109						0.33524						0.102103
	-0.0334674						-0.207913						-0.198057						0.195179						-0.100225						-0.184524
	0.116151						0.229751						0.0513804						0.503335						0.416522						0.285493
	0.142199						-0.188854						-0.323692						-0.267375						-0.139031						-0.0491693
	-0.0330765						0.0808359						-0.326742						-0.148296						0.0348604						0.133608
	-0.386447						-0.205202						0.0591201						-0.0926258						-0.190817						-0.223465
	-0.247753						0.311036						0.36124						-0.0842422						-0.12793						0.000107392
	-0.336801						0.331796						-0.548142						-0.135662						-0.00734466						-0.270892
	0.696833						0.115659						0.457188						0.909406						-0.0973235						0.0153709
	-0.0414378						-0.311736						-0.0497332						-0.281081						0.0909723						-0.207068
	0.0267561						-0.00052307						0.106302						0.0621816						0.113031						0.114251
	0.162721						-0.338936						-0.149815						0.163095						0.327178						-0.157333
	-0.434475						0.000783564						0.250483						-0.0112949						0.424457						-0.0707934
	0.405923						-0.136297						-0.0434683						-0.128121						-0.150025						0.0283194
	-0.224607						-0.112889						-0.132396						-0.449694						0.00935603						0.452137
	-0.26002						-0.297503						0.0112866						0.392282						0.262849						0.0334715
	0.00457828						0.235061						-0.331512						0.276555						0.283696						-0.0232974
	0.0539814						-0.130164						0.192704						-0.0492581						0.119907						0.316432
	0.0658404						0.00943363						0.209902						-0.332053						-0.351015						0.129395
	0.000484941						-0.00833777						0.190423						-0.331926						0.305677						0.116227
	-0.648794						0.458956						0.323396						-0.0597373						-0.214234						-0.0596898
	-0.103642						-0.315331						0.126487						-0.302626						-0.306915						-0.0547635
	0.0817273						-0.0969673						0.16549						0.00699281						0.307721						0.0190566
	-0.251749						-0.351995						-0.299429						0.0804147						0.0102482						-0.0914309
	-0.222607						0.146992						0.109215						-0.354457						-0.136543						-0.109852
	0.200414						0.415856						0.180238						0.382641						0.0161102						-0.038019
	0.308492						0.0385437						0.0818748						-0.337515						0.0641443						0.0881533
	-0.196417						-0.251277						0.295521						-0.327394						-0.0447958						-0.212038
	0.0785407						-0.298727						-0.163493						0.204454						-0.0337632						-0.130609
	0.455042						0.277865						-0.248065						-0.219163						0.050708						-0.199332
	-0.395248						-0.0998706						-0.0340491						0.305218						0.26403						0.355896
	0.231263						0.00754697						0.423281						-0.192594						0.0894731						-0.10748
	-0.46524						0.388533						-0.540453						0.182437						0.0690719						0.238049
	0.157109						-0.172869						-0.293756						0.312584						0.210824						0.0636169
	-0.0383436						0.373621						-0.0770535						0.0324786						-0.159826						-0.0265279
	-0.191354						-0.082304						-0.170497						0.0415273						-0.221989						0.121016
	-0.296524						-0.607942						0.047098						0.659052						-0.0553583						-0.274534
	-0.337092						-0.228896						0.272375						-0.0677841						-0.0627463						0.0110782
	-0.0185325						0.120601						0.0422564						-0.207594						-0.0936847						0.0626766
	-0.240996						-0.359405						0.121391						-0.0419047						-0.445207						0.0433236
	0.340034						0.356752						-0.495715						0.388923						0.137425						0.293034
	-0.34492						0.0784073						-0.0845989						-0.390449						0.0684956						0.164576
	-0.164389						0.402429						0.378092						-0.175636						-0.113346						-0.209121
	0.313619						0.141778						0.778736						0.295781						-0.0739276						0.0164911
	-0.29648						-0.149237						0.732729						0.0860133						-0.0909636						-0.270652
	0.117625						0.256077						0.380548						0.384139						0.160631						0.665418
	-0.0884137						0.306156						0.284093						-0.0295117						-0.315931						-0.0447398
	0.000453089						0.248117						0.496726						-0.13043						-0.0844942						0.0174167
	-0.243862						0.0121042						0.0162815						-0.239987						-0.0149856						-0.289216
	-0.222699						0.178694						-0.134687						0.352251						-0.00271867						0.125132
	-0.0289572						-0.00996522						-0.0694153						0.233757						-0.0487235						0.0676091
	-0.190598						0.348932						0.610415						0.274279						-0.49258						0.216106
	0.168746						-0.14661						-0.224276						-0.149554						0.0632723						-0.183513
	-0.138168						-0.270429						0.321782						0.515403						-0.106023						0.0672961
	0.187188						0.221288						0.389059						0.249378						0.328825						0.204898
	-0.277864						0.0670411						0.00280335						-0.228497						0.170986						0.371255
	-0.195675						-0.095105						-0.0743793						0.120335						-0.128065						-0.25389
	-0.286145						-0.441952						-0.337565						-0.526274						-0.18061						-0.431624
	-0.248555						-0.268598						0.0100005						-0.103485						0.0736844						0.249653
	-0.198767						-0.194621						0.279515						0.149392						0.143907						0.201917
	0.305603						0.55935						0.0405975						-0.136347						0.218285						-0.152324
	0.515625						-0.12027						-0.354697						-0.248086						-0.000129872						0.0484112
	0.343544						-0.142079						-0.372604						-0.0448809						0.0889278						0.331003
	0.132123						0.476726						-0.621031						0.204207						-0.104768						-0.155511
	0.163374						-0.206369						-0.276031						-0.133745						0.0823892						-0.312589
	-0.195204						0.0932587						0.349683						-0.409386						0.242709						-0.380059
	-0.0346675						-0.565297						-0.399748						-0.29291						-0.155509						0.282144
	0.0146704						0.637554						0.403078						-0.0511488						-0.171963						-0.202663
	-0.117453						-0.481082						-0.615674						-0.264177						0.0230097						-0.148646
	-0.0505853						0.20485						0.392836						-0.0784398						-0.121102						-0.132768
	0.301071						-0.138733						0.2524						-0.307954						-0.131272						0.209954
	0.115038						0.00345458						-0.617649						0.0867856						0.357567						-0.362337
	0.140486						0.0365865						0.186992						-0.249101						0.0851794						0.232577
	0.351417						-0.340823						0.206484						-0.0593498						0.212664						-0.026629
	0.277994						-0.355995						-0.16303						-0.486492						-0.0845951						-0.180624
	-0.117742						0.18543						-0.199447						-0.162519						-0.00237603						0.0975372
	0.393306						0.0674954						0.0434892						0.0277044						-0.160032						-0.0701836
	0.0336287						-0.248778						-0.452971						0.333629						-0.013186						0.0142183
	-0.108971						0.0124061						0.409204						0.780722						0.0163157						-0.447045
	-0.0705835						-0.259244						0.227933						-0.141012						-0.0173867						0.278612
	0.194993						-0.289243						-0.326345						-0.282473						-0.0676503						0.0604414
	0.0201753						0.363108						0.244788						0.0554381						0.0464002						-0.123129
	-0.31918						-0.231062						-0.478908						0.199617						0.274922						-0.254466
	0.427744						-0.623742						-0.255782						0.451358						0.0629859						0.00774973
	-0.313389						0.0656152						0						0.545376						0.0189197						0.0177015
	0.193385						0.147826						-0.0957697						0.263069						0.0342505						0.0149634
	0.205368						0.0889521						0.0555428						0.472377						0.171326						0.411095
	0.0251992						-0.0666479						-0.319384						0.163593						0.104196						-0.217147
	-0.0262165						0.049562						0.110458						0.568446						-0.114068						-0.289279
	0.20487						0.311313						0.465818						-0.343654						0.114667						-0.357024
	0.0847331						0.184206						0.23513						0.63077						0.11727						-0.0826884
	0.843615						-0.176282						-0.167637						0.30667						-0.0494237						-0.0564905
	-0.309679						-0.266309						0.0486158						-0.259911						-0.208737						0.238026
	-0.21827						-0.0832708						-0.0105657						-0.322611						-0.181514						-0.180078
	-0.133818						0.0446322						0.146628						-0.182681						0.252463						-0.250383
	0.283876						-0.246713						-0.053068						0.333407						-0.275056						0.0488864
	0.128543						0.206327						0.104418						-0.313407						0.232757						-0.025388
	0.124246						-0.285522						-0.0288344						0.357919						-0.0957731						0.0608078
	0.0733645						0.176464						-0.11263						-0.682422						-0.0267352						-0.217749
	0.064707						0.165048						0.266011						-0.14908						0.142483						0.626459
	0.206693						-0.384854						0.180512						0.240523						0.295198						-0.489622
	-0.0831957						-0.00545926						0.0554228						-0.182495						-0.136361						-0.067504
	0.0449195						-0.0598658						0.148676						0.126848						-0.0668499						0.0438728
	0.00368511						-0.0767393						-0.310358						0.225851						0.063242						0.0184821
	0.226339						-0.127765						-0.102784						0.244073						-0.16686						-0.122976
	0.118107						-0.216636						-0.000827563						-0.142884						0.138149						-0.21395
	-0.0161365						-0.361164						-0.0492845						0.262974						0.122062						-0.237551
	-0.0591069						0.313296						0.511619						-0.0748609						-0.0389314						-0.194943
	0.364238						-0.0969628						0.344881						0.542856						-0.0401678						0.0609456
	0.118458						-0.174033						0.790586						-0.384078						-0.198016						0.225718
	0.422295						0.349358						0.21366						0.757061						-0.0933735						0.0512208
	-0.0847059						-0.298234						-0.194305						-0.426894						0.00146978						-0.24576
	-0.214227						-0.137562						0.380089						0.388434						0.0487658						-0.0259758
	-0.450319						-0.314633						-0.102201						0.2131						0.192829						-0.164639
	0.357216						-0.432983						-0.258541						-0.402685						-0.106553						-0.15677
	-0.134488						0.00702866						-0.570034						0.0199055						-0.285876						0.158952
	0.0834095						-0.545439						-0.137736						0.12761						0.113399						-0.257441
	-0.366709						-0.0370477						-0.139932						0.24181						-0.190579						0.104231
	-0.000537517						0.192274						-0.300116						-0.125109						0.158454						-0.336003
	0.113343						0.103						-0.307477						0.176388						0.385429						-0.165049
	0.0385519						0.00740668						-0.0259387						-0.249468						-0.166313						-0.0161295
	0.315177						-0.234697						-0.34612						-0.397932						0.160621						-0.25481
	-0.33157						-0.0956949						0.518191						0.175196						0.113855						-0.0131771
	-0.0194676						-0.142009						0.204462						-0.126686						0.45338						0.00797229
	0.38143						0.168631						-0.306922						0.3497						-0.15517						0.0255565
	0.0304298						0.130997						-0.338958						-0.493378						0.0183059						-0.423432
	-0.336126						0.209651						0.36734						-0.377241						-0.313839						-0.248829
	-0.00283874						0.19614						-0.206569						-0.0903366						0.0143192						0.273923
	-0.0608538						0.351568						-0.397488						0.0365984						-0.0326565						-0.0762396
	-0.112769						-0.120438						-0.0219388						-0.387526						-0.0076218						0.153253
	0.0292084						0.870812						0.361791						-0.0545899						0.0324054						0.298187
	-0.245114						-0.158611						-0.253784						-0.272947						-0.280952						0.0813887
	0.0591203						-0.0367546						-0.269417						0.0968472						0.0504477						0.235391
	-0.225369						-0.105869						-0.402569						0.221232						-0.0284853						0.197578
	-0.189355						-0.28235						-0.0822305						-0.0156725						0.230067						0.313554
	0.399736						0.236553						0.0554437						-0.2904						0.171751						0.0683963
	-0.093711						-0.432674						0.00782614						-0.29419						0.101429						-0.277434
	0.118374						0.144222						-0.225546						-0.406845						-0.266259						-0.225727
	0.0597916						-0.633553						-0.288096						-0.043243						-0.0459501						0.116722
	-0.123021						-0.276823						0.237145						-0.420833						0.0360432						0.0712645
	-0.461084						0.167763						0.151723						-0.294219						-0.0278071						0.574509
	0.100725						0.220362						-0.276508						-0.136786						0.128108						-0.00698899
	0.00953144						0.305627						-0.0952861						-0.163468						-0.479868						0.0529948
	-0.284897						-0.062172						-0.0357567						-0.0806575						0.0944996						0.00810943
	0.107117						-0.180667						0.168063						-0.0479251						0.0493338						0.440436
	0.227275						-0.160176						-0.447309						0.272695						-0.183447						-0.31566
	-0.218678						0.0194579						-0.134309						0.539809						-0.138986						-0.118147
	-0.243321						-0.301087						-0.184744						0.316579						-0.248285						0.0407505
	-0.355679						-0.286761						-0.764838						-0.211378						-0.10224						0.105031
	0.015825						-0.299508						-0.650649						0.347167						-0.0213863						-0.190265
	-0.321634						0.222919						-0.140549						0.369374						-0.216431						-0.329694
	0.0120508						-0.174948						0.0428941						-0.134389						-0.467656						-0.0119451
	0.130488						-0.357411						0.255103						-0.345312						-0.0249302						-0.0698668
	0.0213812						0.0253453						-0.141703						0.308563						0.169257						0.0526983
	-0.132909						0.14221						-0.091648						-0.0272876						0.15849						-0.129031
	0.135867						-0.071456						-0.0666991						-0.520441						0.159993						-0.048972
	-0.0436519						-0.229526						0.512021						-0.305309						0.021722						-0.005226
	-0.208867						0.293646						0.0718594						-0.247886						-0.227595						-0.0922075
	-0.0726039						0.0293059						0.20113						-0.2688						-0.541114						0.303736
	-0.196695						-0.112602						-0.239396						-0.42747						-0.0528439						0.298998
	0.24159						-0.228391						0.308965						-0.163233						-0.232232						-0.198708
	0.0470997						0.0404245						-0.0905618						-0.126256						0.10854						0.212806
	0.135707						-0.0669072						0.176093						0.339517						-0.342695						-0.0662513
	-0.167634						-0.110013						-0.0984691						-0.154238						-0.110921						-0.0477664
	0.0366975						-0.0150566						-0.499666						-0.101202						-0.0293707						-0.256099
	-0.101236						-0.0333055						0.0870604						0.170294						-0.0636912						-0.251351
	-0.221446						-0.104684						0.33557						0.423685						0.0473774						-0.221031
	0.240622						0.20444						-0.566297						-0.11844						0.00971988						0.121715
	-0.369134						-0.204068						0.244294						-0.180737						-0.188879						-0.258466
	0.0322741						0.396242						-0.0435895						0.208171						-0.278175						-0.143525
	-0.412302						-0.48457						-0.227321						-0.235155						0.225036						0.247388
	-0.113431						-0.324666						0.262956						-0.0736408						0.22522						-0.155037
	0.0929489						-0.0315442						0.158428						-0.572185						0.0111616						0.287157
	-0.37038						0.0715836						-0.0881669						0.305817						-0.0535595						0.222731
	-0.574885						-0.286813						0.166065						-0.389958						0.00417457						0.42708
	-0.189253						0.00489397						0.404371						0.0901759						-0.0139008						0.0957224
	0.127135						-0.42914						-0.0740399						0.329523						-0.0956429						0.216586
	-0.117473						-0.0882189						0.324837						0.119289						0.321328						0.0390079
	-0.0639965						0.146399						-0.276933						0.16017						-0.0636183						-0.046229
	-0.112837						-0.213092						0.145994						-0.429805						-0.0616979						-0.080744
	-0.0826307						-0.266618						-0.0107815						0.378545						-0.0101131						-0.213141
	0.0678303						0.330998						-0.383303						-0.54769						-0.136034						-0.363764
	-0.488545						-0.209209						-0.187108						0.39758						-0.00179904						0.269404
	-0.177143						-0.069643						-0.71585						-0.305124						0.244676						-0.0193313
	0.531044						0.156232						0.485617						-0.0814032						-0.0964715						0.0124036
	-0.104083						0.118196						-0.0890545						-0.203106						0.110999						-0.339127
	0.309063						-0.243154						-0.138404						-0.434618						-0.0850954						0.463086
	-0.135704						0.272622						0.0347378						-0.170228						0.0907295						-0.121684
	-0.0959239						0.307519						-0.00932141						0.0502057						0.244896						-0.19341
	0.33156						-0.424333						0.114489						0.34419						0.228684						-0.169311
	-0.565007						-0.402234						-0.344476						-0.133666						-0.0149659						0.279798
	-0.38065						0.158131						-0.0717808						-0.433573						0.191431						-0.0832941
	0.470952						0.534516						0.22527						-0.121147						-0.0685655						0.153166
	0.216803						0.0642647						0.483332						-0.0817838						-0.294101						-0.049403
	0.21648						0.0310662						0.301325						-0.156147						-0.338756						0.116269
	0.0302425						-0.0668148						0.127244						0.172939						0.0218991						0.0871631
	0.19489						-0.29831						0.134981						0.180255						-0.0847023						0.139066
	-0.0487838						-0.204576						0.174212						-0.0840341						0.331998						0.508776
	0.128631						-0.112034						0.0132182						-0.0977538						-0.167759						-0.0158948
	0.176587						0.0422032						-0.354761						0.755668						-0.185579						-0.0602015
	0.20802						0.144309						0.154307						-0.0873451						0.192838						-0.00256945
	-0.624044						0.167223						-0.47792						-0.163694						-0.0205674						-0.228993
	0.31077						-0.141127						-0.448294						-0.00894443						-0.233458						-0.155209
	-0.00352286						-0.0499034						-0.380606						0.190705						0.119662						0.109576
	0.301556						0.533108						-0.14926						0.0528832						0.271111						-0.0610209
	-0.0569996						0.142801						-0.100328						0.142781						0.0463785						0.0672635
	-0.176484						-0.442868						0.164644						-0.157129						-0.283806						-0.276516
	-0.281905						-0.348447						-0.370114						0.0281038						0.0848726						-0.158518
	0.139629						-0.0466416						0.701408						0.216642						-0.248597						0.102587
	-0.170329						-0.217139						-0.0302315						-0.771682						0.208004						0.196273
	-0.147351						0.405857						-0.433667						0.248231						0.182208						0.0972937
	0.196609						0.106003						-0.397437						-0.133449						0.113892						0.24854
	0.0049713						-0.0920523						0.295389						0.254102						-0.0689411						-0.470831
	-0.246923						0.261759						0.361247						-0.367787						-0.124753						-0.208241
	-0.0692638						0.0630325						-0.0405997						-0.121243						0.073917						-0.121686
	0.0824586						0.11821						0.20964						-0.0493824						-0.0938781						-0.176741
	0.246219						-0.29065						0.190676						-0.0785431						-0.116556						0.463467
	0.118107						0.169255						0.0734642						0.186146						-0.177903						-0.109779
	-0.168267						-0.522731						-0.273196						-0.0190135						-0.0812264						-0.350363
	-0.268567						0.307455						-0.368683						-0.335258						-0.237287						0.0549194
	-0.267413						0.0950056						-0.326369						-0.400713						-0.0383976						-0.229985
	0.111902						-0.439275						0.700087						0.329887						-0.305829						-0.0908462
	0.213737						0.0681411						0.181121						-0.298544						-0.0804331						-0.191182
	0.356528						-0.0566486						0.280009						-0.345667						0.0365797						0.0885073
	-0.0645307						0.429319						-0.302792						-0.396329						-0.118756						0.217665
	-0.307792						-0.432975						0.313524						-0.172762						-0.109199						0.0811674
	-0.152735						0.111044						0.530435						-0.0898719						0.445089						0.151002
	-0.2695						0.171267						0.125223						-0.00430467						-0.0908857						-0.39615
	0.0972485						0.227087						-0.441742						-0.317679						0.195825						-0.159005
	0.196241						-0.206696						-0.485688						-0.0162658						-0.346979						0.329402
	-0.0355696						0.00212962						0.432772						0.528812						-0.158896						0.200754
	0.0619561						-0.301322						0.283761						-0.0189181						0.528111						0.179722
	0.266234						-0.0605855						-0.164229						-0.324382						-0.200793						-0.257177
	-0.430456						0.250808						0.120813						0.0300744						0.0185733						-0.383985
	0.0106697						-0.120885						0.10367						-0.197856						-0.304802						0.0336565
	0.0494555						0.149787						0.475657						-0.0744229						-0.461178						-0.0702601
	-0.566195						-0.103412						0.0235777						0.507207						0.128015						0.403791
	-0.278595						-0.447474						0.25131						-0.266061						-0.221354						0.168997
	0.227899						-0.212624						-0.284574						0.587691						-0.0972105						0.0464322
	-0.0323337						-0.227699						-0.333494						-0.187393						-0.0523561						-0.0978626
	-0.0595452						-0.00890145						0.226089						0.0617697						0.527771						0.221846
	-0.113287						0.0146466						0.503405						-0.0791238						-0.135249						0.0733431
	-0.249057						0.0964184						0.0195898						0.848227						-0.515858						-0.093806
	-0.147401						0.191908						-0.273307						-0.191794						0.0778824						-0.234469
	-0.0642201						-0.0342331						-0.368371						-0.292482						-0.142585						0.299553
	-0.292638						0.0744398						-0.212692						-0.321027						0.0382633						-0.241362
	0.423501						-0.20299						0.281091						-0.204826						0.368194						-0.107677
	0.403639						0.062837						0.128581						-0.359561						-0.158903						-0.0693889
	0.0765932						-0.212379						-0.0257645						-0.305965						0.168714						0.0122772
	-0.0249674						0.031778						0.257021						-0.264059						0.0718549						-0.172991
	-0.0605409						0.130357						0.719873						0.333324						0.0520703						0.123112
	-0.119553						0.0971212						0.164192						0.193458						0.264774						0.102893
	0.174708						0.0212487						0.00784152						-0.267039						0.188595						-0.338173
	0.173086						0.0830552						-0.119232						0.296364						-0.320055						-0.0185145
	-0.0864282						0.339421						0.291993						-0.198786						3.31431e-05						-0.095075
	0.138877						0.177577						-0.105827						-0.445155						0.155943						-0.131813
	-0.470036						-0.233391						-0.341451						-0.137984						-0.213749						-0.282294
	-0.0745771						-0.187596						-0.344307						0.0196423						0.280268						0.214327
	-0.081108						0.158918						-0.330944						0.13537						-0.377868						0.357377
	-0.325445						0.330196						-0.0112612						-0.140617						-0.346522						0.0124392
	0.183261						0.0366284						0.112319						0.294441						-0.0278339						0.0406995
	-0.265363						-0.00766712						0.0849667						-0.245175						-0.456265						0.054266
	-0.0445673						-0.04192						0.0422977						-0.289149						-0.160039						-0.262501
	0.26611						-0.41756						0.00638634						0.792102						0.0328239						-0.234273
	0.288211						-0.129866						-0.193088						-0.259927						0.0564395						0.309407
	-0.0310142						-0.329474						0.0662367						-0.111218						0.0363771						0.250994
	0.424735						0.118114						-0.0524612						-0.158208						-0.0941573						0.0183376
	-0.114075						-0.20658						0.0355507						-0.699695						-0.12684						-0.133956
	0.0758276						0.567161						-0.0342331						-0.262173						-0.107507						-0.137735
	0.129763						-0.103248						0.0867604						0.266419						-0.109845						-0.21304
	-0.074858						-0.483429						0.606717						-0.024741						0.225267						0.072716
	0.199363						0.136972						-0.0148832						-0.358644						-0.153681						-0.0326514
	0.403744						-0.0904629						0.282806						0.575255						-0.167678						0.0477544
	0.3584						-0.180356						-0.148851						0.516691						-0.0671414						-0.100328
	-0.187876						0.259699						-0.341065						0.549092						-0.110023						0.0475328
	0.393203						-0.268791						-0.0785637						0.233473						0.0214239						-0.214743
	0.163685						0.0450297						-0.603745						-0.171473						0.107635						-0.0220408
	-0.162878						-0.311081						-0.214355						-0.0134564						-0.505261						-0.312672
	-0.14201						0.156411						-0.300746						0.236696						0.181176						0.0515278
	0.11881						0.12506						0.0376777						0.0755289						-0.157296						0.444009
	-0.0875455						-0.170651						-0.0939365						0.355915						-0.417648						-0.0417726
	0.111489						-0.0502232						-0.312102						-0.25487						0.404206						-0.1093
	-0.0052746						-0.0946843						0.022024						0.15052						0.0473545						0.167153
	0.0329992						-0.0898372						0.0415659						-0.115769						0.0566629						-0.27221
	0.440612						0.0583719						-0.533589						-0.190796						0.31523						0.261859
	0.00497425						-0.484835						-0.589784						0.63873						0.145293						-0.0161594
	-0.17721						-0.141485						0.093814						0.463171						-0.380507						0.228044
	-0.166077						-0.352752						-0.293248						0.236792						-0.121816						-0.272597
	0.593175						-0.0441536						0.605035						0.228315						0.263994						0.104761
	-0.282867						-0.0865738						0.288332						0.00902611						-0.00119729						-0.277156
	-0.498698						-0.264942						-0.024826						-0.319091						0.0252458						0.226688
	-0.273737						-0.39861						-0.628523						-0.103066						0.124527						0.488584
	0.00476479						-0.0425116						0.0454882						-0.223801						0.0769095						0.0345424
	0.163595						-0.0437394						0.189832						0.454366						-0.0709233						-0.0353912
	-0.250151						-0.0046817						0.484928						-0.0518904						-0.14967						0.0644533
	0.354356						-0.229573						0.45123						0.611614						-0.220946						-0.162116
	0.20127						0.00598868						0.233908						0.246009						0.388884						-0.0895868
	-0.0785631						0.0994581						-0.132377						0.300098						0.120663						0.180147
	-0.138089						0.0839511						0.492303						0.379667						-0.263585						-0.0664508
	0.140691						-0.0952115						-0.0680209						-0.0570865						-0.0798612						-0.347884
	-0.184563						-0.542577						0.144624						0.0176021						-0.353577						-0.148828
	-0.278728						0.40828						0.227891						0.106646						0.12394						0.000216727
	-0.189723						0.21266						-0.165266						0.0225487						-0.0219029						0.380844
	0.0955396						-0.59281						-0.293967						0.0806096						0.528383						0.029857
	0.00450222						-0.12449						-0.0822856						0.374815						-0.327309						-0.0482005
	0.353905						0.109471						-0.0243141						0.827856						-0.165435						0.185007
	0.171495						-0.0423851						-0.247785						0.14967						0.45323						-0.137021
	0.0961448						-0.203777						-0.422939						0.126702						0.320946						0.17264
	0.131208						0.315478						-0.0719551						-0.0866892						-0.0201555						-0.155322
	0.687979						-0.343423						-0.367295						-0.179339						-0.0945428						0.0969217
	-0.0652824						0.0835851						-0.282626						0.11492						0.542134						0.27743
	-0.139781						0.471937						0.054069						0.152989						-0.100279						-0.102514
	0.00608737						0.661831						0.513502						-0.0366595						-0.0225641						0.141977
	-0.00505225						0.448195						0.321783						0.244976						0.125528						-0.0950471
	0.117047						0.326829						-0.38073						0.149851						-0.260034						0.180141
	0.11304						0.171467						0.77422						-0.396039						-0.00409746						-0.876327
	0.0214804						-0.10866						-0.285546						0.165973						-0.139693						-0.0551211
	-0.0256275						-0.217728						-0.325139						-0.233199						0.462431						-0.441551
	-0.000990753						-0.154471						0.137246						0.0874461						0.434412						0.530422
	-0.0483578						0.140276						-0.251931						-0.0768911						0.117521						0.331817
	0.312166						-0.178147						-0.0100495						-0.0571873						-0.17874						0.246687
	0.172732						-0.26993						0.975611						0.135268						0.217106						-0.0042499
	-0.0767295						-0.305686						-0.152145						-0.32829						0.0816104						-0.210359
	0.338422						-0.413595						0.0101604						-0.305112						0.173668						-0.169208
	0.0646206						-0.00104207						-0.861897						-0.154754						0.00680864						0.0495589
	-0.0893453						0.0430501						-0.277578						0.0114685						0.0123121						0.0180007
	-0.0101106						-0.0981345						0.23902						0.0743697						0.0768221						0.176351
	-0.129691						0.576648						-0.612998						0.436758						0.1257						0.274959
	0.139386						-0.196684						0.209999						0.270842						0.00874083						-0.014812
	-0.174856						0.124114						0.0517899						0.240968						0.0166514						0.118241
	-0.517007						-0.0176698						0.116872						0.758649						0.152695						0.210236
	-0.104416						0.313719						-0.345536						-0.65685						-0.145408						-0.050062
	0.360405						0.0266195						0.454048						0.334206						0.00152761						0.0350944
	0.240894						0.316187						0.269374						-0.542292						-0.417323						0.0721558
	-0.11518						0.532726						-0.150943						-0.245991						0.21522						-0.00893607
	0.298917						0.0707791						-0.153982						-0.223297						0.0425168						0.120273
	-0.0637084						0.153243						-0.037721						-0.464184						0.0396329						-0.0129714
	-0.15958						-0.235505						-0.0994281						-0.383047						-0.282403						0.0623881
	-0.146767						-0.214437						0.686587						-0.429846						0.021917						0.285398
	0.13762						-0.276132						0.159747						-0.0163878						-0.0926192						0.0926691
	-0.244283						0.47306						0.448271						-0.214019						0.124744						0.256356
	-0.111447						-0.0513058						-0.0370486						0.536497						0.151921						-0.107493
	-0.0389554						-0.215494						-0.138823						-0.286622						0.0788356						0.0972323
	0.0576509						0.110563						0.582146						0.0126244						-0.00566008						-0.0805634
	-0.0402911						0.0377187						0.157033						-0.311105						-0.194372						0.529542
	-0.403248						-0.0852741						0.202287						-0.0161419						0.170787						0.0928222
	-0.333236						0.227491						0.188228						0.160287						-0.0221561						0.0571125
	-0.0587524						0.159052						0.355227						0.172377						0.15925						0.0711814
	0.0621764						-0.00593921						-0.259085						0.615						0.203352						0.0403052
	-0.231928						0.00506681						0.000762805						-0.274101						-0.0344006						0.0220592
	-0.245721						-0.241843						0.0145507						0.0475072						0.345942						-0.308914
	0.126427						0.0671781						-0.162867						-0.0833298						0.184553						-0.392687
	0.248068						0.0731193						0.039355						0.226079						0.0887822						-0.00821389
	-0.0400994						0.212766						-0.113922						-0.101622						-0.400602						0.279321
	-0.188195						-0.133688						0.00194519						-0.113042						0.175741						-0.070401
	0.188303						-0.116292						-0.0282085						0.0240482						0.110475						0.379071
	-0.245591						0.456094						-0.568599						-0.229925						-0.27812						0.0137145
	-0.0539257						0.215793						-0.295146						-0.300799						-0.405716						-0.117006
	0.195444						0.0956235						0.39543						-0.0603532						-0.10011						0.309262
	0.0888375						0.164206						0.12896						-0.49842						0.0524113						0.0811253
	0.258879						0.113615						-0.254379						-0.491743						-0.118812						0.189969
	-0.0171171						-0.0475662						0.0956678						0.0485162						0.0648771						0.417179
	-0.235496						-0.300964						-0.584769						0.228652						-0.0832251						0.0303155
	0.135576						-0.176498						-0.251047						0.339019						-0.0815447						0.438457
	-0.359017						-0.263559						0.412371						0.411718						0.112301						-0.0765962
	-0.240855						0.129599						-0.29948						-0.20217						-0.00505388						-0.0207607
	-0.353752						0.0161238						0.426546						-0.0206197						-0.090286						0.0738949
	0.263312						-0.225675						-0.298753						-0.214653						-0.0431646						0.0620358
	-0.226659						-0.406407						0.631222						-0.120332						-0.150863						0.067855
	0.382338						-0.0573855						-0.00762368						-0.351866						-0.416962						0.018263
	-0.526642						-0.300035						0.340976						0.231273						-0.24896						0.0605299
	0.0484025						-0.145313						-0.33447						-0.0444471						-0.0206103						-0.0121836
	0.0246253						-0.219477						0.0712313						-0.389802						0.00449369						0.335424
	-0.183497						0.272307						0.0564703						-0.109243						-0.409339						0.0424313
	0.0673957						0.152008						-0.09032						-0.341693						0.0708915						0.211528
	0.0565602						0.170913						0.177384						-0.0206797						0.319572						-0.0677132
	0.181086						0.494726						-0.17835						-0.0621751						-0.141064						-0.141856
	0.305065						-0.207916						0.318135						-0.27998						0.335831						0.163409
	-0.130042						0.123597						-0.0629802						0.134516						-0.164177						-0.110076
	0.321751						0.236097						0.361716						-0.127193						0.366561						0.0196239
	-0.0395043						-0.269191						0.00209808						0.225174						0.23374						0.420151
	0.0979939						-0.161634						-0.272369						0.529817						0.295792						0.271206
	-0.116626						0.179967						0.0152405						-0.138424						0.104						0.301366
	0.217878						0.0510703						0.0157473						-0.190269						-0.3159						0.0445101
	0.0890481						-0.309746						0.149258						0.868147						-0.0768487						0.599791
	-0.00967068						-0.00570934						0.142773						0.10605						0.0374207						0.166558
	-0.0994081						0.0734246						-0.106457						-0.36321						-0.0902444						-0.064241
	-0.318752						-0.368221						-0.298638						0.412199						-0.154649						0.261716
	-0.411814						0.0233302						0.527						0.26609						-0.0657166						-0.135344
	0.504509						-0.265082						-0.600602						-0.112356						-0.16965						0.0683078
	0.0283104						-0.218268						0.122935						0.0266438						-0.21938						-0.0550864
	0.219166						0.298587						0.415421						0.410282						-0.13525						-0.0869387
	0.338054						0.532759						0.0461067						0.203906						0.218831						0.354606
	-0.173462						-0.125506						-0.102293						0.593334						-0.136787						-0.0504154
	0.250848						-0.174599						0.0212811						0.0118874						0.102673						0.209464
	-0.162194						-0.427576						-0.353279						0.55161						0.0115574						-0.309306
	-0.345269						0.203337						-0.262339						0.354189						0.157156						0.263692
	-0.0567189						-0.33824						-0.0777062						-0.150907						-0.132401						0.262545
	0.301805						0.411065						0.269707						-0.100035						-0.301079						-0.364522
	0.313985						-0.370447						-0.256387						0.0230699						-0.2771						0.175492
	-0.294339						-0.00894296						-0.335401						-0.821966						-0.232153						-0.255886
	0.0716384						-0.367492						-0.154154						-0.32769						-0.240245						-0.155
	-0.172276						0.187638						0.0947897						0.12206						-0.301056						-0.156007
	0.100244						0.0813229						-0.310444						0.187632						0.137498						-0.0820084
	0.534955						-0.225507						0.0452652						-0.251419						-0.190447						-0.00889263
	-0.119501						-0.335765						-0.0488224						-0.671914						0.330422						-0.237547
	0.17344						0.0775634						0.231418						-0.0250262						-0.195905						-0.0934184
	0.181256						0.601759						0.309396						0.237536						0.320762						0.402809
	0.245439						0.253325						-0.202295						-0.176452						0.263811						-0.0924821
	-0.338512						-0.289094						0.554764						-0.543583						-0.422722						0.23235
	0.241915						0.40113						-0.15027						1.22785						0.106835						0.146789
	-0.0136197						0.102139						-0.182219						0.644186						-0.0296082						-0.169999
	0.407071						-0.0466773						-0.0664303						-0.197189						0.0142664						-0.130243
	0.215623						0.268063						0.0296499						-0.252355						0.250545						0.199277
	-0.166177						0.114275						-0.0160896						-0.0381499						-0.015051						-0.221885
	-0.160854						0.157551						0.017757						-0.310821						-0.231608						-0.0649915
	-0.393904						-0.0660936						-0.365319						0.0890033						-0.134257						0.0781883
	-0.0911185						-0.533278						0.405255						-0.118071						0.0422326						0.359296
	-0.399712						-0.209489						-0.4437						-0.394853						0.00751969						0.179076
	-0.165309						0.23054						0.00882689						-0.353467						-0.154381						0.0452618
	-0.018573						-0.300886						0.0530446						-0.0430232						0.166468						-0.0107377
	-0.0894486						-0.222153						0.0868487						-0.0551108						-0.309935						-0.0108436
	-0.347848						0.0392885						0.400664						-0.571825						0.082089						-0.0325132
	-0.195353						0.300247						0.142171						-0.232046						0.170169						-0.0406038
	0.0609696						-0.157528						0.0195445						0.172017						-0.165887						-0.0641774
	-0.183585						0.0724232						-0.211117						-0.216012						0.00905036						-0.190152
	0.00785464						-0.172654						0.124961						0.228633						0.414457						0.079119
	0.268898						0.350233						-0.22342						-0.100593						-0.0613407						0.106969
	-0.22716						-0.0439701						0.109						-0.00238621						0.281943						-0.17067
	-0.294617						-0.336113						-0.0190523						0.230187						-0.00496238						-0.170661
	0.0228615						0.316559						0.111982						-0.534325						0.37239						0.0454837
	0.288639						0.0919528						-0.0245382						-0.332816						0.363677						-0.260262
	-0.0736978						-0.291296						-0.196064						-0.300501						-0.104337						0.100224
	-0.0473045						-0.185173						-0.285222						-0.161043						-0.00126184						-0.0651129
	-0.319583						-0.237884						0.912365						0.789601						-0.3722						0.125984
	0.131455						0.327041						0.107883						-0.246161						-0.200595						0.158331
	0.213163						-0.288566						-0.143031						-0.309916						0.0121993						0.0864904
	-0.0440256						0.0177231						-0.445673						1.40974						0.00991842						-0.21243
	-0.251441						0.194403						0.351061						-0.141273						-0.0447738						0.262032
	-0.227549						-0.0867309						-0.344539						0.0089667						-0.137519						-0.224994
	0.0486082						-0.0607956						0.39469						-0.125477						-0.153435						-0.222405
	0.00631364						-0.0355976						-0.577236						0.0543178						0.245287						-0.0876196
	0.365071						-0.0482928						-0.170735						-0.375428						0.03889						0.0727169
	0.0252619						-0.0925051						-0.191724						0.526549						0.00374936						-0.0676114
	0.170594						-0.0504725						-0.229691						0.0697658						0.212704						0.18189
	0.01687						-0.266577						0.115386						0.0915485						0.266738						-0.194356
	-0.177573						-0.158103						-0.26656						0.0972103						0.0877101						0.142316
	0.191927						-0.159897						0.21622						-0.161403						-0.31397						0.00967473
	-0.0304741						0.379444						0.242598						-0.128921						0.00505835						0.174181
	0.24133						0.0739065						0.000242923						-0.35244						-0.0267737						0.0719271
	0.232015						-0.158701						0.227693						-0.321067						0.101032						0.0216345
	0.203878						-0.193163						-0.382448						0.0733626						0.345734						-0.00514048
	-0.389961						-0.166238						0.0701732						-0.0200274						-0.322404						-0.345058
	-0.237057						-0.000470968						0.280222						0.0703782						0.0690182						-0.284707
	0.0799973						-0.174009						0.0882635						-0.578844						-0.0666555						0.0543375
	-0.212926						0.533766						0.318748						0.382983						0.111955						0.0846837
	-0.125797						0.112516						-0.437583						0.106032						-0.21648						0.267082
	-0.12523						-0.0905434						-0.163207						-0.28028						0.299878						-0.150346
	0.307316						-0.308536						-0.0119264						-0.303256						-0.0483101						0.209167
	-0.0767758						0.0836402						-0.129228						-0.0291974						-0.367374						0.246575
	-0.316621						0.287273						-0.12956						-0.366436						-0.216581						0.139806
	-0.0460033						0.177909						-0.522374						0.0791368						-0.137781						-0.0746297
	0.158389						0.0436681						0.397864						-0.249686						-0.125684						0.248117
	-0.0991991						-0.147464						-0.0463793						-0.45312						-0.0154533						0.0830525
	0.105247						0.125551						-0.298025						-0.0798914						-0.10906						-0.107419
	-0.165185						0.0502144						0.241089						0.76022						-0.0734377						-0.0381951
	-0.173447						0.198531						-0.198044						-0.151255						0.185756						0.244081
	0.299012						-0.126177						-0.113173						-0.304246						0.153131						-0.0390205
	0.25025						0.255276						0.327322						-0.0405792						-0.398272						-0.252178
	-0.0367642						0.164101						-0.287006						0.10993						-0.125261						-0.362048
	-0.0847589						0.0795847						-0.153398						0.0119892						0.302906						0.104052
	-0.533604						0.228019						-0.470639						0.135793						0.015863						0.0732582
	-0.0276366						0.310707						0.00721986						-0.128083						-0.0167424						0.0652854
	-0.191675						-0.295205						-0.388094						-0.0769865						0.149665						-0.10882
	-0.148375						-0.19685						-0.280944						-0.0153637						-0.0972932						0.0294172
	0.165161						-0.0233968						-0.29062						-0.380049						0.44643						0.171559
	-0.249014						0.0517471						0.243543						-0.184762						-0.328044						0.0280639
	0.230791						-0.0314715						0.0646108						-0.208125						-0.293916						-0.191153
	0.0326707						0.233219						0.574391						0.358616						-0.22082						-0.230097
	0.219197						0.134947						-0.167361						0.115289						0.238799						0.186856
	-0.122871						-0.0353595						-0.0714363						-0.0928475						-0.0886718						-0.636113
	0.494558						0.181872						-0.325684						0.0539901						-0.316943						-0.066655
	0.669723						0.356749						0.290449						-0.15189						-0.146238						-0.0499472
	0.724286						0.354377						0.202144						-0.0861101						0.367523						-0.137456
	0.089782						0.0305132						-0.183096						-0.0707185						-0.0755468						0.313103
	0.0220277						0.152625						-0.0550084						-0.400254						-0.271829						-0.354073
	0.274302						0.624879						-0.0566214						-0.308585						0.250981						-0.100166
	0.272975						0.163026						-0.2508						0.103881						-0.221471						0.358321
	0.152324						0.0539827						0.00314956						-0.284197						-0.401901						0.0494238
	0.00993458						0.100951						0.239726						0.319329						0.227339						0.0476976
	-0.199284						0.139956						-0.154578						0.543946						0.0432113						-0.379713
	-0.122942						-0.19039						0.06175						0.220838						-0.2699						0.282242
	0.166079						-0.0976014						-0.474519						0.542404						0.290361						0.329199
	-0.0952851						-0.0412304						-0.0649871						0.25484						-0.0979736						0.0966217
	-0.150189						-0.32828						-0.418191						-0.270423						-0.269679						0.313845
	-0.0062749						0.268586						0.193426						0.445088						-0.186817						0.0397599
	0.069177						0.376147						0.422986						0.522019						0.101986						0.290795
	0.16391						0.418295						-0.119455						-0.448881						0.544498						0.143564
	0.181833						-0.0742957						0.488283						-0.229428						-0.182898						0.183946
	0.0477301						-0.203697						0.27138						-0.345365						-0.14545						-0.252221
	0.228372						-0.138059						0.701945						-0.0837358						-0.311069						0.42622
	-0.0757678						0.303064						-0.223965						-0.406767						0.229268						0.0282149
	-0.0380477						-0.0202921						0.147205						0.310892						-0.105477						0.000139971
	0.136292						0.234837						0.00980023						-0.221331						0.43165						-0.131669
	-0.284576						0.271831						0.624801						0.0127561						0.0242636						0.397678
	-0.262747						-0.121793						-0.227453						0.218127						-0.160146						-0.368852
	-0.317807						0.186654						0.232185						-0.226987						-0.167084						0.0336024
	-0.103632						-0.173861						0.181527						0.0280514						-0.23748						0.148264
	-0.0941828						0.0679817						-0.347349						-0.139755						0.155254						-0.132508
	0.120974						0.0588345						0.269179						0.151215						0.301883						0.391147
	0.261092						0.192918						0.18779						-0.47096						-0.140031						0.256165
	-0.37951						0.0946972						-0.28916						-0.231247						-0.0899178						-0.0356562
	-0.220694						0.0908745						0.210287						-0.162854						0.113473						-0.0689489
	-0.108988						0.0941675						-0.358367						0.890153						0.498603						-0.379812
	0.331788						-0.0673183						-0.0546551						0.772842						-0.222574						0.19959
	-0.182172						0.059743						-0.0828569						0.163573						0.00170201						-0.0702738
	-0.0840302						0.0163003						-0.318136						-0.286332						-0.427504						-0.0196309
	-0.166623						-0.0804651						-0.313267						-0.183646						0.103167						-0.0532984
	0.469549						-0.0459633						-0.109816						0.138693						-0.198679						0.616095
	-0.257549						0.0505472						0.00433967						0.140109						-0.146252						0.336903
	-0.044398						0.0637585						0.177442						-0.371437						-0.0945808						0.0176442
	0.053798						-0.238368						-0.124969						-0.246935						-0.00623185						-0.331679
	0.0849489						-0.411066						-0.485053						0.131563						-0.228744						-0.121134
	0.061129						-0.0102262						0.667786						-0.220138						0.193218						-0.147223
	0.292485						0.13262						-0.30206						-0.143697						0.256163						-0.117027
	0.121366						-0.485068						-0.417158						-0.0535654						-0.247867						0.0873264
	-0.239679						-0.329328						0.346421						-0.131553						0.339605						0.400477
	0.050974						0.40941						0.121977						0.255736						0.250413						0.348081
	0.0109755						-0.301667						-0.20714						0.222616						0.144782						-0.13525
	0.215172						0.295352						-0.370833						0.487027						0.262866						0.185127
	0.121306						-0.211829						0.234525						0.0155258						0.0778853						0.0238388
	-0.682156						0.0217467						-0.235906						-0.245365						0.159581						-0.0580905
	0.36363						-0.252281						0.107332						-0.394309						-0.1067						0.212739
	0.0507445						-0.497309						0.0788546						-0.0787371						-0.215174						-0.162694
	0.00949419						0.0457098						-0.10548						-0.176661						0.0668535						-0.245046
	0.521539						0.444942						-0.260512						-0.395437						-0.0282579						-0.172118
	0.378615						-0.243814						-0.284962						-0.0527243						-0.0413882						0.0925738
	-0.0421532						0.1099						0.0887936						0.168985						-0.375101						-0.0136282
	0.232753						0.12207						-0.357278						0.219471						0.197248						0.108009
	0.400559						-0.281429						-0.121976						0.966578						-0.138514						-0.191692
	-0.00547628						-0.0310043						-0.0298515						-0.219869						0.0983099						0.0340824
	0.189571						0.167929						-0.18994						0.213289						0.0939074						-0.283471
	-0.445933						0.0935395						-0.111632						-0.112061						-0.294247						-0.454686
	0.358007						-0.0871207						-0.351644						-0.0432302						0.104695						-0.163062
	-0.195317						0.0635565						0.184654						-0.173512						0.152427						0.425577
	0.000381594						0.010063						0.294688						-0.283256						-0.151653						-0.0612552
	0.208694						0.261671						0.609324						0.63023						-0.109084						-0.0448645
	0.0948112						0.181677						0.0492013						0.156976						0.220567						0.0681275
	-0.0746767						0.0251023						-0.326815						0.0582177						-0.0145382						0.0567518
	-0.0315692						-0.429883						1.13812						0.141351						0.126111						-0.194986
	-0.0519619						-0.413348						0.223686						-0.433032						-0.153536						-0.193696
	-0.337333						-0.0971296						-0.000648183						0.452651						0.183452						0.227851
	-0.130145						0.00187666						-0.376075						0.399574						0.0554388						0.287718
	-0.10481						-0.0956348						0.020805						0.0375894						-0.215817						-0.266395
	-0.480772						-0.252873						-0.00595107						-0.339497						-0.0288262						-0.130711
	-0.154788						-0.0251268						0.0166316						-0.115361						-0.542756						-0.260578
	-0.125241						-0.197541						0.337677						0.302547						0.092451						-0.388458
	0.144649						-0.0816084						0.397996						-0.353058						-0.0320132						-0.0769278
	-0.269101						-0.389407						0.060182						-0.0833283						-0.0398108						-0.137713
	-0.184329						-0.0556002						0.0289195						-0.323872						-0.230913						0.391288
	0.0888546						0.0106531						0.197611						-0.244662						0.183825						0.188144
	0.0515456						0.428024						-0.284423						0.554186						0.114762						0.182991
	0.0466626						-0.34268						0.0546454						-0.123295						-0.231563						-0.124363
	0.233317						-0.330635						0.235874						-0.172412						-0.171783						0.317905
	0.0453333						-0.291907						-0.128342						0.0610327						0.0264143						-0.210649
	-0.166007						0.27992						-0.0258946						-0.121315						-0.287375						0.588776
	-0.257584						-0.334545						-0.124422						0.0683901						0.0927879						0.189897
	0.0913413						0.0454588						0.0182637						-0.151143						0.281492						-0.202107
	-0.117082						-0.409958						-0.0621191						0.0786324						0.128026						-0.0161694
	0.208731						0.222669						-0.0967772						-0.151136						0.149816						0.0376535
	0.0790014						-0.269922						0.155202						-0.0975502						0.165197						-0.279503
	-0.0191222						0.583375						0.274902						-0.468802						0.104451						-0.113124
	0.0265284						-0.139712						0.139119						-0.0183911						0.0339449						-0.201481
	0.122552						-0.0484843						-0.317741						-0.123991						0.19506						0.328635
	-0.355176						-0.145003						0.287512						0.00230004						0.0163938						0.202029
	0.0279524						0.36177						0.199033						0.764353						-0.0972795						0.416653
	-0.0906935						-0.190065						0.765784						0.339713						-0.316982						-0.00624032
	0.268158						0.0604833						-0.20632						0.428034						0.196243						-0.152958
	0.164182						-0.440781						-0.0258725						-0.5985						-0.273391						0.14429
	0.212523						0.197337						0.121581						0.166897						0.352067						0.226481
	0.374422						-0.374187						-0.0437617						-0.226116						-0.244995						0.358815
							-0.470365												-0.259929												-0.0888782
							0.0888858												0.206945												0.0804088
							0.0766591												0.179105												0.188926
							-0.185699												0.477604												0.0368859
							0.424651												-0.0536584												0.132526
							-0.245467												-0.0563253												0.271975
							-0.31452												-0.00951099												0.021246
							0.184645												0.0703574												-0.0641448
							0.127253												0.367323												-0.331488
							-0.0557005												0.658573												-0.0152386
							0.0813737												0.151095												0.0238081
							0.365242												0.14909												0.247224
							0.396002												-0.353498												0.396965
							0.197173												-0.177797												0.468501
							0.108347												0.185284												0.0350419
							-0.00689539												0.309944												0.142813
							0.13206												-0.14038												-0.266404
							0.570391												-0.130054												0.259299
							0.0601802												-0.33509												-0.300648
							-0.328678												-0.235281												-0.109373
							-0.18351												-0.40421												-0.0571488
							0.710842												0.668122												0.0066401
							0.143853												-0.0543169												-0.0269869
							0.647468												0.0840546												0.272979
							0.343899												-0.310777												0.155564
							-0.148663												-0.315719												0.150713
							0.310599												0.570143												-0.159979
							0.0518383												-0.196692												0.320107
							-0.0150282												-0.374241												-0.217413
							0.208176												-0.351289												-0.20482
							-0.193962												-0.161145												-0.452145
							0.196552												1.25794												-0.0419983
							-0.3508												0.125623												-0.0917911
							-0.130065												-0.0602905												0.21488
							0.159645												-0.155167												0.0913825
							-0.438069												-0.270508												-0.269804
							-0.133858												0.239349												-0.0396563
							0.0571706												0.176644												0.460514
							-0.412774												0.100774												-0.330268
							0.217609												-0.17965												-0.133651
							0.220623												-0.549747												0.00553997
							-0.255469												0.371476												-0.105986
							-0.165919												-0.241												0.52496
							0.249472												0.208121												0.560312
							-0.340251												0.286053												-0.460303
							-0.196154												-0.434347												-0.131276
							-0.17529												-0.103495												0.489722
							-0.0944651												-0.642068												-0.210347
							-0.238926												-0.294976												0.0419121
							0.00570974												-0.0810594												0.0520285
							-0.330798												-0.135963												0.0515557
							-0.163683												0.257713												0.0583295
							-0.150686												-0.288637												-0.16382
							0.114287												-0.635759												0.191294
							-0.0412988												-0.380331												-0.0454559
							0.140071												0.18667												-0.123057
							-0.0610397												-0.166485												0.32072
							0.0863807												-0.0688428												0.211724
							-0.0965631												0.225606												-0.229932
							0.220293												0.442121												-0.12145
							-0.0390925												-0.151778												0.291343
							0.058421												-0.166701												-0.394389
							0.156941												-0.11842												0.231553
							0.271662												-0.27153												-0.0981701
							-0.409783												-0.117651												0.467985
							0.109101												-0.256253												0.284205
							0.141605												0.00631583												-0.222542
							0.129324												-0.069774												-0.0818305
							0.393383												-0.0935255												0.114606
							0.179674												-0.000174437												0.0051397
							-0.202314												0.052187												-0.287978
							0.298839												0.221425												0.307541
							0.50652												-0.290227												0.00706954
							0.339259												-0.261158												-0.519714
							-0.327616												0.0938717												0.201013
							-0.00660468												-0.0632181												0.0737918
							-0.119616												-0.139468												0.355885
							0.0553943												0.345345												0.285745
							0.218963												-0.261581												0.101595
							0.0578237												0.285757												-0.0434222
							-0.187721												-0.132282												-0.192767
							-0.42334												-0.341808												-0.0448965
							-0.122832												-0.346336												0.423844
							-0.258369												-0.0511374												0.0414611
							0.00271207												0.107181												-0.324682
							0.194236												-0.235976												0.0187971
							0.332933												0.00346087												0.379095
							0.189946												-0.52428												-0.330294
							0.00442122												0.760889												0.421005
							-0.18333												0.0563372												-0.293513
							-0.27759												-0.58742												-0.272292
							-0.266071												0.192063												-0.00211519
							0.163395												-0.0716803												-0.0276891
							0.61979												0.0878966												0.158748
							-0.202896												0.156366												0.0898952
							-0.327663												-0.150753												-0.136358
							0.386544												-0.378239												-0.114262
							-0.159191												0.0954205												-0.0106328
							0.434053												-0.19976												-0.285999
							-0.0246872												-0.00566065												0.207635
							-0.204685												-0.125378												0.329665
							-0.128047												0.56948												0.225582
							-0.350888												-0.106771												0.26117
							0.236428												0.138174												-0.0620338
							0.0979295												0.141171												-0.327624
							0.278959												0.211966												0.409244
							-0.333965												0.195428												-0.292858
							-0.351812												-0.33781												0.0424564
							-0.260303												-0.343027												-0.0567099
							-0.329135												-0.215883												0.192008
							-0.354685												0.050626												-0.12905
							0.324182												-0.186208												-0.276223
							0.145955												-0.333681												-0.115509
							-0.150262												-0.305825												0.395569
							0.341403												-0.0595196												-0.134586
							-0.194647												0.842747												0.246888
							-0.0143307												0.320606												0.601328
							0.417848												0.172989												-0.180869
							-0.148815												0.464447												0.0710901
							-0.285364												-0.328772												-0.01973
							0.18591												-0.323518												0.149912
							0.19584												0.166304												-0.114766
							0.221323												0.209379												0.138158
							-0.0638348												-0.339132												0.0831994
							-0.151209												-0.224844												-0.0153323
							-0.406325												-0.22747												0.459745
							0.188247												0.041879												-0.00794491
							0.181377												0.612014												-0.0204797
							-0.27645												-0.277653												0.482314
							-0.0933618												-0.750898												-0.219073
							0.163579												-0.0132928												0.221923
							-0.0294908												0.00459502												-0.0720647
							-0.241208												0.571827												0.0490306
							-0.186816												-0.401608												0.237296
							0.0189419												0.307421												-0.197424
							0.0894544												0.841897												0.136022
							0.410803												0.603238												0.0485853
							-0.24486												0.61371												-0.00468763
							-0.0868199												-0.124604												0.25695
							-0.0928304												-0.387251												0.652927
							0.559446												-0.118353												0.366591
							0.283342												-0.293182												-0.221009
							0.0394954												0.247283												0.233137
							0.544692												0.108318												0.106016
							0.00718875												0.517829												0.174558
							0.0085526												-0.122805												-0.144632
							-0.146388												-0.270302												0.0956293
							-0.234787												-0.413866												-0.0946606
							-0.0257815												-0.447257												0.195515
							0.207835												-0.364077												-0.145717
							0.151862												-0.0159157												-0.038216
							-0.085483												-0.516345												0.0453976
							-0.322574												-0.356535												0.0581595
							0.0975193												0.204271												0.0736189
							-0.0126894												-0.0747446												0.0756003
							-0.0689104												0.208466												0.115923
							0.201264												0.447049												0.210861
							0.451201												-0.0187176												0.199499
							-0.00585733												0.0347506												0.197549
							-0.37218												-0.0201687												0.0452859
							0.120707												-0.213375												0.0385826
							0.0451532												-0.160727												-0.0733867
							-0.103178												0.027227												-0.0541868
							0.431966												0.721525												0.333383
							0.133167												0.143353												-0.301743
							-0.28674												-0.118353												0.0621141
							0.256347												0.181664												0.0508332
							-0.0482096												0.0671847												0.443147
							-0.352458												-0.252064												0.191225
							-0.0753367												-0.206437												-0.2561
							-0.160097												-0.0930473												-0.287332
							-0.193062												-0.0877045												-0.466622
							0.144602												-0.231876												-0.377182
							-0.447559												0.0939389												0.0727434
							-0.197719												0.185537												-0.331945
							0.048203												0.325513												-0.382258
							-0.332284												0.452117												0.0975158
							0.19825												-0.325691												0.0524957
							0.00411005												-0.128899												0.262512
							0.182497												0.0502298												0.373751
							0.377912												0.671169												0.0284252
							-0.0182096												0.00563192												-0.0978437
							0.0882504												-0.130109												-0.166149
							-0.0417296												0.0248832												-0.20149
							0.0124788												0.282166												0.487846
							-0.0900904												0.386313												-0.154813
							0.341417												-0.149165												0.354415
							0.105319												0.228621												0.225268
							-0.197376												0.554434												-0.160349
							-0.158214												-0.0890431												-0.0980132
							0.129445												0.139208												0.0107275
							-0.0931656												-0.258644												-0.238349
							-0.0615946												-0.21016												0.00971216
							-0.197031												-0.315988												-0.163804
							-0.21713												-0.163129												0.0573192
							0.385128												0.700069												-0.0789352
							-0.0190486												-0.241448												0.0303126
							-0.0912262												0.0739372												-0.267294
							0.243865												0.269885												-0.0916034
							0.268689												0.245118												0.418559
							-0.318878												-0.135659												-0.42234
							-0.526225												-0.494836												0.0607877
							-0.120922												0.449078												-0.107848
							-0.451019												0.382698												0.0262656
							-0.400927												-0.218198												0.081018
							0.380215												0.0736919												-0.104444
							-0.295118												-0.28369												-0.213951
							-0.223773												0.381354												0.25272
							0.319089												-0.171289												-0.0711733
							-0.504182												0.171562												-0.0750816
							-0.495328												0.00396008												0.387756
							-0.387986												0.310272												-0.108235
							0.170968												0.426993												-0.0206665
							0.0120355												-0.00729277												-0.015432
							-0.0588877												0.214731												-0.260912
							-0.290377												-0.37781												-0.249746
							-0.0622508												0.00230636												-0.0807094
							-0.00440545												0.023553												-0.238606
							0.047401												-0.314204												-0.162622
							-0.0249753												-0.395418												0.023735
							0.239866												0.0426633												0.630885
							-0.300039												-0.167189												-0.193524
							0.0183882												-0.146558												0.0958618
							-0.122677												-0.358078												0.0116706
							-0.0555669												-0.169849												-0.350437
							0.0807623												-0.115394												-0.106136
							0.714948												-0.15479												0.178833
							-0.292162												0.133821												-0.209956
							-0.0226044												-0.159613												0.218708
							0.0554023												-0.49575												0.084676
							0.507188												0.481517												-0.264717
							0.0837774												0.0637165												-0.129682
							-0.311039												0.002205												-0.13235
							-0.0185957												0.403537												0.0925463
							-0.0366537												-0.154279												0.147396
							-0.19148												0.45399												-0.193827
							-0.294693												0.508251												0.0218871
							0.464547												0.1607												-0.15464
							-0.0341619												-0.325617												0.0347401
							-0.23985												-0.317223												0.124699
							0.308547												-0.331943												-0.249396
							0.164564												0.0277218												0.143668
							-0.0857927												0.499742												-0.486565
							-0.116899												-0.0405551												0.116352
							-0.0287208												-0.31126												0.272924
							0.0508585												-0.187065												0.131798
							-0.249769												-0.0793403												-0.494814
							0.530036												0.25354												0.157887
							0.283839												-0.376378												0.0404384
							0.148272												0.28963												-0.0177027
							0.236653												0.103231												-0.0883119
							-0.0325454												-0.0423986												-0.371279
							0.160505												-0.285672												-0.0243692
							0.0938791												-0.180037												0.0470674
							-0.304578												-0.0719696												-0.434036
							-0.248592												0.197883												-0.199323
							0.263487												0.074535												0.0539284
							0.309989												-0.047885												-0.146616
							0.18003												0.285234												-0.0907775
							-0.132077												-0.166181												-0.125683
							-0.315851												-0.240833												0.293401
							0.0206053												0.0180116												-0.0338606
							0.243788												0.216846												-0.176222
							-0.104644												0.119037												-0.280432
							-0.346508												-0.285854												-0.12203
							0.369785												0.511684												-0.139043
							0.30121												-0.283509												0.202743
							0.0189478												-0.115785												-0.106544
							-0.338444												-0.196426												-0.467876
							0.223213												-0.216159												-0.0303788
							-0.0998817												0.305701												0.0162842
							0.0184781												-0.245529												-0.116898
							0.0919594												0.251286												0.105465
							-0.325316												-0.0596145												-0.131004
							-0.0621685												-0.00914682												0.0724305
							0.0218994												0.0159667												-0.268781
							-0.0608508												-0.0849957												0.0182744
							0.035474												-0.0323272												0.211892
							-0.0462739												-0.0434193												-0.157201
							-0.0647507												-0.218594												0.194265
							-0.294082												-0.265749												-0.367037
							0.0551936												0.109412												0.249598
							0.303652												0.185588												-0.141892
							-0.230958												-0.239117												-0.00769964
							0.131447												-0.207557												-0.494589
							0.0566073												0.609062												0.0460533
							0.0255164												-0.218249												-0.135687
							0.132559												0.260265												-0.207927
							-0.131632												0.282474												-0.205225
							0.150653												0.143903												-0.0155856
							-0.00109644												0.175867												-0.156244
							-0.428698												0.00602259												0.273681
							-0.193296												0.430165												0.150919
							0.370464												-0.515692												0.123794
							0.532966												-0.278795												0.242895
							-0.0907321												-0.305061												-0.149512
							0.101912												-0.42823												0.208774
							0.150723												-0.518103												0.0473544
							0.336953												-0.0148572												-0.0106501
							-0.3775												-0.0729627												0.150891
							0.110699												-0.0117601												-0.0371334
							0.00275406												0.144295												-0.0463466
							-0.608347												-0.352732												-0.14285
							-0.249744												-0.167367												-0.19927
							-0.106283												-0.0530554												0.0363902
							-0.022897												0.460461												-0.256262
							-0.380056												0.49621												-0.103385
							-0.403218												-0.231931												-0.0408066
							0.122936												-0.059585												-0.0132714
							0.235261												-0.00789724												-0.103658
							0.0880282												0.608105												-0.181894
							0.243175												-0.0674365												-0.315102
							0.0900566												0.260296												0.085851
							-0.419878												-0.350114												0.128059
							-0.0403781												0.351205												0.111914
							0.0463204												-0.323827												0.058995
							0.102618												0.368915												-0.0910996
							-0.230695												0.124995												0.0855583
							-0.255474												-0.168467												0.123336
							0.0921928												-0.189308												-0.0835072
							0.631674												-0.497119												-0.0182216
							0.155124												0.112119												-0.0882187
							0.425413												-0.358399												0.163312
							0.430195												-0.283984												-0.198302
							-0.0408259												0.835132												0.406992
							-0.212761												0.198475												-0.0159834
							0.124763												0.381382												0.548382
							-0.0218874												0.117672												-0.0314377
							-0.277556												-0.681057												-0.0156599
							0.120086												0.507746												-0.117122
							-0.327475												0.168948												0.0967
							0.178165												0.00500831												-0.119029
							0.0989133												-0.248875												-0.162347
							-0.381142												-0.199636												-0.210598
							-0.252675												-0.434212												0.00909368
							-0.344612												0.315766												0.24135
							0.107875												-0.462088												-0.0531048
							-0.420201												0.143756												-0.337249
							-0.109847												0.0612222												-0.307393
							0.0239184												-0.277673												0.0662794
							-0.138566												-0.400709												0.442455
							-0.149438												-0.605015												-0.00413331
							-0.0689823												-0.19883												0.0695613
							0.476858												0.210476												-0.208525
							0.142656												0.221426												-0.147661
							0.118547												0.4027												-0.104339
							-0.034154												0.797547												0.165347
							0.135036												-0.317751												0.206806
							0.350989												-0.137064												0.118251
							0.0471255												-0.256249												0.137834
							0.377996												-0.0602898												-0.335125
							0.20231												0.0447468												-0.179762
							0.10868												0.60841												-0.0188367
							0.127886												-0.055413												-0.0229583
							-0.392572												-0.0853246												-0.0784667
							-0.296692												-0.0298209												-0.149467
							-0.0964219												0.227899												0.132225
							-0.261775												0.0811301												-0.200128
							0.0935259												-0.022553												0.250858
							-0.163237												-0.0148961												-0.156127
							-0.227135												0.712088												-0.00622221
							0.0127187												0.143016												0.348911
[truncated: 433 more rows]

## Sheet: Fig 6i
Fig 6i: The cell ratio of H3K9ac+, H3K18ac+ and H3K27ac+ cells in WT and Sirt6 cKO mice.
H3K9ac+	WT	Sirt6 cKO		H3K18ac+	WT	Sirt6 cKO		H3K27ac+	WT	Sirt6 cKO
Ratio	75.7	49.4		Ratio	75.1	46.7		Ratio	70.7	40.2
	77.4	51.1			79.9	50.8			69.8	47.1
	76.1	53.8			82.7	58			75.3	43.9
	74.5	58			82.3	52.6			73.2	49.3
AVERAGE	75.925	53.075		AVERAGE	80	52.025		AVERAGE	72.25	45.125
STDEV	1.19548	3.75		STDEV	3.49285	4.68642		STDEV	2.49065	3.9618
T.TEST	2.45716e-05			T.TEST	7.42659e-05			T.TEST	2.47952e-05
