# Supplementary material for: Sirt6-mediated epigenetic modification of DNA accessibility is essential for Pou2f3-induced thymic tuft cell development
Source: Commun Biol. 2022 Jun 6;5:544. doi: 10.1038/s42003-022-03484-9 (PMC9170729; doi:10.1038/s42003-022-03484-9)
Supplement: Supplementary file 10 — Supplementary data 8 [file 42003_2022_3484_MOESM10_ESM.xlsx]

## Sheet: Table1.Marker genes calculated 
Marker genes calculated by scATAC-seq
Marker genes for mTEC subsets.The genes of each cluster under the adjusted P value(p_val_adj), the average of log2FoldChange(avg_log2FC), percent of non-zero cell inside(% of NZ IN) and outside(% of NZ OUT) of the clusters are listed.
Cluster	Gene	p_val_adj	avg_log2FC	% of NZ IN	% of NZ OUT
mTEC_I	Six2	2.88e-38	3.11841	50.6	25.8
	Cacna1d	1.51e-37	1.05011	57.5	77.6
	Ngfr	4.79e-32	3.37039	53.9	31.2
	Wnt4	2.23e-27	2.62073	58.9	37
	Nos1	1.92e-26	2.97077	59.1	38.9
	Itga2b	8.88e-20	1.0511	51.7	32.3
	Gli3	2.92e-18	3.65354	66.3	49.7
	Rnf150	2.53e-15	6.63385	63.2	48.8
	Smad6	3.08e-15	7.99386	71.3	57.1
	Arhgap10	4.96e-14	1.60079	66.9	52.9
	Fbxl19	5.42e-13	1.4954	58.5	43.7
	Fggy	8.78e-13	6.81911	67.4	55.1
	Sulf1	2.03e-12	9.24162	66.3	51.9
	Tekt5	6.37e-11	1.28315	51.3	37.8
	Kcnq3	1.43e-10	4.53942	76.8	66.1
	Gna14	1.32e-09	2.14732	55.8	41.2
	Sema4c	2.43e-07	2.23435	59.1	47.4
	Fam178b	3.09e-07	1.21592	76.2	66.8
	1700113H08Rik	9.53e-07	2.44677	57.4	45.8
	Bcr	2.35e-06	3.09827	79	72.2
	Srd5a1	3.65e-06	0.338835	58.5	46.8
	Whrn	1.78e-05	2.6458	50.9	59.5
	Jazf1	4.75e-05	2.3981	58.6	68.3
	Palm2	0.000836994	14.4093	66.1	56.8
	Tcte2	0.00116372	5.26362	74.6	79
	Sobp	0.00206022	1.58193	50.3	40
	Ulk4	0.00304312	4.43663	59.2	67.9
	Upp2	0.00329902	0.998357	65.5	58.7
	Clcn2	0.00380813	0.870802	54.4	44.3
	Wnt5b	0.0388652	0.851332	64.4	57.6
mTEC_II	Myo3b	1.61e-111	10.4274	91	73.6
	Pax5	2.37e-104	11.1879	80.7	55.4
	Traf1	1.23e-91	3.0276	60.4	31.7
	Runx3	2.03e-89	7.21965	64.5	36.5
	Erg	2.1e-88	13.2614	79.2	57.1
	Cdx1	4.01e-86	0.778937	64.8	36.6
	Tspan18	4.67e-84	11.4171	74.8	50.6
	Fgd5	8.86e-84	6.13213	81.3	58.6
	Qrfpr	9.87e-84	2.87924	53.3	25.8
	Crtac1	1.16e-82	3.27771	53.5	26.9
	Igsf21	5.83e-79	6.05337	84.4	65.8
	Snx29	1.13e-78	12.2132	96.5	87.1
	Gas7	4.21e-76	12.7877	95.5	85.9
	Ctif	5.93e-75	6.5332	87.6	72.5
	Kcnma1	2.29e-73	10.326	94.6	84
	Adam12	5.49e-73	11.3233	71	49
	Fam189a1	8.35e-67	5.34675	86.1	72.3
	Glb1	4.46e-66	3.54737	67.9	44.2
	Csmd2	9.74e-66	6.16693	79.6	61.6
	Tbx15	1.2e-65	2.11299	60.1	36.6
	Ksr1	2.39e-65	14.6483	93.3	82
	Slit1	7.95e-65	45.3076	59.3	35.9
	Apba2	2.75e-62	6.53614	74.8	54.3
	Spock1	1.09e-58	12.2819	74.4	53.6
	Cdh22	2.82e-58	8.39808	59.3	37.1
	Tex14	3.7e-58	15.0315	84.2	70.5
	Pla1a	7.73e-58	2.64514	69.3	47.7
	Pld1	2.6e-56	0.943945	85.8	70.2
	Cd247	7.59e-56	10.9088	67	45.4
	Slc24a4	7.75e-55	4.33794	81.7	66.4
	Slc6a4	9.75e-54	4.24464	62.7	41.4
	Cx3cr1	1.96e-53	19.364	93.4	84.9
	1190005I06Rik	2.64e-53	2.0924	53.8	31.2
	Cpne4	3.24e-53	4.15682	63.3	43.7
	Rbfox3	3.93e-53	9.96321	80.2	65.9
	Ak5	5.02e-53	3.42283	72.8	53.8
	Il4i1	5.5e-53	2.18062	76.8	58.8
	Rhbdl3	1.17e-51	2.59512	63.4	43.1
	Irf4	2.79e-51	1.26924	51.7	30
	BC051142	3.86e-51	4.04196	64.2	42.4
	Ciita	3.98e-51	1.94775	62.1	41.4
	Nr5a2	1.19e-50	2.69826	54.2	32.8
	Hivep3	3.98e-50	9.18689	97.3	92
	Grid1	3.05e-49	4.62603	78.9	64.4
	Ccdc33	5.38e-49	1.91324	75.8	57.6
	Rgs17	1.12e-48	7.08916	68.3	49.6
	Pde4a	5.19e-48	5.02128	55.2	34.6
	Cadps	7.96e-48	11.6278	90.3	78
	Rnft2	9.59e-48	2.42264	65.7	46.7
	Fam19a1	3.36e-47	0.256104	69.9	51.3
	Has2	3.74e-46	3.78417	59.5	39.9
	Dlg2	3.24e-45	4.60109	92.4	84
	Cdh4	4.79e-45	2.4179	80.5	68
	Tnfrsf11a	7.02e-45	7.99063	72.4	54.5
	Synpo2	1.34e-44	5.84125	85.3	70
	Gng7	1.73e-44	2.88082	76.2	61.1
	Pde10a	6.01e-44	24.753	75.5	59.6
	Stra6	2.89e-43	5.73492	76.3	59.1
	Phactr3	3.05e-43	4.62637	55.1	35.8
	Plekha4	7.61e-43	1.91203	60.5	41.1
	Scn8a	1.01e-42	6.25363	67.3	48.2
	Cdh23	2.4e-42	13.2964	76.6	61.1
	Rtn1	3.69e-41	1.92261	51.3	31.4
	Gbp8	4.73e-41	13.3471	56.2	36.5
	Slc1a2	7.08e-41	9.69916	70.1	53.3
	Camk4	3.34e-40	2.51794	61.1	42.2
	Gxylt2	5.35e-40	3.71388	78.9	62.4
	Abcc8	1.36e-39	2.94943	65.2	46.2
	Fam188b	2.17e-39	2.61159	50.7	32.2
	Nos2	5.48e-39	5.93262	53.3	33.8
	Pappa	1.03e-38	7.51184	57.9	39.4
	Il2ra	1.19e-38	2.40041	64.1	46.2
	Slc8a1	4.93e-38	3.15473	65.4	48.5
	Pebp4	2.07e-37	13.137	84.9	72.5
	Egflam	4.7e-37	2.42823	54.4	36
	Mn1	6.16e-37	3.32865	57.6	38.6
	Rgs20	7.09e-37	1.02627	56.8	38.8
	Cacna1b	7.38e-37	3.04589	73.6	58.2
	Zmynd12	2.2e-36	1.75978	63.9	46.7
	Cnnm1	8.68e-36	2.713	51.3	32.4
	Nfasc	9.34e-36	0.983872	73.6	57.3
	Acacb	1.27e-35	2.91307	59.4	42.2
	Sh3rf3	4.33e-35	8.05793	77	62.1
	Ctnna3	2.62e-34	32.5749	82.9	71.2
	Dagla	7.78e-34	9.29263	72	56.1
	Hs3st5	2.33e-33	2.02473	56.9	39.1
	Stat4	7.29e-33	9.20233	65.9	49.8
	Wipf3	2.32e-32	1.69374	56.3	39.1
	Alpk2	2.34e-32	2.03901	72.2	54.8
	Fabp12	1.24e-31	3.46308	62.2	44.1
	Lhpp	3.34e-31	5.70447	67.2	51.7
	Slc9a8	9.27e-31	5.98479	50.9	35
	Xrcc4	2.35e-30	3.24892	61.8	45.7
	Ccdc57	4.32e-30	6.14785	56.2	39.8
	Kcnq5	4.8e-30	5.29161	65	48.2
	Extl1	1.92e-29	3.49144	77.8	64.3
	Dio1	2.04e-29	2.59474	51.6	35
	Jph1	4.58e-29	1.79906	72.5	57.4
	Trim7	5.42e-29	1.40522	61.2	45.6
	Camk2a	7.68e-29	3.789	55.5	37.8
	Prr5l	1.39e-28	13.9404	63.1	48.3
	Slc7a11	6.48e-28	0.738311	82.2	70.3
	Map3k14	1.28e-27	7.69531	83.6	72.7
	Kndc1	2.01e-27	2.1151	60.4	44.2
	Dclk2	2.58e-27	4.45442	52.3	36.4
	Poc1a	5.85e-27	9.58479	66.9	51.6
	Icam5	6.52e-27	2.59386	51.7	35.6
	PCDHA4	8.64e-27	2.2069	88.4	78.9
	Greb1l	1.28e-26	4.01587	73.1	60
	Kif26b	1.49e-26	4.20866	59.1	43.4
	Rtkn2	1.56e-26	1.82005	69.2	55.6
	Spsb4	2.48e-26	1.53861	64.9	50.4
	Slc5a10	2.55e-26	3.84428	78.6	65.4
	Gpr68	3.05e-26	1.9037	55.5	39.2
	Epha6	3.36e-26	2.05507	63.7	48.5
	Skap1	3.72e-26	8.29788	50.8	35.1
	Ttll11	4.1e-26	6.47196	66.3	50.8
	Ccr9	8.09e-26	1.9661	60	44.7
	Acoxl	1.08e-25	12.9596	57.2	40.9
	Ush2a	2.05e-25	2.49184	55	38.9
	Fam83g	5.37e-25	2.47622	68.6	53.8
	Megf11	1.05e-24	11.7749	78.6	66.3
	Xkr6	1.2e-24	12.9643	59.9	46
	Rnls	3.1e-24	5.70292	59.3	43.9
	Sez6l	4.55e-24	6.99094	53.6	37.9
	Hoxc5	4.55e-24	1.11789	60.5	45.7
	Arnt2	7.33e-24	5.00089	77.1	64.2
	Ttll5	9.34e-24	7.13908	83.5	72.7
	Tulp2	2.94e-23	0.662067	59	43.7
	Pax7	7.43e-23	2.28131	54.5	39.5
	Cacna1e	1.59e-22	2.56529	60.9	47.5
	Fndc7	2.2e-22	6.62211	64.7	50.3
	Sh2d3c	3.4e-22	12.9795	51.3	36.8
	Dync1i1	4.53e-22	4.61454	60	47.4
	Srcin1	4.81e-22	16.4183	54.8	42.1
	Dlgap2	1.07e-21	8.73743	67.6	56.8
	Rnf43	1.23e-21	0.753499	69	54.2
	Ntm	1.38e-21	16.6933	77.3	66.4
	Gria1	1.87e-21	6.65222	59.2	45.2
	Jazf1	2.72e-21	0.257473	73	61.8
	Runx2	3.2e-21	4.59863	77	65.6
	Mdm4	5.49e-21	2.43935	51.5	37.2
	Adamts2	6.06e-21	4.06658	57.3	43.6
	Syn2	8.37e-21	1.56632	51.2	36.9
	Pecam1	9.19e-21	11.361	67.5	54.8
	Prune2	1.72e-20	4.79759	64.5	50.6
	Tbkbp1	2.43e-20	1.01501	52.9	37.6
	Fbrsl1	2.49e-20	4.80804	71.4	59.5
	Itgb6	2.76e-20	0.843597	59.1	43.2
	Rab11fip4	3.08e-20	2.72656	81.6	71.4
	Rassf4	3.52e-20	0.818959	66.9	52.8
	Pdcd1lg2	4.18e-20	0.695836	54.5	39.4
	Rbm20	4.85e-20	1.47502	78.9	66
	Pdzd2	2.26e-19	1.74042	85.6	75.9
	Rfx2	2.89e-19	4.22518	71	58.8
	Cit	7.29e-19	5.99973	64.3	50.5
	Lace1	1.12e-18	1.02798	52.1	37.6
	Ptk2b	2.48e-18	5.89222	74.2	61.6
	Sorcs3	3.05e-18	4.26954	57.1	44.9
	Tmem120b	5.78e-18	9.23319	62.2	48.9
	Rarb	4.08e-17	4.85678	53	39.5
	Lrp4	5.63e-17	0.443312	66.2	53.7
	Il34	1.44e-16	3.03726	57.6	43.4
	Hhat	4.57e-16	2.95272	57.7	44.7
	Wdtc1	1.63e-15	1.81818	68	57.1
	Asxl3	2.24e-15	4.3406	62.3	50
	Kif26a	2.51e-15	2.09007	50.4	38.6
	Mgmt	4.39e-15	3.19538	51.3	38.4
	Atp2b2	4.86e-15	10.2565	51.6	40.8
	E2f2	4.96e-15	0.659338	54.8	41.7
	Cacna2d2	6.39e-15	2.80489	54.2	42.2
	Eya4	2.38e-14	24.4657	73.4	61.5
	Plxdc1	6.88e-14	2.95088	51.2	39.7
	Relt	7.94e-14	0.834601	54.9	42.5
	Pcdh15	1.64e-13	21.0653	70.7	60.5
	Slit3	2.9e-13	14.5354	73.7	63.7
	Dapp1	2.9e-13	1.02221	64.1	52.5
	Relb	4.88e-13	1.54085	68.8	57
	Plce1	6.09e-13	14.8158	58.7	47.9
	Itgb8	7.73e-13	10.2406	55	42.7
	Ache	1.25e-12	1.07315	58.1	46.5
	Med26	2.27e-12	0.842876	59.7	48.4
	Anks1b	3.66e-12	5.64409	65.8	56.4
	Cdh3	7.8e-12	0.981149	59.2	47.2
	Ablim2	2.57e-11	15.9708	60.8	49.5
	Erc2	3.11e-11	19.2443	61.7	53
	Unc13a	8.1e-11	0.491499	60.2	49.9
	Smyd3	1.23e-10	4.83432	75.3	66.5
	Rab11fip3	1.28e-10	7.80756	58	47.2
	Hlcs	1.63e-10	9.20841	68	59.3
	Dnaic1	2.29e-10	6.28281	62.4	52.3
	Gys1	2.86e-10	1.08075	55.9	45.4
	Sipa1l1	3.19e-10	3.44245	85.1	75.5
	Arid3b	3.21e-10	1.16274	54.4	43.7
	Wdpcp	3.27e-10	0.935994	59.2	49.1
	B3gntl1	3.65e-10	1.41091	58.9	48.7
	Lrch4	3.8e-10	0.917404	62.6	52.3
	Dennd2c	7.67e-10	1.74985	60.5	49.1
	Osbpl10	1.12e-09	4.15579	65.4	55.1
	Stxbp1	1.12e-09	3.86374	51.7	42.3
	Shank2	1.21e-09	10.307	76.4	67.9
	Kif24	1.76e-09	0.926505	53.1	43.5
	Vamp1	3.01e-09	1.84745	53.9	43.3
	Gpr98	3.02e-09	0.257489	69.8	61.3
	Arsg	7.94e-09	1.53828	69.7	60.4
	Cacna1a	8.77e-09	13.3253	66.8	59
	Mboat1	1.56e-08	0.904332	54.2	43.9
	Tbxas1	1.8e-08	4.77704	65	55.8
	Slc9a2	2.7e-08	1.10599	59.1	48.3
	Mtus2	3.71e-08	1.44795	63.1	52.9
	Pax9	4.22e-08	0.609505	55.3	46.4
	Depdc1b	7.19e-08	1.34983	50.8	40.9
	Tlcd2	8.85e-08	0.787286	69.4	61.9
	Fgf14	1.05e-07	0.272943	61.5	52
	Ahi1	1.2e-07	0.283056	56.4	45.7
	Hsf2bp	2.03e-07	4.0224	59	50.9
	Bcl11b	3.49e-07	3.41064	51.7	42.2
	Morn1	6.11e-07	1.70669	60.2	52.6
	Rab26	1.28e-06	1.39752	53.2	44.4
	Plekhm3	2.39e-06	3.21158	53.6	43.7
	Kcnip3	2.53e-06	1.65539	64.9	55.6
	Psd	3.07e-06	2.75839	51	41.6
	Pcbp3	3.96e-06	1.09249	59.1	50.8
	Celf4	1.17e-05	6.02003	51.8	43.2
	Pik3cb	1.19e-05	0.513171	55.8	47.7
	Casr	2.16e-05	1.24089	54	44.7
	Arhgap10	2.4e-05	0.915489	59.9	50.8
	Srgap1	2.46e-05	1.93134	82.5	78
	Traf5	2.79e-05	0.547992	50.5	41.5
	Slc26a8	2.88e-05	0.695678	56.4	48.3
	Frmd5	3.48e-05	2.03802	61.9	54.2
	Serinc4	3.99e-05	1.2014	61.5	53.1
	Ppard	5.09e-05	3.61031	66	58.3
	Armc9	5.76e-05	6.40146	54.3	46
	Ptprt	6.53e-05	6.84379	62.5	55
	Ggt7	7.85e-05	3.18607	53.4	44.1
	3110082I17Rik	0.000104802	7.42362	73.2	66.8
	Acaca	0.000193185	0.404642	69	61.8
	Aak1	0.000230914	1.20163	53.1	45.2
	Dusp10	0.000535144	2.24125	79.2	70.9
	Mipol1	0.000552163	1.24422	58.7	50.7
	Efcab2	0.000698243	0.431912	50.3	42.6
	Bmp7	0.00070894	0.772787	58.2	51.1
	Epb4.1l4a	0.00078194	2.32603	51.2	43.2
	Plcb1	0.00146101	14.1312	51.1	43.8
	Pcdh17	0.00152971	1.05885	57.1	49.1
	Dnmbp	0.00314626	1.917	59.9	52
	Trp63	0.00434665	3.26806	71.4	64.9
	Pstpip2	0.00570929	0.879122	70.2	63
	Zc3h3	0.00731066	8.09741	54.7	48.4
	Lbh	0.0117735	2.2202	51.4	43.3
	Dlgap1	0.0164055	2.02138	76.1	71.3
	Agrp	0.0189147	4.89946	74	67.2
	Mdc1	0.0232249	0.836023	51.6	45.1
	Kirrel3	0.0310457	7.21901	59.6	52.8
	Dock6	0.0327277	0.848051	50.2	43.4
	Limk1	0.0442317	2.09868	54.3	48
Late_Aire1	Hnf4g	6.16e-17	5.86297	52.5	33.6
	Adap1	3.1e-14	5.83664	73.1	56.7
	Csmd1	9.3e-09	19.2775	65.1	80.3
	Rbfox1	2.76e-08	8.93674	61.6	76.5
	Map2k6	4.41e-08	3.12595	67.1	53.2
	Cadm2	0.000291384	2.4197	50.2	63
	Atp10b	0.000416042	0.998311	55	42.6
	Fam178b	0.000964734	3.22274	58.4	69.2
	Nav3	0.00285416	1.80906	53.7	64.3
	Pls1	0.00326985	4.1523	60.5	50.2
	Kazn	0.00372156	21.9662	79.5	87
	Gipc2	0.0164485	3.48155	69.6	60.6
	Tdrd7	0.0291365	0.68394	53.4	44.9
Late_Aire2	Trim29	4.61e-52	3.76092	65.7	35.6
	Krt80	5.43e-37	2.44582	50.8	25.3
	Aspg	1.13e-31	3.03895	59	34.8
	Paqr5	3.11e-29	1.02067	58.6	35.2
	Slc34a2	6.86e-29	0.989784	51.4	27.8
	Pvrl4	2.51e-26	2.55294	61.2	40
	Sh3rf2	1.45e-23	1.58887	52.3	31.5
	Tgfa	7.26e-23	7.61821	60.8	42.2
	Myzap	1.58e-21	0.286188	66.8	49
	Ikzf3	6.49e-18	1.30227	52.6	34.7
	Atp8a2	1.1e-17	13.7444	63.9	78.7
	Klhl29	2.12e-17	23.6284	67.5	82.5
	5730559C18Rik	7.24e-16	1.99049	56.3	38.2
	Cdkl3	4.34e-15	1.23907	68.2	52.8
	Cobl	9.73e-15	7.72399	71.7	58.2
	Epha4	8.36e-14	9.24318	67.9	54.4
	Baiap2	1.19e-13	5.95128	80.2	71.9
	Cftr	6.13e-12	1.70431	50.6	34.9
	Pkp1	1.27e-11	2.88334	66.8	53.3
	BC016579	2.1e-10	1.00636	51.4	36.2
	Mboat1	3.82e-10	1.03711	61.2	46.7
	Map3k6	4.3e-10	1.43595	52.6	37.7
	Fank1	7.13e-10	2.64655	68.4	53.1
	Scnn1a	1.07e-09	2.10367	57	43.3
	Slc37a1	1.64e-09	3.88488	69	57.5
	Gipc2	4.22e-09	2.17184	71.3	60.1
	1700007G11Rik	1.74e-07	6.46393	59	70
	Lipc	2.98e-07	1.95774	80.2	71.2
	Tnni1	3.6e-07	0.444065	57.4	43.6
	AI661453	2.86e-06	2.18047	59.9	48.5
	Hecw2	3.55e-05	7.77851	55.7	43.5
	Egln3	0.000119374	1.37779	50.6	38.9
	Aim1l	0.000194283	1.33302	54.6	44.2
	Clec2g	0.000231126	0.540061	59.9	48.7
	Abca4	0.00079013	4.02383	57	47.3
	Ttc39c	0.00194675	10.0448	66.8	58.8
	Slc9a9	0.00357849	6.96117	58.4	67.9
	Rbm20	0.00362481	0.302492	76.2	71.2
	Tead3	0.0087144	1.74601	62.1	53.1
Late_Aire3	Car8	2.27e-95	18.0352	51.1	9.8
	Gnao1	9.01e-31	2.70153	69	38.7
	Dll4	1.53e-26	5.62988	58	28.3
	St18	2.1e-26	0.822588	54.4	25.8
	Ubxn10	7.8e-26	2.08576	52.2	23.3
	Ccdc162	2.35e-23	4.21464	89.4	68.5
	Dtx4	9.58e-18	1.89295	65.7	41.2
	Neurl1a	8.5e-16	3.69	76.3	52.4
	Kcnk10	9.23e-15	1.37779	53.6	30
	Tmem184a	1.26e-14	1.17643	60.6	37.6
	Abcc8	1.75e-13	0.954963	75.5	53.4
	2010300C02Rik	7.06e-13	1.81516	70.8	52.7
	Lfng	1.17e-12	2.28798	52.2	29.9
	Celsr3	5.96e-12	0.868204	53.3	31.7
	Cacnb2	7.43e-12	16.8252	54.4	34.5
	Aldh1l1	2.59e-08	1.01248	55.5	37.7
	Mipol1	1.24e-07	2.03557	70.1	53.3
	Nfasc	2.4e-07	2.90966	74.8	64
	Pclo	2.62e-07	0.503019	62.8	45.3
	1700013F07Rik	2.9e-07	0.669075	50	30.8
	Nol4	4.72e-07	3.75191	75.2	60.9
	Bace2	5.61e-07	11.1143	57.7	40.3
	Smpd3	1.32e-06	0.726758	74.1	61.4
	Gpa33	1.92e-06	1.77309	52.6	36.5
	1110034G24Rik	6.63e-06	0.475038	53.3	35.5
	Dgkg	2.13e-05	2.95384	61.7	46.9
	Ncald	3.67e-05	1.09789	51.8	35.9
	Slc37a1	4.19e-05	0.939887	72.3	58.1
	PCDHA4	0.000131352	1.06298	92	82.6
	Syn2	0.000226361	1.43567	56.9	42.5
	Zfp568	0.00119091	0.400802	57.7	43.4
	Hoxc5	0.00373296	0.988718	65.7	51.5
	Dyrk1b	0.00650523	0.508434	50.4	36.2
	Parp16	0.00715991	1.2771	56.6	43.1
	Xrcc4	0.00828538	0.500027	66.1	52.2
	Dos	0.00941411	1.60493	63.9	52.5
	Shc4	0.0113097	0.542797	51.5	38.3
	Cftr	0.0145622	1.46016	50.4	36
	Dock6	0.0237525	0.749414	59.1	45.6
mTEC_IV	Lrmp	1.53e-234	10.3351	73.1	14.3
	Mctp1	8.1e-207	23.2565	92.1	41
	Chat	2.2e-205	3.75416	54.9	7.3
	Gadl1	1.01e-106	3.94154	50.7	12.5
	Alox5	4.82e-87	2.02067	52.1	15.4
	Pik3r5	1.07e-77	5.44121	77.6	41.1
	Ppfia2	2.42e-66	2.35641	55.6	22.2
	Dgki	7.7e-62	8.37572	82.4	56.4
	Espn	1.93e-58	10.2371	81.4	53.8
	Chn2	2.02e-57	4.04169	72.7	40.9
	Lrrc6	1.06e-54	2.64981	54.3	22.8
	Chn1	1.39e-52	1.78132	51.5	21.1
	Fat3	2.29e-43	6.29137	65.5	37.6
	Lca5	5.89e-39	2.27225	57	29.3
	Cdh13	4.07e-37	8.46541	77.6	53
	Ttbk2	1.94e-35	2.8065	60.6	34.3
	Mctp2	1.5e-28	4.72157	66.5	44.9
	Ltc4s	2.77e-27	1.27925	51.1	27.1
	Il17rb	4.2e-27	2.46723	55.6	32.2
	Tprn	1.49e-25	3.09773	58.6	36
	Nrg4	2.23e-24	8.88172	66.5	44.4
	Fam19a4	4.22e-23	0.843391	58	34.4
	Fhod3	1.21e-22	2.514	75.6	56.9
	Nrcam	6.77e-20	4.09713	64.2	45.1
	Ildr1	3.55e-19	1.01738	54.9	34
	Mettl8	1.57e-17	2.61898	68.1	48.4
	Pcolce2	1.03e-16	2.34384	53.7	35.1
	Fgf9	1.51e-15	2.76891	55.2	35.8
	Thsd7b	1.58e-15	1.59405	70.7	51.2
	Cenpp	6.2e-15	1.00484	59.2	41
	Ncald	6.47e-15	0.5402	53.1	34.8
	Trpm3	2.29e-13	4.20373	77.2	63
	Fras1	2.6e-13	0.917608	63	46.1
	Tppp	4.03e-13	1.80757	54.3	36.3
	Adcy5	7.03e-13	1.81713	70.9	55.5
	Vwa3b	4.5e-12	0.681736	65.7	50.2
	Entpd7	3.2e-09	1.31111	60.4	47.1
	Plekhg5	3.23e-09	2.04496	61.2	46.9
	Apba1	6.09e-09	0.507681	61.6	46.7
	Fbxl19	7.98e-09	0.513797	59.8	44.1
	Rab37	2.36e-08	1.04958	52.3	38
	Clec2g	1.36e-06	2.1919	60.2	48.8
	Cacnb4	5.08e-06	1.57909	63.2	50.3
	Ap3m2	9.08e-05	0.777176	52.9	41
	Leng9	0.000139226	1.27342	54.3	41.3
	Myo16	0.00015977	0.59374	71.1	60
	Deaf1	0.000637212	0.700689	50.7	38.7
	Dtnb	0.00101285	1.35378	71.9	63.6
	Ttll10	0.00337517	2.32585	58.8	49.8
	Plekho2	0.00604956	2.01892	50.1	39.6
	Bcl9	0.00731017	1.30448	61.2	51.9
